# Supplementary material for: Atomistic Modeling of Scattering Curves for Human IgG1/4 Reveals New Structure-Function Insights
Source: Biophys J. 2019 Oct 24;117(11):2101–19. doi: 10.1016/j.bpj.2019.10.024 (PMC6895691; doi:10.1016/j.bpj.2019.10.024)
Supplement: Data S1. Zip File Containing Coordinates of Final Best-Fit Models [file mmc2.zip]

Archive with 5 entries (5 files):
- alab_data_Antibody/igg_emma_elliston/figures_dave_v10_final/dcd_files/igg4_noh.pdb
- alab_data_Antibody/igg_emma_elliston/figures_dave_v10_final/dcd_files/igg4-id01-sans2d-alpha.dcd
- alab_data_Antibody/igg_emma_elliston/figures_dave_v10_final/dcd_files/igg4-id01-sans2d-beta.dcd
- alab_data_Antibody/igg_emma_elliston/figures_dave_v10_final/dcd_files/igg1_noh.pdb
- alab_data_Antibody/igg_emma_elliston/figures_dave_v10_final/dcd_files/igg1-id01-sans2d.dcd
