# Supplementary material for: Atomistic Modeling of Scattering Curves for Human IgG1/4 Reveals New Structure-Function Insights
Source: Biophys J. 2019 Oct 24;117(11):2101–19. doi: 10.1016/j.bpj.2019.10.024 (PMC6895691; doi:10.1016/j.bpj.2019.10.024)
Supplement: Data S1. Zip File Containing Coordinates of Final Best-Fit Models [file mmc2.zip › alab_data_Antibody/igg_emma_elliston/figures_dave_v10_final/dcd_files/igg4_noh.pdb]

ATOM      1  N   ASP A   1     139.368  49.223 -81.182  1.00 58.71      APRO  
ATOM      2  CA  ASP A   1     138.491  49.135 -80.029  1.00 58.86      APRO  
ATOM      3  CB  ASP A   1     137.636  47.864 -80.108  1.00 58.93      APRO  
ATOM      4  CG  ASP A   1     137.000  47.641 -81.488  1.00 59.79      APRO  
ATOM      5  OD1 ASP A   1     136.414  48.567 -82.065  1.00 60.04      APRO  
ATOM      6  OD2 ASP A   1     137.112  46.523 -81.998  1.00 60.88      APRO  
ATOM      7  C   ASP A   1     139.590  49.039 -78.988  1.00 58.31      APRO  
ATOM      8  O   ASP A   1     140.556  48.304 -79.190  1.00 57.99      APRO  
ATOM      9  N   ILE A   2     139.503  49.904 -77.994  1.00 56.82      APRO  
ATOM     10  CA  ILE A   2     140.519  50.103 -76.978  1.00 55.72      APRO  
ATOM     11  CB  ILE A   2     141.410  51.307 -77.460  1.00 57.25      APRO  
ATOM     12  CG2 ILE A   2     140.619  52.316 -78.330  1.00 57.82      APRO  
ATOM     13  CG1 ILE A   2     142.041  51.923 -76.249  1.00 57.25      APRO  
ATOM     14  CD  ILE A   2     142.703  53.246 -76.613  1.00 58.24      APRO  
ATOM     15  C   ILE A   2     139.701  50.347 -75.725  1.00 53.99      APRO  
ATOM     16  O   ILE A   2     138.955  51.320 -75.635  1.00 52.52      APRO  
ATOM     17  N   GLN A   3     139.788  49.418 -74.794  1.00 53.54      APRO  
ATOM     18  CA  GLN A   3     138.933  49.420 -73.637  1.00 52.93      APRO  
ATOM     19  CB  GLN A   3     138.524  47.951 -73.468  1.00 57.28      APRO  
ATOM     20  CG  GLN A   3     138.779  47.226 -72.136  1.00 61.05      APRO  
ATOM     21  CD  GLN A   3     139.755  46.047 -72.199  1.00 63.66      APRO  
ATOM     22  OE1 GLN A   3     139.775  45.287 -73.170  1.00 64.94      APRO  
ATOM     23  NE2 GLN A   3     140.608  45.827 -71.192  1.00 64.96      APRO  
ATOM     24  C   GLN A   3     139.546  50.053 -72.399  1.00 49.63      APRO  
ATOM     25  O   GLN A   3     140.685  49.790 -72.039  1.00 50.08      APRO  
ATOM     26  N   MET A   4     138.792  50.911 -71.742  1.00 45.00      APRO  
ATOM     27  CA  MET A   4     139.247  51.596 -70.557  1.00 39.99      APRO  
ATOM     28  CB  MET A   4     138.599  52.915 -70.390  1.00 40.12      APRO  
ATOM     29  CG  MET A   4     138.687  53.750 -71.618  1.00 37.12      APRO  
ATOM     30  SD  MET A   4     140.449  53.975 -71.792  1.00 36.62      APRO  
ATOM     31  CE  MET A   4     140.556  55.307 -70.651  1.00 37.67      APRO  
ATOM     32  C   MET A   4     138.710  50.728 -69.468  1.00 36.96      APRO  
ATOM     33  O   MET A   4     137.565  50.296 -69.579  1.00 36.45      APRO  
ATOM     34  N   THR A   5     139.332  50.486 -68.505  1.00 34.93      APRO  
ATOM     35  CA  THR A   5     138.958  49.765 -67.284  1.00 32.37      APRO  
ATOM     36  CB  THR A   5     139.906  48.569 -67.104  1.00 31.97      APRO  
ATOM     37  OG1 THR A   5     140.121  47.931 -68.362  1.00 31.45      APRO  
ATOM     38  CG2 THR A   5     139.371  47.512 -66.136  1.00 31.34      APRO  
ATOM     39  C   THR A   5     139.032  50.733 -66.088  1.00 31.88      APRO  
ATOM     40  O   THR A   5     140.058  51.373 -65.830  1.00 32.10      APRO  
ATOM     41  N   GLN A   6     137.928  50.852 -65.367  1.00 29.43      APRO  
ATOM     42  CA  GLN A   6     137.860  51.745 -64.193  1.00 27.48      APRO  
ATOM     43  CB  GLN A   6     136.528  52.502 -64.162  1.00 26.49      APRO  
ATOM     44  CG  GLN A   6     136.587  53.886 -64.820  1.00 25.84      APRO  
ATOM     45  CD  GLN A   6     135.374  54.763 -64.480  1.00 26.57      APRO  
ATOM     46  OE1 GLN A   6     134.791  55.389 -65.365  1.00 27.18      APRO  
ATOM     47  NE2 GLN A   6     134.947  54.853 -63.232  1.00 25.86      APRO  
ATOM     48  C   GLN A   6     137.986  50.926 -62.907  1.00 26.47      APRO  
ATOM     49  O   GLN A   6     137.464  49.805 -62.814  1.00 26.46      APRO  
ATOM     50  N   SER A   7     138.673  51.438 -61.904  1.00 26.25      APRO  
ATOM     51  CA  SER A   7     138.727  50.772 -60.634  1.00 27.01      APRO  
ATOM     52  CB  SER A   7     139.931  49.865 -60.584  1.00 25.89      APRO  
ATOM     53  OG  SER A   7     139.841  49.015 -59.435  1.00 24.35      APRO  
ATOM     54  C   SER A   7     138.850  51.884 -59.615  1.00 28.49      APRO  
ATOM     55  O   SER A   7     139.639  52.815 -59.829  1.00 29.05      APRO  
ATOM     56  N   PRO A   8     138.161  51.867 -58.482  1.00 29.17      APRO  
ATOM     57  CD  PRO A   8     138.243  52.905 -57.458  1.00 29.58      APRO  
ATOM     58  CA  PRO A   8     137.297  50.790 -58.064  1.00 29.38      APRO  
ATOM     59  CB  PRO A   8     137.310  50.913 -56.574  1.00 29.44      APRO  
ATOM     60  CG  PRO A   8     137.297  52.412 -56.385  1.00 28.85      APRO  
ATOM     61  C   PRO A   8     135.928  50.957 -58.670  1.00 29.31      APRO  
ATOM     62  O   PRO A   8     135.664  51.946 -59.348  1.00 28.92      APRO  
ATOM     63  N   ALA A   9     135.046  50.015 -58.380  1.00 29.04      APRO  
ATOM     64  CA  ALA A   9     133.666  50.191 -58.780  1.00 28.96      APRO  
ATOM     65  CB  ALA A   9     133.090  48.845 -58.971  1.00 30.25      APRO  
ATOM     66  C   ALA A   9     132.803  50.988 -57.775  1.00 29.31      APRO  
ATOM     67  O   ALA A   9     132.054  51.898 -58.173  1.00 29.72      APRO  
ATOM     68  N   SER A  10     132.859  50.710 -56.455  1.00 28.38      APRO  
ATOM     69  CA  SER A  10     132.117  51.472 -55.446  1.00 26.58      APRO  
ATOM     70  CB  SER A  10     130.973  50.605 -54.957  1.00 26.52      APRO  
ATOM     71  OG  SER A  10     131.427  49.269 -54.742  1.00 27.64      APRO  
ATOM     72  C   SER A  10     133.017  51.926 -54.277  1.00 26.13      APRO  
ATOM     73  O   SER A  10     133.997  51.273 -53.853  1.00 26.17      APRO  
ATOM     74  N   LEU A  11     132.613  53.066 -53.734  1.00 25.19      APRO  
ATOM     75  CA  LEU A  11     133.415  53.772 -52.779  1.00 24.44      APRO  
ATOM     76  CB  LEU A  11     134.172  54.754 -53.571  1.00 24.96      APRO  
ATOM     77  CG  LEU A  11     135.564  55.077 -53.301  1.00 25.62      APRO  
ATOM     78  CD1 LEU A  11     136.397  53.851 -53.016  1.00 25.79      APRO  
ATOM     79  CD2 LEU A  11     136.026  55.785 -54.549  1.00 26.36      APRO  
ATOM     80  C   LEU A  11     132.470  54.445 -51.825  1.00 24.32      APRO  
ATOM     81  O   LEU A  11     131.647  55.279 -52.240  1.00 23.74      APRO  
ATOM     82  N   SER A  12     132.599  54.055 -50.564  1.00 23.77      APRO  
ATOM     83  CA  SER A  12     131.804  54.674 -49.529  1.00 23.64      APRO  
ATOM     84  CB  SER A  12     131.151  53.588 -48.740  1.00 23.90      APRO  
ATOM     85  OG  SER A  12     130.161  54.117 -47.886  1.00 24.05      APRO  
ATOM     86  C   SER A  12     132.890  55.376 -48.744  1.00 23.85      APRO  
ATOM     87  O   SER A  12     133.692  54.687 -48.109  1.00 24.29      APRO  
ATOM     88  N   VAL A  13     133.072  56.689 -48.830  1.00 23.98      APRO  
ATOM     89  CA  VAL A  13     134.163  57.324 -48.115  1.00 24.14      APRO  
ATOM     90  CB  VAL A  13     135.421  57.595 -49.015  1.00 24.65      APRO  
ATOM     91  CG1 VAL A  13     135.886  56.293 -49.682  1.00 24.53      APRO  
ATOM     92  CG2 VAL A  13     135.127  58.623 -50.066  1.00 25.06      APRO  
ATOM     93  C   VAL A  13     133.684  58.637 -47.526  1.00 24.20      APRO  
ATOM     94  O   VAL A  13     132.886  59.408 -48.070  1.00 23.53      APRO  
ATOM     95  N   SER A  14     134.144  58.783 -46.295  1.00 24.61      APRO  
ATOM     96  CA  SER A  14     133.756  59.844 -45.374  1.00 25.07      APRO  
ATOM     97  CB  SER A  14     134.513  59.601 -44.072  1.00 25.82      APRO  
ATOM     98  OG  SER A  14     135.085  58.273 -43.971  1.00 26.81      APRO  
ATOM     99  C   SER A  14     134.025  61.225 -45.907  1.00 25.04      APRO  
ATOM    100  O   SER A  14     134.906  61.377 -46.742  1.00 25.36      APRO  
ATOM    101  N   VAL A  15     133.319  62.242 -45.452  1.00 26.32      APRO  
ATOM    102  CA  VAL A  15     133.596  63.595 -45.916  1.00 28.20      APRO  
ATOM    103  CB  VAL A  15     132.640  64.577 -45.289  1.00 27.48      APRO  
ATOM    104  CG1 VAL A  15     132.703  65.895 -46.012  1.00 26.47      APRO  
ATOM    105  CG2 VAL A  15     131.238  64.016 -45.347  1.00 27.46      APRO  
ATOM    106  C   VAL A  15     135.017  63.957 -45.479  1.00 29.95      APRO  
ATOM    107  O   VAL A  15     135.600  63.309 -44.597  1.00 29.68      APRO  
ATOM    108  N   GLY A  16     135.663  64.948 -46.059  1.00 32.18      APRO  
ATOM    109  CA  GLY A  16     137.010  65.281 -45.656  1.00 34.16      APRO  
ATOM    110  C   GLY A  16     138.042  64.265 -46.129  1.00 35.34      APRO  
ATOM    111  O   GLY A  16     139.194  64.674 -46.273  1.00 36.27      APRO  
ATOM    112  N   GLU A  17     137.703  63.028 -46.414  1.00 37.21      APRO  
ATOM    113  CA  GLU A  17     138.807  62.178 -46.873  1.00 38.82      APRO  
ATOM    114  CB  GLU A  17     138.415  60.707 -46.760  1.00 41.22      APRO  
ATOM    115  CG  GLU A  17     139.320  59.935 -45.800  1.00 43.52      APRO  
ATOM    116  CD  GLU A  17     139.124  60.340 -44.338  1.00 45.86      APRO  
ATOM    117  OE1 GLU A  17     139.488  61.508 -43.933  1.00 47.72      APRO  
ATOM    118  OE2 GLU A  17     138.593  59.509 -43.509  1.00 47.68      APRO  
ATOM    119  C   GLU A  17     139.153  62.499 -48.328  1.00 38.86      APRO  
ATOM    120  O   GLU A  17     138.532  63.374 -48.955  1.00 38.90      APRO  
ATOM    121  N   THR A  18     140.139  61.763 -48.805  1.00 37.99      APRO  
ATOM    122  CA  THR A  18     140.676  61.908 -50.160  1.00 37.26      APRO  
ATOM    123  CB  THR A  18     142.139  62.333 -50.061  1.00 38.05      APRO  
ATOM    124  OG1 THR A  18     142.672  62.557 -51.354  1.00 20.00      APRO  
ATOM    125  CG2 THR A  18     143.018  61.296 -49.367  1.00 20.00      APRO  
ATOM    126  C   THR A  18     140.516  60.585 -50.917  1.00 36.62      APRO  
ATOM    127  O   THR A  18     140.998  59.530 -50.465  1.00 36.08      APRO  
ATOM    128  N   VAL A  19     139.840  60.741 -52.038  1.00 35.86      APRO  
ATOM    129  CA  VAL A  19     139.449  59.658 -52.947  1.00 34.61      APRO  
ATOM    130  CB  VAL A  19     138.039  59.966 -53.454  1.00 35.79      APRO  
ATOM    131  CG1 VAL A  19     137.367  58.778 -54.131  1.00 36.81      APRO  
ATOM    132  CG2 VAL A  19     137.093  60.402 -52.330  1.00 36.25      APRO  
ATOM    133  C   VAL A  19     140.416  59.565 -54.129  1.00 33.13      APRO  
ATOM    134  O   VAL A  19     140.752  60.575 -54.760  1.00 31.99      APRO  
ATOM    135  N   THR A  20     140.604  58.318 -54.664  1.00 31.81      APRO  
ATOM    136  CA  THR A  20     141.415  58.110 -55.848  1.00 30.76      APRO  
ATOM    137  CB  THR A  20     142.786  57.625 -55.485  1.00 30.16      APRO  
ATOM    138  OG1 THR A  20     143.183  58.324 -54.309  1.00 29.48      APRO  
ATOM    139  CG2 THR A  20     143.740  57.813 -56.638  1.00 28.54      APRO  
ATOM    140  C   THR A  20     140.741  57.035 -56.674  1.00 31.10      APRO  
ATOM    141  O   THR A  20     140.636  55.860 -56.274  1.00 30.64      APRO  
ATOM    142  N   ILE A  21     140.271  57.512 -57.820  1.00 31.17      APRO  
ATOM    143  CA  ILE A  21     139.594  56.649 -58.750  1.00 30.81      APRO  
ATOM    144  CB  ILE A  21     138.304  57.255 -59.233  1.00 31.15      APRO  
ATOM    145  CG2 ILE A  21     137.534  56.021 -59.577  1.00 31.19      APRO  
ATOM    146  CG1 ILE A  21     137.466  58.015 -58.253  1.00 30.75      APRO  
ATOM    147  CD  ILE A  21     136.270  58.649 -58.973  1.00 31.16      APRO  
ATOM    148  C   ILE A  21     140.501  56.482 -59.945  1.00 31.64      APRO  
ATOM    149  O   ILE A  21     140.872  57.488 -60.540  1.00 31.30      APRO  
ATOM    150  N   THR A  22     140.887  55.282 -60.326  1.00 32.47      APRO  
ATOM    151  CA  THR A  22     141.808  55.045 -61.447  1.00 33.51      APRO  
ATOM    152  CB  THR A  22     142.914  54.088 -61.038  1.00 31.71      APRO  
ATOM    153  OG1 THR A  22     142.344  52.854 -60.628  1.00 30.64      APRO  
ATOM    154  CG2 THR A  22     143.764  54.621 -59.889  1.00 30.33      APRO  
ATOM    155  C   THR A  22     141.085  54.399 -62.604  1.00 35.82      APRO  
ATOM    156  O   THR A  22     140.103  53.660 -62.423  1.00 37.19      APRO  
ATOM    157  N   CYS A  23     141.610  54.678 -63.751  1.00 36.93      APRO  
ATOM    158  CA  CYS A  23     141.052  54.183 -64.963  1.00 38.53      APRO  
ATOM    159  CB  CYS A  23     140.197  55.250 -65.559  1.00 35.75      APRO  
ATOM    160  SG  CYS A  23     139.554  55.422 -67.238  1.00 30.72      APRO  
ATOM    161  C   CYS A  23     142.152  53.809 -65.963  1.00 40.18      APRO  
ATOM    162  O   CYS A  23     142.974  54.647 -66.358  1.00 40.23      APRO  
ATOM    163  N   ARG A  24     142.389  52.500 -66.354  1.00 44.74      APRO  
ATOM    164  CA  ARG A  24     143.523  52.058 -67.143  1.00 49.41      APRO  
ATOM    165  CB  ARG A  24     144.063  50.835 -66.437  1.00 56.34      APRO  
ATOM    166  CG  ARG A  24     145.095  49.957 -67.154  1.00 64.64      APRO  
ATOM    167  CD  ARG A  24     144.967  48.460 -66.727  1.00 74.23      APRO  
ATOM    168  NE  ARG A  24     145.789  47.506 -67.498  1.00 83.87      APRO  
ATOM    169  CZ  ARG A  24     145.289  46.534 -68.306  1.00 88.77      APRO  
ATOM    170  NH1 ARG A  24     143.969  46.323 -68.507  1.00 91.33      APRO  
ATOM    171  NH2 ARG A  24     146.161  45.749 -68.947  1.00 91.41      APRO  
ATOM    172  C   ARG A  24     143.134  51.779 -68.589  1.00 48.66      APRO  
ATOM    173  O   ARG A  24     142.182  51.040 -68.863  1.00 49.20      APRO  
ATOM    174  N   ALA A  25     143.803  52.336 -69.577  1.00 47.99      APRO  
ATOM    175  CA  ALA A  25     143.401  52.136 -70.955  1.00 47.04      APRO  
ATOM    176  CB  ALA A  25     143.943  53.293 -71.768  1.00 46.96      APRO  
ATOM    177  C   ALA A  25     143.965  50.808 -71.432  1.00 46.18      APRO  
ATOM    178  O   ALA A  25     145.047  50.459 -70.980  1.00 46.74      APRO  
ATOM    179  N   SER A  26     143.340  50.015 -72.312  1.00 46.12      APRO  
ATOM    180  CA  SER A  26     143.867  48.713 -72.734  1.00 45.34      APRO  
ATOM    181  CB  SER A  26     142.862  47.993 -73.594  1.00 44.80      APRO  
ATOM    182  OG  SER A  26     142.488  48.816 -74.689  1.00 45.89      APRO  
ATOM    183  C   SER A  26     145.165  48.764 -73.515  1.00 45.24      APRO  
ATOM    184  O   SER A  26     145.818  47.757 -73.795  1.00 44.45      APRO  
ATOM    185  N   GLU A  27     145.432  49.958 -73.999  1.00 43.80      APRO  
ATOM    186  CA  GLU A  27     146.636  50.292 -74.722  1.00 43.00      APRO  
ATOM    187  CB  GLU A  27     146.561  49.839 -76.173  1.00 45.39      APRO  
ATOM    188  CG  GLU A  27     145.331  50.303 -76.931  1.00 47.10      APRO  
ATOM    189  CD  GLU A  27     145.480  50.122 -78.427  1.00 48.36      APRO  
ATOM    190  OE1 GLU A  27     145.532  48.967 -78.872  1.00 49.79      APRO  
ATOM    191  OE2 GLU A  27     145.547  51.138 -79.128  1.00 49.23      APRO  
ATOM    192  C   GLU A  27     146.734  51.807 -74.641  1.00 40.83      APRO  
ATOM    193  O   GLU A  27     145.892  52.420 -73.981  1.00 41.32      APRO  
ATOM    194  N   ASN A  28     147.439  52.557 -75.312  1.00 37.80      APRO  
ATOM    195  CA  ASN A  28     147.944  53.864 -74.867  1.00 35.41      APRO  
ATOM    196  CB  ASN A  28     149.358  54.068 -75.401  1.00 34.94      APRO  
ATOM    197  CG  ASN A  28     150.143  55.165 -74.677  1.00 33.10      APRO  
ATOM    198  OD1 ASN A  28     151.140  55.647 -75.207  1.00 33.24      APRO  
ATOM    199  ND2 ASN A  28     149.757  55.596 -73.490  1.00 33.04      APRO  
ATOM    200  C   ASN A  28     147.039  54.987 -75.387  1.00 33.42      APRO  
ATOM    201  O   ASN A  28     147.398  55.706 -76.332  1.00 33.13      APRO  
ATOM    202  N   ILE A  29     145.760  55.558 -75.131  1.00 32.04      APRO  
ATOM    203  CA  ILE A  29     145.264  56.941 -75.219  1.00 30.74      APRO  
ATOM    204  CB  ILE A  29     144.019  57.087 -74.339  1.00 29.85      APRO  
ATOM    205  CG2 ILE A  29     142.943  56.040 -74.642  1.00 30.27      APRO  
ATOM    206  CG1 ILE A  29     144.321  56.942 -72.844  1.00 28.60      APRO  
ATOM    207  CD  ILE A  29     143.526  57.920 -71.978  1.00 26.34      APRO  
ATOM    208  C   ILE A  29     146.363  57.904 -74.746  1.00 30.45      APRO  
ATOM    209  O   ILE A  29     146.926  57.753 -73.661  1.00 31.43      APRO  
ATOM    210  N   TYR A  30     146.673  58.910 -75.558  1.00 28.95      APRO  
ATOM    211  CA  TYR A  30     147.774  59.845 -75.218  1.00 27.08      APRO  
ATOM    212  CB  TYR A  30     148.493  60.318 -76.453  1.00 28.06      APRO  
ATOM    213  CG  TYR A  30     149.445  59.262 -76.971  1.00 27.46      APRO  
ATOM    214  CD1 TYR A  30     150.203  58.495 -76.072  1.00 27.52      APRO  
ATOM    215  CE1 TYR A  30     151.068  57.511 -76.565  1.00 28.01      APRO  
ATOM    216  CZ  TYR A  30     151.167  57.304 -77.947  1.00 28.00      APRO  
ATOM    217  OH  TYR A  30     152.001  56.349 -78.437  1.00 27.30      APRO  
ATOM    218  CD2 TYR A  30     149.545  59.062 -78.339  1.00 27.71      APRO  
ATOM    219  CE2 TYR A  30     150.407  58.079 -78.833  1.00 27.68      APRO  
ATOM    220  C   TYR A  30     147.302  61.074 -74.464  1.00 25.41      APRO  
ATOM    221  O   TYR A  30     147.436  62.214 -74.954  1.00 25.35      APRO  
ATOM    222  N   SER A  31     146.804  60.755 -73.305  1.00 23.64      APRO  
ATOM    223  CA  SER A  31     146.296  61.710 -72.347  1.00 21.88      APRO  
ATOM    224  CB  SER A  31     147.420  62.635 -71.899  1.00 22.09      APRO  
ATOM    225  OG  SER A  31     148.510  61.859 -71.407  1.00 21.34      APRO  
ATOM    226  C   SER A  31     145.124  62.481 -72.955  1.00 21.40      APRO  
ATOM    227  O   SER A  31     145.000  63.697 -72.763  1.00 21.66      APRO  
ATOM    228  N   ASN A  32     144.333  61.724 -73.691  1.00 19.85      APRO  
ATOM    229  CA  ASN A  32     143.033  62.166 -74.216  1.00 18.14      APRO  
ATOM    230  CB  ASN A  32     142.888  61.939 -75.717  1.00 17.96      APRO  
ATOM    231  CG  ASN A  32     144.011  62.535 -76.554  1.00 16.85      APRO  
ATOM    232  OD1 ASN A  32     144.195  63.750 -76.573  1.00 16.09      APRO  
ATOM    233  ND2 ASN A  32     144.779  61.733 -77.263  1.00 17.00      APRO  
ATOM    234  C   ASN A  32     142.036  61.302 -73.486  1.00 16.87      APRO  
ATOM    235  O   ASN A  32     141.698  60.202 -73.951  1.00 17.23      APRO  
ATOM    236  N   LEU A  33     141.651  61.836 -72.367  1.00 14.35      APRO  
ATOM    237  CA  LEU A  33     140.831  61.137 -71.402  1.00 12.42      APRO  
ATOM    238  CB  LEU A  33     141.824  60.526 -70.408  1.00 11.06      APRO  
ATOM    239  CG  LEU A  33     141.211  59.649 -69.333  1.00 10.44      APRO  
ATOM    240  CD1 LEU A  33     140.438  60.448 -68.289  1.00 10.53      APRO  
ATOM    241  CD2 LEU A  33     140.247  58.607 -69.889  1.00 11.00      APRO  
ATOM    242  C   LEU A  33     139.885  62.131 -70.733  1.00 11.91      APRO  
ATOM    243  O   LEU A  33     140.090  63.353 -70.808  1.00 11.77      APRO  
ATOM    244  N   ALA A  34     138.638  61.917 -70.505  1.00 11.08      APRO  
ATOM    245  CA  ALA A  34     137.883  62.959 -69.856  1.00 10.11      APRO  
ATOM    246  CB  ALA A  34     136.770  63.426 -70.693  1.00  9.00      APRO  
ATOM    247  C   ALA A  34     137.324  62.229 -68.681  1.00 10.03      APRO  
ATOM    248  O   ALA A  34     137.266  60.988 -68.699  1.00 10.50      APRO  
ATOM    249  N   TRP A  35     137.007  62.961 -67.638  1.00  9.77      APRO  
ATOM    250  CA  TRP A  35     136.397  62.365 -66.493  1.00  9.70      APRO  
ATOM    251  CB  TRP A  35     137.154  62.649 -65.267  1.00  8.45      APRO  
ATOM    252  CG  TRP A  35     138.336  61.753 -65.087  1.00  7.93      APRO  
ATOM    253  CD1 TRP A  35     139.589  62.219 -65.304  1.00  8.07      APRO  
ATOM    254  NE1 TRP A  35     140.384  61.240 -64.951  1.00  7.50      APRO  
ATOM    255  CE2 TRP A  35     139.669  60.189 -64.543  1.00  7.03      APRO  
ATOM    256  CD2 TRP A  35     138.319  60.473 -64.620  1.00  7.35      APRO  
ATOM    257  CE3 TRP A  35     137.401  59.519 -64.246  1.00  6.71      APRO  
ATOM    258  CZ3 TRP A  35     137.839  58.284 -63.799  1.00  6.33      APRO  
ATOM    259  CZ2 TRP A  35     140.114  58.967 -64.096  1.00  6.60      APRO  
ATOM    260  CH2 TRP A  35     139.188  58.013 -63.724  1.00  6.45      APRO  
ATOM    261  C   TRP A  35     135.061  63.040 -66.372  1.00 10.16      APRO  
ATOM    262  O   TRP A  35     134.971  64.246 -66.607  1.00 10.07      APRO  
ATOM    263  N   TYR A  36     134.043  62.342 -65.912  1.00 10.51      APRO  
ATOM    264  CA  TYR A  36     132.721  62.883 -65.813  1.00 11.00      APRO  
ATOM    265  CB  TYR A  36     131.799  62.341 -66.822  1.00 10.31      APRO  
ATOM    266  CG  TYR A  36     132.132  62.594 -68.264  1.00  9.68      APRO  
ATOM    267  CD1 TYR A  36     132.009  63.864 -68.775  1.00  9.63      APRO  
ATOM    268  CE1 TYR A  36     132.306  64.112 -70.098  1.00  9.20      APRO  
ATOM    269  CZ  TYR A  36     132.727  63.069 -70.878  1.00  8.94      APRO  
ATOM    270  OH  TYR A  36     133.052  63.310 -72.185  1.00  8.58      APRO  
ATOM    271  CD2 TYR A  36     132.547  61.550 -69.059  1.00  9.84      APRO  
ATOM    272  CE2 TYR A  36     132.848  61.796 -70.376  1.00  9.00      APRO  
ATOM    273  C   TYR A  36     132.153  62.433 -64.511  1.00 12.64      APRO  
ATOM    274  O   TYR A  36     132.431  61.346 -64.006  1.00 12.06      APRO  
ATOM    275  N   GLN A  37     131.431  63.223 -64.050  1.00 15.54      APRO  
ATOM    276  CA  GLN A  37     130.551  62.965 -62.905  1.00 19.47      APRO  
ATOM    277  CB  GLN A  37     130.836  63.973 -61.799  1.00 19.29      APRO  
ATOM    278  CG  GLN A  37     129.988  63.750 -60.555  1.00 19.55      APRO  
ATOM    279  CD  GLN A  37     129.953  64.977 -59.655  1.00 19.84      APRO  
ATOM    280  OE1 GLN A  37     129.454  66.022 -60.069  1.00 19.78      APRO  
ATOM    281  NE2 GLN A  37     130.466  64.911 -58.443  1.00 19.66      APRO  
ATOM    282  C   GLN A  37     129.100  63.093 -63.345  1.00 21.87      APRO  
ATOM    283  O   GLN A  37     128.692  64.104 -63.922  1.00 22.28      APRO  
ATOM    284  N   GLN A  38     128.356  62.054 -63.070  1.00 24.86      APRO  
ATOM    285  CA  GLN A  38     126.938  62.003 -63.410  1.00 28.55      APRO  
ATOM    286  CB  GLN A  38     126.676  60.880 -64.402  1.00 26.95      APRO  
ATOM    287  CG  GLN A  38     125.190  60.720 -64.703  1.00 23.01      APRO  
ATOM    288  CD  GLN A  38     124.878  59.520 -65.588  1.00 20.80      APRO  
ATOM    289  OE1 GLN A  38     125.344  58.416 -65.312  1.00 18.91      APRO  
ATOM    290  NE2 GLN A  38     124.107  59.677 -66.644  1.00 19.42      APRO  
ATOM    291  C   GLN A  38     126.164  61.751 -62.146  1.00 31.97      APRO  
ATOM    292  O   GLN A  38     126.517  60.854 -61.360  1.00 32.01      APRO  
ATOM    293  N   LYS A  39     125.113  62.531 -61.956  1.00 36.95      APRO  
ATOM    294  CA  LYS A  39     124.387  62.416 -60.708  1.00 42.15      APRO  
ATOM    295  CB  LYS A  39     124.215  63.766 -60.030  1.00 43.43      APRO  
ATOM    296  CG  LYS A  39     124.981  63.758 -58.671  1.00 44.29      APRO  
ATOM    297  CD  LYS A  39     125.830  65.007 -58.396  1.00 44.71      APRO  
ATOM    298  CE  LYS A  39     126.760  64.846 -57.179  1.00 45.12      APRO  
ATOM    299  NZ  LYS A  39     127.270  66.128 -56.665  1.00 44.55      APRO  
ATOM    300  C   LYS A  39     123.128  61.503 -60.791  1.00 45.31      APRO  
ATOM    301  O   LYS A  39     123.182  60.363 -60.424  1.00 45.98      APRO  
ATOM    302  N   GLN A  40     121.876  61.797 -61.234  1.00 49.39      APRO  
ATOM    303  CA  GLN A  40     120.851  60.651 -61.004  1.00 52.34      APRO  
ATOM    304  CB  GLN A  40     120.213  60.724 -59.612  1.00 55.87      APRO  
ATOM    305  CG  GLN A  40     118.814  60.070 -59.500  1.00 60.27      APRO  
ATOM    306  CD  GLN A  40     118.807  58.523 -59.506  1.00 63.18      APRO  
ATOM    307  OE1 GLN A  40     119.362  57.882 -58.611  1.00 64.29      APRO  
ATOM    308  NE2 GLN A  40     118.184  57.872 -60.476  1.00 64.31      APRO  
ATOM    309  C   GLN A  40     119.687  60.547 -61.979  1.00 52.40      APRO  
ATOM    310  O   GLN A  40     118.713  59.794 -61.766  1.00 53.26      APRO  
ATOM    311  N   GLY A  41     119.833  61.264 -62.986  1.00 52.28      APRO  
ATOM    312  CA  GLY A  41     118.936  61.252 -64.070  1.00 50.61      APRO  
ATOM    313  C   GLY A  41     119.350  62.401 -64.894  1.00 49.50      APRO  
ATOM    314  O   GLY A  41     118.517  63.113 -65.421  1.00 48.72      APRO  
ATOM    315  N   LYS A  42     120.656  62.568 -64.973  1.00 47.68      APRO  
ATOM    316  CA  LYS A  42     121.185  63.719 -65.694  1.00 45.95      APRO  
ATOM    317  CB  LYS A  42     121.354  64.876 -64.721  1.00 48.96      APRO  
ATOM    318  CG  LYS A  42     120.098  65.732 -64.619  1.00 52.29      APRO  
ATOM    319  CD  LYS A  42     119.763  66.443 -65.936  1.00 55.19      APRO  
ATOM    320  CE  LYS A  42     118.760  65.684 -66.817  1.00 57.03      APRO  
ATOM    321  NZ  LYS A  42     118.334  66.459 -67.995  1.00 57.05      APRO  
ATOM    322  C   LYS A  42     122.526  63.438 -66.361  1.00 42.68      APRO  
ATOM    323  O   LYS A  42     123.053  62.326 -66.332  1.00 42.72      APRO  
ATOM    324  N   SER A  43     122.484  64.507 -67.207  1.00 38.67      APRO  
ATOM    325  CA  SER A  43     123.553  64.730 -68.132  1.00 35.82      APRO  
ATOM    326  CB  SER A  43     123.368  66.116 -68.654  1.00 36.01      APRO  
ATOM    327  OG  SER A  43     121.984  66.305 -68.911  1.00 34.11      APRO  
ATOM    328  C   SER A  43     124.856  64.580 -67.388  1.00 33.18      APRO  
ATOM    329  O   SER A  43     124.923  65.101 -66.276  1.00 33.46      APRO  
ATOM    330  N   PRO A  44     125.869  63.867 -67.848  1.00 31.17      APRO  
ATOM    331  CD  PRO A  44     125.731  62.690 -68.662  1.00 31.33      APRO  
ATOM    332  CA  PRO A  44     127.206  63.939 -67.293  1.00 29.42      APRO  
ATOM    333  CB  PRO A  44     127.938  62.946 -68.138  1.00 29.96      APRO  
ATOM    334  CG  PRO A  44     126.939  61.854 -68.294  1.00 30.33      APRO  
ATOM    335  C   PRO A  44     127.795  65.348 -67.295  1.00 27.71      APRO  
ATOM    336  O   PRO A  44     127.404  66.175 -68.134  1.00 27.45      APRO  
ATOM    337  N   GLN A  45     128.665  65.713 -66.345  1.00 25.90      APRO  
ATOM    338  CA  GLN A  45     129.344  67.003 -66.372  1.00 23.68      APRO  
ATOM    339  CB  GLN A  45     129.155  67.832 -65.102  1.00 25.89      APRO  
ATOM    340  CG  GLN A  45     127.795  68.445 -64.824  1.00 28.14      APRO  
ATOM    341  CD  GLN A  45     127.367  69.436 -65.889  1.00 30.43      APRO  
ATOM    342  OE1 GLN A  45     127.662  70.636 -65.844  1.00 31.66      APRO  
ATOM    343  NE2 GLN A  45     126.695  68.942 -66.927  1.00 31.61      APRO  
ATOM    344  C   GLN A  45     130.830  66.729 -66.500  1.00 22.23      APRO  
ATOM    345  O   GLN A  45     131.365  65.707 -66.032  1.00 21.86      APRO  
ATOM    346  N   LEU A  46     131.490  67.671 -67.156  1.00 20.24      APRO  
ATOM    347  CA  LEU A  46     132.906  67.560 -67.429  1.00 18.19      APRO  
ATOM    348  CB  LEU A  46     133.265  68.446 -68.569  1.00 17.64      APRO  
ATOM    349  CG  LEU A  46     134.200  68.011 -69.647  1.00 16.75      APRO  
ATOM    350  CD1 LEU A  46     134.688  69.308 -70.232  1.00 16.86      APRO  
ATOM    351  CD2 LEU A  46     135.352  67.174 -69.187  1.00 15.95      APRO  
ATOM    352  C   LEU A  46     133.739  67.978 -66.237  1.00 17.70      APRO  
ATOM    353  O   LEU A  46     133.657  69.120 -65.799  1.00 16.90      APRO  
ATOM    354  N   LEU A  47     134.528  67.068 -65.713  1.00 17.23      APRO  
ATOM    355  CA  LEU A  47     135.424  67.415 -64.643  1.00 17.71      APRO  
ATOM    356  CB  LEU A  47     135.657  66.237 -63.711  1.00 17.11      APRO  
ATOM    357  CG  LEU A  47     134.464  65.703 -62.983  1.00 16.82      APRO  
ATOM    358  CD1 LEU A  47     134.827  64.498 -62.121  1.00 16.61      APRO  
ATOM    359  CD2 LEU A  47     133.909  66.843 -62.164  1.00 16.34      APRO  
ATOM    360  C   LEU A  47     136.761  67.834 -65.226  1.00 18.83      APRO  
ATOM    361  O   LEU A  47     137.171  68.985 -65.123  1.00 19.29      APRO  
ATOM    362  N   VAL A  48     137.306  66.827 -65.974  1.00 19.11      APRO  
ATOM    363  CA  VAL A  48     138.646  67.156 -66.482  1.00 19.34      APRO  
ATOM    364  CB  VAL A  48     139.720  66.529 -65.587  1.00 19.38      APRO  
ATOM    365  CG1 VAL A  48     139.147  65.538 -64.573  1.00 19.43      APRO  
ATOM    366  CG2 VAL A  48     140.776  65.750 -66.376  1.00 18.22      APRO  
ATOM    367  C   VAL A  48     138.822  66.609 -67.895  1.00 19.56      APRO  
ATOM    368  O   VAL A  48     138.595  65.419 -68.156  1.00 19.89      APRO  
ATOM    369  N   TYR A  49     139.218  67.502 -68.773  1.00 19.97      APRO  
ATOM    370  CA  TYR A  49     139.487  67.165 -70.170  1.00 20.49      APRO  
ATOM    371  CB  TYR A  49     138.880  68.246 -71.089  1.00 21.83      APRO  
ATOM    372  CG  TYR A  49     139.469  69.650 -70.885  1.00 23.51      APRO  
ATOM    373  CD1 TYR A  49     140.671  70.000 -71.510  1.00 24.08      APRO  
ATOM    374  CE1 TYR A  49     141.213  71.279 -71.333  1.00 25.32      APRO  
ATOM    375  CZ  TYR A  49     140.551  72.218 -70.532  1.00 25.68      APRO  
ATOM    376  OH  TYR A  49     141.081  73.460 -70.361  1.00 25.89      APRO  
ATOM    377  CD2 TYR A  49     138.803  70.593 -70.083  1.00 24.61      APRO  
ATOM    378  CE2 TYR A  49     139.346  71.875 -69.908  1.00 25.78      APRO  
ATOM    379  C   TYR A  49     141.006  67.053 -70.340  1.00 20.92      APRO  
ATOM    380  O   TYR A  49     141.775  67.549 -69.516  1.00 21.13      APRO  
ATOM    381  N   ALA A  50     141.417  66.372 -71.386  1.00 21.67      APRO  
ATOM    382  CA  ALA A  50     142.848  66.221 -71.731  1.00 22.89      APRO  
ATOM    383  CB  ALA A  50     143.437  67.576 -72.111  1.00 22.84      APRO  
ATOM    384  C   ALA A  50     143.718  65.649 -70.573  1.00 23.43      APRO  
ATOM    385  O   ALA A  50     144.836  66.124 -70.327  1.00 24.58      APRO  
ATOM    386  N   ALA A  51     143.177  64.651 -69.900  1.00 23.11      APRO  
ATOM    387  CA  ALA A  51     143.873  63.848 -68.849  1.00 23.73      APRO  
ATOM    388  CB  ALA A  51     144.995  63.018 -69.476  1.00 23.05      APRO  
ATOM    389  C   ALA A  51     144.565  64.636 -67.698  1.00 24.02      APRO  
ATOM    390  O   ALA A  51     145.530  64.148 -67.085  1.00 24.38      APRO  
ATOM    391  N   THR A  52     144.102  65.834 -67.381  1.00 24.10      APRO  
ATOM    392  CA  THR A  52     144.660  66.594 -66.226  1.00 24.56      APRO  
ATOM    393  CB  THR A  52     146.194  66.625 -66.234  1.00 24.71      APRO  
ATOM    394  OG1 THR A  52     146.663  67.347 -65.096  1.00 26.17      APRO  
ATOM    395  CG2 THR A  52     146.784  67.305 -67.468  1.00 24.52      APRO  
ATOM    396  C   THR A  52     144.184  68.045 -66.192  1.00 24.16      APRO  
ATOM    397  O   THR A  52     144.387  68.760 -65.200  1.00 23.79      APRO  
ATOM    398  N   ASN A  53     143.556  68.465 -67.267  1.00 25.03      APRO  
ATOM    399  CA  ASN A  53     143.035  69.836 -67.368  1.00 26.54      APRO  
ATOM    400  CB  ASN A  53     142.945  70.250 -68.836  1.00 26.27      APRO  
ATOM    401  CG  ASN A  53     144.316  70.547 -69.450  1.00 26.22      APRO  
ATOM    402  OD1 ASN A  53     145.161  69.657 -69.527  1.00 26.60      APRO  
ATOM    403  ND2 ASN A  53     144.592  71.759 -69.896  1.00 26.61      APRO  
ATOM    404  C   ASN A  53     141.653  69.910 -66.711  1.00 28.04      APRO  
ATOM    405  O   ASN A  53     140.767  69.090 -66.993  1.00 28.39      APRO  
ATOM    406  N   LEU A  54     141.518  70.902 -65.845  1.00 29.75      APRO  
ATOM    407  CA  LEU A  54     140.274  71.151 -65.096  1.00 31.58      APRO  
ATOM    408  CB  LEU A  54     140.565  72.004 -63.857  1.00 28.03      APRO  
ATOM    409  CG  LEU A  54     139.751  71.575 -62.631  1.00 25.35      APRO  
ATOM    410  CD1 LEU A  54     140.297  70.309 -61.966  1.00 23.84      APRO  
ATOM    411  CD2 LEU A  54     139.718  72.638 -61.533  1.00 24.11      APRO  
ATOM    412  C   LEU A  54     139.266  71.891 -65.980  1.00 34.64      APRO  
ATOM    413  O   LEU A  54     139.503  73.031 -66.402  1.00 34.83      APRO  
ATOM    414  N   ALA A  55     138.013  71.389 -65.907  1.00 38.20      APRO  
ATOM    415  CA  ALA A  55     136.977  71.985 -66.705  1.00 41.45      APRO  
ATOM    416  CB  ALA A  55     135.803  71.065 -66.900  1.00 42.87      APRO  
ATOM    417  C   ALA A  55     136.504  73.181 -65.927  1.00 42.83      APRO  
ATOM    418  O   ALA A  55     136.491  73.227 -64.705  1.00 43.54      APRO  
ATOM    419  N   ASP A  56     136.053  74.136 -66.698  1.00 45.01      APRO  
ATOM    420  CA  ASP A  56     135.634  75.417 -66.199  1.00 46.34      APRO  
ATOM    421  CB  ASP A  56     134.732  76.032 -67.261  1.00 46.01      APRO  
ATOM    422  CG  ASP A  56     134.752  77.560 -67.212  1.00 45.59      APRO  
ATOM    423  OD1 ASP A  56     135.772  78.141 -67.610  1.00 45.73      APRO  
ATOM    424  OD2 ASP A  56     133.758  78.153 -66.766  1.00 45.53      APRO  
ATOM    425  C   ASP A  56     134.979  75.595 -64.826  1.00 46.09      APRO  
ATOM    426  O   ASP A  56     135.438  76.487 -64.110  1.00 47.49      APRO  
ATOM    427  N   GLY A  57     133.977  74.877 -64.325  1.00 45.73      APRO  
ATOM    428  CA  GLY A  57     133.434  75.282 -63.024  1.00 41.36      APRO  
ATOM    429  C   GLY A  57     133.905  74.378 -61.917  1.00 38.45      APRO  
ATOM    430  O   GLY A  57     133.445  74.462 -60.793  1.00 37.21      APRO  
ATOM    431  N   VAL A  58     134.820  73.475 -62.190  1.00 36.06      APRO  
ATOM    432  CA  VAL A  58     135.090  72.430 -61.244  1.00 32.79      APRO  
ATOM    433  CB  VAL A  58     135.815  71.305 -61.932  1.00 32.09      APRO  
ATOM    434  CG1 VAL A  58     135.929  70.159 -60.974  1.00 32.52      APRO  
ATOM    435  CG2 VAL A  58     135.064  70.838 -63.142  1.00 32.09      APRO  
ATOM    436  C   VAL A  58     135.930  72.986 -60.128  1.00 32.17      APRO  
ATOM    437  O   VAL A  58     136.828  73.783 -60.330  1.00 31.79      APRO  
ATOM    438  N   PRO A  59     135.687  72.597 -58.914  1.00 30.59      APRO  
ATOM    439  CD  PRO A  59     134.417  72.134 -58.442  1.00 29.56      APRO  
ATOM    440  CA  PRO A  59     136.539  72.873 -57.819  1.00 28.05      APRO  
ATOM    441  CB  PRO A  59     135.775  72.484 -56.634  1.00 29.10      APRO  
ATOM    442  CG  PRO A  59     134.415  72.813 -57.111  1.00 29.74      APRO  
ATOM    443  C   PRO A  59     137.845  72.148 -57.856  1.00 26.30      APRO  
ATOM    444  O   PRO A  59     137.940  70.924 -57.911  1.00 26.07      APRO  
ATOM    445  N   SER A  60     138.716  73.036 -57.405  1.00 24.72      APRO  
ATOM    446  CA  SER A  60     140.111  72.896 -57.028  1.00 23.60      APRO  
ATOM    447  CB  SER A  60     140.421  74.137 -56.232  1.00 24.47      APRO  
ATOM    448  OG  SER A  60     139.238  74.716 -55.604  1.00 24.87      APRO  
ATOM    449  C   SER A  60     140.430  71.651 -56.241  1.00 23.23      APRO  
ATOM    450  O   SER A  60     141.562  71.222 -56.121  1.00 23.73      APRO  
ATOM    451  N   ARG A  61     139.433  71.055 -55.644  1.00 23.59      APRO  
ATOM    452  CA  ARG A  61     139.610  69.846 -54.908  1.00 24.22      APRO  
ATOM    453  CB  ARG A  61     138.464  69.886 -53.962  1.00 25.51      APRO  
ATOM    454  CG  ARG A  61     137.905  68.665 -53.248  1.00 25.14      APRO  
ATOM    455  CD  ARG A  61     136.471  68.485 -53.739  1.00 25.22      APRO  
ATOM    456  NE  ARG A  61     135.750  69.747 -53.884  1.00 24.79      APRO  
ATOM    457  CZ  ARG A  61     134.464  69.860 -53.621  1.00 24.66      APRO  
ATOM    458  NH1 ARG A  61     133.776  68.822 -53.159  1.00 24.13      APRO  
ATOM    459  NH2 ARG A  61     133.889  71.046 -53.807  1.00 24.13      APRO  
ATOM    460  C   ARG A  61     139.706  68.598 -55.758  1.00 23.71      APRO  
ATOM    461  O   ARG A  61     139.902  67.487 -55.247  1.00 23.74      APRO  
ATOM    462  N   PHE A  62     139.543  68.799 -57.058  1.00 22.48      APRO  
ATOM    463  CA  PHE A  62     139.645  67.767 -58.065  1.00 21.21      APRO  
ATOM    464  CB  PHE A  62     138.493  67.915 -59.015  1.00 18.41      APRO  
ATOM    465  CG  PHE A  62     137.168  67.354 -58.549  1.00 14.56      APRO  
ATOM    466  CD1 PHE A  62     136.955  65.987 -58.623  1.00 12.47      APRO  
ATOM    467  CE1 PHE A  62     135.758  65.446 -58.236  1.00 10.77      APRO  
ATOM    468  CZ  PHE A  62     134.781  66.275 -57.776  1.00 10.68      APRO  
ATOM    469  CD2 PHE A  62     136.199  68.204 -58.087  1.00 12.94      APRO  
ATOM    470  CE2 PHE A  62     135.006  67.637 -57.704  1.00 11.77      APRO  
ATOM    471  C   PHE A  62     140.939  67.843 -58.861  1.00 22.39      APRO  
ATOM    472  O   PHE A  62     141.293  68.923 -59.335  1.00 22.57      APRO  
ATOM    473  N   SER A  63     141.703  66.797 -59.090  1.00 24.54      APRO  
ATOM    474  CA  SER A  63     142.844  66.900 -59.979  1.00 27.39      APRO  
ATOM    475  CB  SER A  63     144.118  66.970 -59.171  1.00 27.18      APRO  
ATOM    476  OG  SER A  63     144.107  68.174 -58.415  1.00 28.19      APRO  
ATOM    477  C   SER A  63     142.911  65.712 -60.913  1.00 29.28      APRO  
ATOM    478  O   SER A  63     142.535  64.600 -60.512  1.00 29.07      APRO  
ATOM    479  N   GLY A  64     143.355  65.949 -62.157  1.00 30.83      APRO  
ATOM    480  CA  GLY A  64     143.547  64.870 -63.123  1.00 31.27      APRO  
ATOM    481  C   GLY A  64     144.990  64.380 -63.098  1.00 32.14      APRO  
ATOM    482  O   GLY A  64     145.917  65.170 -63.150  1.00 32.89      APRO  
ATOM    483  N   SER A  65     145.285  63.115 -62.991  1.00 34.32      APRO  
ATOM    484  CA  SER A  65     146.651  62.644 -62.947  1.00 36.07      APRO  
ATOM    485  CB  SER A  65     146.996  61.901 -61.648  1.00 37.12      APRO  
ATOM    486  OG  SER A  65     146.609  62.581 -60.452  1.00 38.24      APRO  
ATOM    487  C   SER A  65     146.688  61.606 -64.028  1.00 36.80      APRO  
ATOM    488  O   SER A  65     145.640  61.083 -64.454  1.00 37.43      APRO  
ATOM    489  N   GLY A  66     147.894  61.275 -64.445  1.00 36.91      APRO  
ATOM    490  CA  GLY A  66     148.048  60.114 -65.306  1.00 36.26      APRO  
ATOM    491  C   GLY A  66     148.767  60.394 -66.622  1.00 35.77      APRO  
ATOM    492  O   GLY A  66     149.045  61.550 -67.014  1.00 35.82      APRO  
ATOM    493  N   SER A  67     149.129  59.332 -67.251  1.00 35.87      APRO  
ATOM    494  CA  SER A  67     149.852  59.211 -68.525  1.00 35.36      APRO  
ATOM    495  CB  SER A  67     151.335  59.588 -68.353  1.00 34.36      APRO  
ATOM    496  OG  SER A  67     151.495  60.580 -67.351  1.00 35.24      APRO  
ATOM    497  C   SER A  67     149.835  57.766 -69.015  1.00 35.28      APRO  
ATOM    498  O   SER A  67     149.484  56.842 -68.275  1.00 35.25      APRO  
ATOM    499  N   GLY A  68     150.213  57.617 -70.265  1.00 34.81      APRO  
ATOM    500  CA  GLY A  68     150.373  56.300 -70.903  1.00 33.85      APRO  
ATOM    501  C   GLY A  68     149.084  55.471 -70.926  1.00 33.26      APRO  
ATOM    502  O   GLY A  68     148.468  55.292 -71.982  1.00 32.50      APRO  
ATOM    503  N   THR A  69     148.709  54.943 -69.765  1.00 31.88      APRO  
ATOM    504  CA  THR A  69     147.508  54.090 -69.671  1.00 31.30      APRO  
ATOM    505  CB  THR A  69     147.857  52.633 -69.968  1.00 31.46      APRO  
ATOM    506  OG1 THR A  69     149.094  52.296 -69.363  1.00 32.08      APRO  
ATOM    507  CG2 THR A  69     147.977  52.347 -71.465  1.00 31.43      APRO  
ATOM    508  C   THR A  69     146.853  54.127 -68.288  1.00 30.38      APRO  
ATOM    509  O   THR A  69     145.727  53.651 -68.103  1.00 29.84      APRO  
ATOM    510  N   GLN A  70     147.548  54.675 -67.319  1.00 30.51      APRO  
ATOM    511  CA  GLN A  70     147.004  54.767 -65.957  1.00 30.73      APRO  
ATOM    512  CB  GLN A  70     148.005  54.212 -64.941  1.00 33.78      APRO  
ATOM    513  CG  GLN A  70     147.505  52.944 -64.234  1.00 37.08      APRO  
ATOM    514  CD  GLN A  70     147.352  53.107 -62.715  1.00 39.25      APRO  
ATOM    515  OE1 GLN A  70     147.680  52.192 -61.957  1.00 40.27      APRO  
ATOM    516  NE2 GLN A  70     146.865  54.225 -62.210  1.00 40.54      APRO  
ATOM    517  C   GLN A  70     146.692  56.224 -65.627  1.00 29.20      APRO  
ATOM    518  O   GLN A  70     147.528  57.114 -65.826  1.00 29.49      APRO  
ATOM    519  N   TYR A  71     145.398  56.497 -65.628  1.00 26.59      APRO  
ATOM    520  CA  TYR A  71     144.983  57.851 -65.374  1.00 23.79      APRO  
ATOM    521  CB  TYR A  71     144.123  58.265 -66.555  1.00 23.02      APRO  
ATOM    522  CG  TYR A  71     144.914  58.357 -67.845  1.00 20.51      APRO  
ATOM    523  CD1 TYR A  71     145.254  57.218 -68.524  1.00 19.53      APRO  
ATOM    524  CE1 TYR A  71     146.025  57.315 -69.645  1.00 19.39      APRO  
ATOM    525  CZ  TYR A  71     146.443  58.548 -70.078  1.00 19.29      APRO  
ATOM    526  OH  TYR A  71     147.253  58.647 -71.191  1.00 18.77      APRO  
ATOM    527  CD2 TYR A  71     145.327  59.591 -68.286  1.00 19.46      APRO  
ATOM    528  CE2 TYR A  71     146.098  59.691 -69.410  1.00 19.09      APRO  
ATOM    529  C   TYR A  71     144.251  57.834 -64.033  1.00 22.83      APRO  
ATOM    530  O   TYR A  71     143.901  56.736 -63.542  1.00 21.39      APRO  
ATOM    531  N   SER A  72     144.017  58.989 -63.398  1.00 23.26      APRO  
ATOM    532  CA  SER A  72     143.476  59.013 -62.048  1.00 24.50      APRO  
ATOM    533  CB  SER A  72     144.571  58.996 -61.039  1.00 24.24      APRO  
ATOM    534  OG  SER A  72     145.557  58.038 -61.383  1.00 25.34      APRO  
ATOM    535  C   SER A  72     142.671  60.245 -61.748  1.00 25.76      APRO  
ATOM    536  O   SER A  72     143.092  61.314 -62.198  1.00 26.85      APRO  
ATOM    537  N   LEU A  73     141.551  60.155 -61.031  1.00 26.10      APRO  
ATOM    538  CA  LEU A  73     140.808  61.322 -60.610  1.00 27.27      APRO  
ATOM    539  CB  LEU A  73     139.330  61.155 -60.703  1.00 25.43      APRO  
ATOM    540  CG  LEU A  73     138.450  62.207 -61.317  1.00 23.38      APRO  
ATOM    541  CD1 LEU A  73     137.106  61.957 -60.700  1.00 23.45      APRO  
ATOM    542  CD2 LEU A  73     138.857  63.636 -61.050  1.00 22.93      APRO  
ATOM    543  C   LEU A  73     141.133  61.315 -59.138  1.00 28.94      APRO  
ATOM    544  O   LEU A  73     141.124  60.225 -58.520  1.00 29.47      APRO  
ATOM    545  N   LYS A  74     141.494  62.479 -58.591  1.00 32.37      APRO  
ATOM    546  CA  LYS A  74     141.651  62.582 -57.160  1.00 36.12      APRO  
ATOM    547  CB  LYS A  74     143.112  62.784 -56.774  1.00 39.26      APRO  
ATOM    548  CG  LYS A  74     143.915  61.478 -56.554  1.00 41.69      APRO  
ATOM    549  CD  LYS A  74     145.163  61.751 -55.670  1.00 44.73      APRO  
ATOM    550  CE  LYS A  74     146.204  60.600 -55.557  1.00 46.47      APRO  
ATOM    551  NZ  LYS A  74     145.942  59.588 -54.539  1.00 46.94      APRO  
ATOM    552  C   LYS A  74     140.829  63.734 -56.627  1.00 37.30      APRO  
ATOM    553  O   LYS A  74     140.886  64.872 -57.112  1.00 36.90      APRO  
ATOM    554  N   ILE A  75     140.007  63.405 -55.646  1.00 38.59      APRO  
ATOM    555  CA  ILE A  75     139.131  64.382 -55.008  1.00 39.93      APRO  
ATOM    556  CB  ILE A  75     137.682  63.846 -54.797  1.00 40.51      APRO  
ATOM    557  CG2 ILE A  75     136.835  65.009 -54.350  1.00 39.90      APRO  
ATOM    558  CG1 ILE A  75     137.089  63.213 -56.055  1.00 39.87      APRO  
ATOM    559  CD  ILE A  75     135.829  62.368 -55.814  1.00 39.34      APRO  
ATOM    560  C   ILE A  75     139.835  64.461 -53.665  1.00 40.40      APRO  
ATOM    561  O   ILE A  75     140.082  63.378 -53.100  1.00 39.69      APRO  
ATOM    562  N   ASN A  76     140.196  65.638 -53.129  1.00 42.24      APRO  
ATOM    563  CA  ASN A  76     140.924  65.628 -51.864  1.00 43.74      APRO  
ATOM    564  CB  ASN A  76     142.240  66.420 -52.008  1.00 44.60      APRO  
ATOM    565  CG  ASN A  76     142.095  67.903 -52.293  1.00 45.75      APRO  
ATOM    566  OD1 ASN A  76     141.126  68.565 -51.912  1.00 46.69      APRO  
ATOM    567  ND2 ASN A  76     143.059  68.482 -52.996  1.00 47.00      APRO  
ATOM    568  C   ASN A  76     140.165  66.100 -50.618  1.00 44.76      APRO  
ATOM    569  O   ASN A  76     140.353  65.446 -49.589  1.00 45.59      APRO  
ATOM    570  N   SER A  77     139.378  67.172 -50.525  1.00 44.12      APRO  
ATOM    571  CA  SER A  77     138.568  67.350 -49.332  1.00 43.65      APRO  
ATOM    572  CB  SER A  77     138.600  68.796 -48.838  1.00 44.24      APRO  
ATOM    573  OG  SER A  77     139.807  69.050 -48.121  1.00 43.85      APRO  
ATOM    574  C   SER A  77     137.187  66.980 -49.814  1.00 43.77      APRO  
ATOM    575  O   SER A  77     136.402  67.842 -50.260  1.00 43.83      APRO  
ATOM    576  N   LEU A  78     136.939  65.661 -49.784  1.00 43.29      APRO  
ATOM    577  CA  LEU A  78     135.686  65.126 -50.286  1.00 42.95      APRO  
ATOM    578  CB  LEU A  78     135.522  63.677 -49.974  1.00 43.27      APRO  
ATOM    579  CG  LEU A  78     134.294  63.099 -50.620  1.00 43.06      APRO  
ATOM    580  CD1 LEU A  78     134.533  62.865 -52.093  1.00 43.51      APRO  
ATOM    581  CD2 LEU A  78     133.976  61.805 -49.974  1.00 43.46      APRO  
ATOM    582  C   LEU A  78     134.520  65.833 -49.640  1.00 42.99      APRO  
ATOM    583  O   LEU A  78     134.579  66.036 -48.426  1.00 43.26      APRO  
ATOM    584  N   GLN A  79     133.487  66.274 -50.346  1.00 42.70      APRO  
ATOM    585  CA  GLN A  79     132.372  66.902 -49.669  1.00 42.66      APRO  
ATOM    586  CB  GLN A  79     132.248  68.275 -50.133  1.00 42.41      APRO  
ATOM    587  CG  GLN A  79     133.286  69.083 -49.446  1.00 42.88      APRO  
ATOM    588  CD  GLN A  79     133.272  70.459 -50.059  1.00 43.68      APRO  
ATOM    589  OE1 GLN A  79     132.222  71.094 -50.213  1.00 43.30      APRO  
ATOM    590  NE2 GLN A  79     134.441  70.932 -50.467  1.00 43.42      APRO  
ATOM    591  C   GLN A  79     131.066  66.179 -49.884  1.00 41.66      APRO  
ATOM    592  O   GLN A  79     131.009  65.224 -50.660  1.00 42.90      APRO  
ATOM    593  N   SER A  80     129.999  66.638 -49.240  1.00 39.96      APRO  
ATOM    594  CA  SER A  80     128.720  65.984 -49.298  1.00 38.47      APRO  
ATOM    595  CB  SER A  80     127.743  66.752 -48.450  1.00 39.14      APRO  
ATOM    596  OG  SER A  80     127.897  68.155 -48.652  1.00 40.12      APRO  
ATOM    597  C   SER A  80     128.271  65.912 -50.725  1.00 36.16      APRO  
ATOM    598  O   SER A  80     127.875  64.823 -51.103  1.00 36.27      APRO  
ATOM    599  N   GLU A  81     128.418  66.916 -51.580  1.00 35.09      APRO  
ATOM    600  CA  GLU A  81     127.994  66.724 -52.944  1.00 34.21      APRO  
ATOM    601  CB  GLU A  81     127.396  68.011 -53.521  1.00 37.33      APRO  
ATOM    602  CG  GLU A  81     128.228  69.269 -53.656  1.00 39.19      APRO  
ATOM    603  CD  GLU A  81     128.611  69.838 -52.315  1.00 40.96      APRO  
ATOM    604  OE1 GLU A  81     127.734  70.346 -51.618  1.00 42.72      APRO  
ATOM    605  OE2 GLU A  81     129.779  69.735 -51.963  1.00 42.95      APRO  
ATOM    606  C   GLU A  81     129.070  66.216 -53.874  1.00 31.51      APRO  
ATOM    607  O   GLU A  81     129.409  66.768 -54.915  1.00 31.63      APRO  
ATOM    608  N   ASP A  82     129.674  65.129 -53.512  1.00 28.47      APRO  
ATOM    609  CA  ASP A  82     130.638  64.530 -54.394  1.00 24.90      APRO  
ATOM    610  CB  ASP A  82     132.027  64.586 -53.826  1.00 25.19      APRO  
ATOM    611  CG  ASP A  82     132.718  65.924 -53.892  1.00 24.53      APRO  
ATOM    612  OD1 ASP A  82     132.139  66.915 -54.344  1.00 24.90      APRO  
ATOM    613  OD2 ASP A  82     133.870  65.962 -53.487  1.00 24.24      APRO  
ATOM    614  C   ASP A  82     130.273  63.097 -54.570  1.00 22.84      APRO  
ATOM    615  O   ASP A  82     131.077  62.206 -54.872  1.00 22.58      APRO  
ATOM    616  N   PHE A  83     129.031  62.836 -54.280  1.00 19.48      APRO  
ATOM    617  CA  PHE A  83     128.587  61.492 -54.490  1.00 16.79      APRO  
ATOM    618  CB  PHE A  83     127.413  61.246 -53.614  1.00 15.10      APRO  
ATOM    619  CG  PHE A  83     126.259  62.098 -54.046  1.00 13.83      APRO  
ATOM    620  CD1 PHE A  83     126.222  63.432 -53.728  1.00 13.48      APRO  
ATOM    621  CE1 PHE A  83     125.137  64.201 -54.083  1.00 12.79      APRO  
ATOM    622  CZ  PHE A  83     124.089  63.630 -54.755  1.00 12.71      APRO  
ATOM    623  CD2 PHE A  83     125.224  61.518 -54.723  1.00 13.61      APRO  
ATOM    624  CE2 PHE A  83     124.142  62.296 -55.073  1.00 13.25      APRO  
ATOM    625  C   PHE A  83     128.228  61.386 -55.969  1.00 16.11      APRO  
ATOM    626  O   PHE A  83     128.258  62.384 -56.698  1.00 15.17      APRO  
ATOM    627  N   GLY A  84     127.847  60.215 -56.429  1.00 14.44      APRO  
ATOM    628  CA  GLY A  84     127.503  60.112 -57.823  1.00 13.54      APRO  
ATOM    629  C   GLY A  84     128.452  59.172 -58.552  1.00 12.74      APRO  
ATOM    630  O   GLY A  84     129.286  58.492 -57.923  1.00 13.33      APRO  
ATOM    631  N   SER A  85     128.278  59.094 -59.871  1.00 11.57      APRO  
ATOM    632  CA  SER A  85     129.096  58.208 -60.623  1.00 10.17      APRO  
ATOM    633  CB  SER A  85     128.233  57.397 -61.507  1.00 10.64      APRO  
ATOM    634  OG  SER A  85     127.257  56.675 -60.780  1.00 10.44      APRO  
ATOM    635  C   SER A  85     130.014  59.078 -61.404  1.00  9.56      APRO  
ATOM    636  O   SER A  85     129.691  60.201 -61.818  1.00  8.74      APRO  
ATOM    637  N   TYR A  86     131.198  58.501 -61.479  1.00  8.82      APRO  
ATOM    638  CA  TYR A  86     132.275  59.124 -62.188  1.00  8.77      APRO  
ATOM    639  CB  TYR A  86     133.460  59.281 -61.271  1.00  8.63      APRO  
ATOM    640  CG  TYR A  86     133.160  60.246 -60.167  1.00  7.70      APRO  
ATOM    641  CD1 TYR A  86     133.358  61.584 -60.380  1.00  7.28      APRO  
ATOM    642  CE1 TYR A  86     133.009  62.459 -59.405  1.00  7.24      APRO  
ATOM    643  CZ  TYR A  86     132.473  61.943 -58.258  1.00  7.29      APRO  
ATOM    644  OH  TYR A  86     132.121  62.794 -57.269  1.00  8.00      APRO  
ATOM    645  CD2 TYR A  86     132.632  59.750 -59.017  1.00  7.29      APRO  
ATOM    646  CE2 TYR A  86     132.278  60.618 -58.038  1.00  7.03      APRO  
ATOM    647  C   TYR A  86     132.608  58.196 -63.324  1.00  8.93      APRO  
ATOM    648  O   TYR A  86     132.647  56.975 -63.110  1.00  9.04      APRO  
ATOM    649  N   TYR A  87     132.841  58.727 -64.515  1.00  9.20      APRO  
ATOM    650  CA  TYR A  87     133.157  57.903 -65.649  1.00  9.62      APRO  
ATOM    651  CB  TYR A  87     132.090  57.872 -66.673  1.00  8.02      APRO  
ATOM    652  CG  TYR A  87     130.821  57.216 -66.227  1.00  6.54      APRO  
ATOM    653  CD1 TYR A  87     130.690  55.847 -66.289  1.00  6.22      APRO  
ATOM    654  CE1 TYR A  87     129.495  55.263 -65.893  1.00  6.03      APRO  
ATOM    655  CZ  TYR A  87     128.460  56.054 -65.444  1.00  5.62      APRO  
ATOM    656  OH  TYR A  87     127.252  55.496 -65.031  1.00  5.75      APRO  
ATOM    657  CD2 TYR A  87     129.802  58.003 -65.777  1.00  5.31      APRO  
ATOM    658  CE2 TYR A  87     128.621  57.424 -65.387  1.00  5.02      APRO  
ATOM    659  C   TYR A  87     134.316  58.547 -66.330  1.00 11.27      APRO  
ATOM    660  O   TYR A  87     134.386  59.782 -66.334  1.00 10.72      APRO  
ATOM    661  N   CYS A  88     135.209  57.734 -66.886  1.00 13.72      APRO  
ATOM    662  CA  CYS A  88     136.272  58.268 -67.724  1.00 16.90      APRO  
ATOM    663  CB  CYS A  88     137.619  57.776 -67.263  1.00 20.58      APRO  
ATOM    664  SG  CYS A  88     137.640  55.994 -67.176  1.00 26.03      APRO  
ATOM    665  C   CYS A  88     136.057  57.859 -69.180  1.00 16.56      APRO  
ATOM    666  O   CYS A  88     135.539  56.773 -69.459  1.00 15.98      APRO  
ATOM    667  N   GLN A  89     136.412  58.697 -70.154  1.00 16.52      APRO  
ATOM    668  CA  GLN A  89     136.151  58.389 -71.556  1.00 16.78      APRO  
ATOM    669  CB  GLN A  89     135.043  59.244 -72.039  1.00 15.56      APRO  
ATOM    670  CG  GLN A  89     134.456  58.823 -73.348  1.00 14.53      APRO  
ATOM    671  CD  GLN A  89     133.330  59.747 -73.779  1.00 14.30      APRO  
ATOM    672  OE1 GLN A  89     132.607  59.510 -74.739  1.00 14.36      APRO  
ATOM    673  NE2 GLN A  89     133.114  60.902 -73.187  1.00 13.62      APRO  
ATOM    674  C   GLN A  89     137.409  58.725 -72.305  1.00 17.96      APRO  
ATOM    675  O   GLN A  89     138.001  59.759 -71.971  1.00 17.71      APRO  
ATOM    676  N   HSD A  90     137.813  57.909 -73.285  1.00 19.65      APRO  
ATOM    677  CA  HSD A  90     139.071  58.142 -73.996  1.00 21.81      APRO  
ATOM    678  CB  HSD A  90     139.899  56.857 -74.035  1.00 20.29      APRO  
ATOM    679  ND1 HSD A  90     139.853  56.123 -76.487  1.00 19.73      APRO  
ATOM    680  CG  HSD A  90     139.562  55.960 -75.201  1.00 19.60      APRO  
ATOM    681  CE1 HSD A  90     139.219  55.208 -77.158  1.00 19.45      APRO  
ATOM    682  NE2 HSD A  90     138.568  54.472 -76.314  1.00 19.47      APRO  
ATOM    683  CD2 HSD A  90     138.749  54.883 -75.099  1.00 19.69      APRO  
ATOM    684  C   HSD A  90     138.831  58.653 -75.420  1.00 23.58      APRO  
ATOM    685  O   HSD A  90     138.085  58.063 -76.198  1.00 23.72      APRO  
ATOM    686  N   PHE A  91     139.521  59.687 -75.855  1.00 25.75      APRO  
ATOM    687  CA  PHE A  91     139.173  60.271 -77.118  1.00 27.89      APRO  
ATOM    688  CB  PHE A  91     138.835  61.698 -76.950  1.00 28.60      APRO  
ATOM    689  CG  PHE A  91     137.460  61.913 -76.427  1.00 29.45      APRO  
ATOM    690  CD1 PHE A  91     136.445  61.057 -76.766  1.00 30.19      APRO  
ATOM    691  CE1 PHE A  91     135.174  61.352 -76.330  1.00 30.67      APRO  
ATOM    692  CZ  PHE A  91     134.944  62.483 -75.565  1.00 30.49      APRO  
ATOM    693  CD2 PHE A  91     137.240  63.028 -75.663  1.00 30.00      APRO  
ATOM    694  CE2 PHE A  91     135.981  63.319 -75.229  1.00 29.80      APRO  
ATOM    695  C   PHE A  91     140.241  60.188 -78.131  1.00 28.94      APRO  
ATOM    696  O   PHE A  91     140.469  61.097 -78.930  1.00 29.28      APRO  
ATOM    697  N   TRP A  92     140.899  59.069 -78.090  1.00 30.20      APRO  
ATOM    698  CA  TRP A  92     141.901  58.940 -79.086  1.00 31.62      APRO  
ATOM    699  CB  TRP A  92     143.260  59.001 -78.455  1.00 32.34      APRO  
ATOM    700  CG  TRP A  92     144.433  59.347 -79.401  1.00 32.59      APRO  
ATOM    701  CD1 TRP A  92     144.724  60.600 -79.955  1.00 32.48      APRO  
ATOM    702  NE1 TRP A  92     145.854  60.474 -80.644  1.00 32.11      APRO  
ATOM    703  CE2 TRP A  92     146.260  59.204 -80.546  1.00 30.47      APRO  
ATOM    704  CD2 TRP A  92     145.376  58.452 -79.763  1.00 30.79      APRO  
ATOM    705  CE3 TRP A  92     145.509  57.132 -79.455  1.00 28.65      APRO  
ATOM    706  CZ3 TRP A  92     146.626  56.535 -79.993  1.00 28.75      APRO  
ATOM    707  CZ2 TRP A  92     147.362  58.609 -81.077  1.00 29.29      APRO  
ATOM    708  CH2 TRP A  92     147.522  57.261 -80.786  1.00 29.60      APRO  
ATOM    709  C   TRP A  92     141.629  57.601 -79.663  1.00 32.15      APRO  
ATOM    710  O   TRP A  92     141.597  56.598 -78.945  1.00 32.49      APRO  
ATOM    711  N   GLY A  93     141.315  57.689 -80.944  1.00 32.80      APRO  
ATOM    712  CA  GLY A  93     141.090  56.485 -81.695  1.00 33.48      APRO  
ATOM    713  C   GLY A  93     139.669  56.069 -81.484  1.00 33.09      APRO  
ATOM    714  O   GLY A  93     139.245  55.756 -80.373  1.00 34.28      APRO  
ATOM    715  N   THR A  94     138.919  56.175 -82.568  1.00 32.97      APRO  
ATOM    716  CA  THR A  94     137.552  55.748 -82.501  1.00 31.93      APRO  
ATOM    717  CB  THR A  94     136.905  56.311 -83.767  1.00 32.07      APRO  
ATOM    718  OG1 THR A  94     135.521  56.071 -83.607  1.00 31.73      APRO  
ATOM    719  CG2 THR A  94     137.472  55.738 -85.054  1.00 32.51      APRO  
ATOM    720  C   THR A  94     137.574  54.222 -82.365  1.00 30.79      APRO  
ATOM    721  O   THR A  94     138.572  53.590 -82.753  1.00 30.69      APRO  
ATOM    722  N   PRO A  95     136.601  53.545 -81.750  1.00 29.45      APRO  
ATOM    723  CD  PRO A  95     136.442  52.109 -81.847  1.00 28.84      APRO  
ATOM    724  CA  PRO A  95     135.531  54.097 -80.948  1.00 27.97      APRO  
ATOM    725  CB  PRO A  95     134.581  52.972 -80.797  1.00 27.94      APRO  
ATOM    726  CG  PRO A  95     135.502  51.803 -80.704  1.00 28.22      APRO  
ATOM    727  C   PRO A  95     135.962  54.662 -79.601  1.00 26.75      APRO  
ATOM    728  O   PRO A  95     136.742  54.069 -78.836  1.00 27.94      APRO  
ATOM    729  N   TYR A  96     135.365  55.803 -79.274  1.00 24.28      APRO  
ATOM    730  CA  TYR A  96     135.706  56.520 -78.072  1.00 21.25      APRO  
ATOM    731  CB  TYR A  96     135.270  57.957 -78.275  1.00 20.38      APRO  
ATOM    732  CG  TYR A  96     135.953  58.655 -79.451  1.00 19.43      APRO  
ATOM    733  CD1 TYR A  96     137.147  58.247 -80.043  1.00 19.24      APRO  
ATOM    734  CE1 TYR A  96     137.672  58.949 -81.125  1.00 18.73      APRO  
ATOM    735  CZ  TYR A  96     136.996  60.060 -81.607  1.00 18.48      APRO  
ATOM    736  OH  TYR A  96     137.431  60.789 -82.703  1.00 18.56      APRO  
ATOM    737  CD2 TYR A  96     135.315  59.760 -79.949  1.00 18.98      APRO  
ATOM    738  CE2 TYR A  96     135.831  60.457 -81.016  1.00 18.27      APRO  
ATOM    739  C   TYR A  96     135.102  55.926 -76.819  1.00 19.72      APRO  
ATOM    740  O   TYR A  96     134.170  56.488 -76.294  1.00 19.45      APRO  
ATOM    741  N   THR A  97     135.576  54.800 -76.331  1.00 18.67      APRO  
ATOM    742  CA  THR A  97     135.095  54.083 -75.147  1.00 18.57      APRO  
ATOM    743  CB  THR A  97     136.026  52.907 -74.892  1.00 18.56      APRO  
ATOM    744  OG1 THR A  97     136.560  52.517 -76.154  1.00 18.58      APRO  
ATOM    745  CG2 THR A  97     135.333  51.721 -74.283  1.00 18.96      APRO  
ATOM    746  C   THR A  97     134.891  54.763 -73.791  1.00 19.28      APRO  
ATOM    747  O   THR A  97     135.636  55.676 -73.410  1.00 19.34      APRO  
ATOM    748  N   PHE A  98     133.937  54.248 -73.003  1.00 19.70      APRO  
ATOM    749  CA  PHE A  98     133.633  54.720 -71.646  1.00 20.73      APRO  
ATOM    750  CB  PHE A  98     132.125  54.879 -71.391  1.00 20.55      APRO  
ATOM    751  CG  PHE A  98     131.505  56.197 -71.814  1.00 19.95      APRO  
ATOM    752  CD1 PHE A  98     131.519  57.271 -70.957  1.00 19.73      APRO  
ATOM    753  CE1 PHE A  98     130.924  58.459 -71.344  1.00 19.33      APRO  
ATOM    754  CZ  PHE A  98     130.320  58.591 -72.569  1.00 18.42      APRO  
ATOM    755  CD2 PHE A  98     130.904  56.332 -73.043  1.00 19.22      APRO  
ATOM    756  CE2 PHE A  98     130.317  57.523 -73.416  1.00 18.82      APRO  
ATOM    757  C   PHE A  98     134.128  53.704 -70.610  1.00 21.24      APRO  
ATOM    758  O   PHE A  98     134.139  52.493 -70.862  1.00 22.35      APRO  
ATOM    759  N   GLY A  99     134.599  54.112 -69.445  1.00 21.31      APRO  
ATOM    760  CA  GLY A  99     134.945  53.150 -68.443  1.00 20.52      APRO  
ATOM    761  C   GLY A  99     133.638  52.732 -67.803  1.00 20.82      APRO  
ATOM    762  O   GLY A  99     132.578  53.365 -67.886  1.00 19.65      APRO  
ATOM    763  N   GLY A 100     133.822  51.648 -67.070  1.00 21.54      APRO  
ATOM    764  CA  GLY A 100     132.777  51.004 -66.292  1.00 24.23      APRO  
ATOM    765  C   GLY A 100     132.071  51.848 -65.223  1.00 25.33      APRO  
ATOM    766  O   GLY A 100     131.050  51.373 -64.730  1.00 26.53      APRO  
ATOM    767  N   GLY A 101     132.500  53.062 -64.854  1.00 26.00      APRO  
ATOM    768  CA  GLY A 101     131.856  53.806 -63.779  1.00 26.16      APRO  
ATOM    769  C   GLY A 101     132.267  53.411 -62.359  1.00 26.65      APRO  
ATOM    770  O   GLY A 101     132.675  52.278 -62.102  1.00 25.79      APRO  
ATOM    771  N   THR A 102     132.170  54.416 -61.479  1.00 27.60      APRO  
ATOM    772  CA  THR A 102     132.481  54.358 -60.064  1.00 29.64      APRO  
ATOM    773  CB  THR A 102     133.789  55.095 -59.743  1.00 30.33      APRO  
ATOM    774  OG1 THR A 102     134.798  54.248 -60.248  1.00 30.81      APRO  
ATOM    775  CG2 THR A 102     134.038  55.390 -58.278  1.00 32.16      APRO  
ATOM    776  C   THR A 102     131.358  55.105 -59.421  1.00 29.06      APRO  
ATOM    777  O   THR A 102     131.103  56.243 -59.841  1.00 28.39      APRO  
ATOM    778  N   ARG A 103     130.726  54.479 -58.437  1.00 30.72      APRO  
ATOM    779  CA  ARG A 103     129.631  55.100 -57.701  1.00 33.13      APRO  
ATOM    780  CB  ARG A 103     128.466  54.111 -57.447  1.00 38.99      APRO  
ATOM    781  CG  ARG A 103     127.394  53.818 -58.547  1.00 46.21      APRO  
ATOM    782  CD  ARG A 103     127.796  53.065 -59.857  1.00 53.54      APRO  
ATOM    783  NE  ARG A 103     126.690  53.008 -60.826  1.00 61.30      APRO  
ATOM    784  CZ  ARG A 103     126.844  52.834 -62.147  1.00 64.89      APRO  
ATOM    785  NH1 ARG A 103     128.035  52.629 -62.715  1.00 66.84      APRO  
ATOM    786  NH2 ARG A 103     125.754  52.854 -62.912  1.00 67.42      APRO  
ATOM    787  C   ARG A 103     130.219  55.510 -56.367  1.00 31.50      APRO  
ATOM    788  O   ARG A 103     130.815  54.641 -55.728  1.00 31.62      APRO  
ATOM    789  N   LEU A 104     130.105  56.751 -55.907  1.00 29.69      APRO  
ATOM    790  CA  LEU A 104     130.705  57.215 -54.680  1.00 27.49      APRO  
ATOM    791  CB  LEU A 104     131.528  58.418 -54.991  1.00 28.08      APRO  
ATOM    792  CG  LEU A 104     132.310  59.090 -53.922  1.00 26.83      APRO  
ATOM    793  CD1 LEU A 104     133.314  58.113 -53.385  1.00 27.30      APRO  
ATOM    794  CD2 LEU A 104     133.088  60.236 -54.483  1.00 26.94      APRO  
ATOM    795  C   LEU A 104     129.575  57.586 -53.754  1.00 26.85      APRO  
ATOM    796  O   LEU A 104     128.751  58.411 -54.159  1.00 25.62      APRO  
ATOM    797  N   GLU A 105     129.466  57.000 -52.565  1.00 26.48      APRO  
ATOM    798  CA  GLU A 105     128.462  57.353 -51.555  1.00 26.73      APRO  
ATOM    799  CB  GLU A 105     127.804  56.111 -50.947  1.00 27.36      APRO  
ATOM    800  CG  GLU A 105     127.013  56.226 -49.628  1.00 28.01      APRO  
ATOM    801  CD  GLU A 105     126.426  54.927 -49.045  1.00 28.65      APRO  
ATOM    802  OE1 GLU A 105     126.999  53.856 -49.208  1.00 28.77      APRO  
ATOM    803  OE2 GLU A 105     125.387  54.959 -48.394  1.00 29.11      APRO  
ATOM    804  C   GLU A 105     129.302  58.032 -50.490  1.00 26.68      APRO  
ATOM    805  O   GLU A 105     130.256  57.390 -50.008  1.00 27.05      APRO  
ATOM    806  N   ILE A 106     129.026  59.279 -50.091  1.00 24.84      APRO  
ATOM    807  CA  ILE A 106     129.870  59.901 -49.095  1.00 23.46      APRO  
ATOM    808  CB  ILE A 106     129.901  61.443 -49.340  1.00 23.38      APRO  
ATOM    809  CG2 ILE A 106     130.327  61.683 -50.777  1.00 22.85      APRO  
ATOM    810  CG1 ILE A 106     128.600  62.109 -49.140  1.00 23.67      APRO  
ATOM    811  CD  ILE A 106     128.652  62.686 -47.736  1.00 24.17      APRO  
ATOM    812  C   ILE A 106     129.334  59.492 -47.729  1.00 22.09      APRO  
ATOM    813  O   ILE A 106     128.177  59.751 -47.428  1.00 21.07      APRO  
ATOM    814  N   LYS A 107     130.149  58.744 -46.966  1.00 22.34      APRO  
ATOM    815  CA  LYS A 107     129.853  58.174 -45.632  1.00 22.56      APRO  
ATOM    816  CB  LYS A 107     130.998  57.226 -45.208  1.00 24.08      APRO  
ATOM    817  CG  LYS A 107     130.815  56.443 -43.886  1.00 26.15      APRO  
ATOM    818  CD  LYS A 107     131.847  55.357 -43.469  1.00 27.78      APRO  
ATOM    819  CE  LYS A 107     131.537  53.950 -44.002  1.00 29.65      APRO  
ATOM    820  NZ  LYS A 107     132.425  52.929 -43.455  1.00 31.48      APRO  
ATOM    821  C   LYS A 107     129.567  59.131 -44.453  1.00 22.86      APRO  
ATOM    822  O   LYS A 107     130.171  60.173 -44.164  1.00 23.02      APRO  
ATOM    823  N   ARG A 108     128.613  58.686 -43.677  1.00 22.48      APRO  
ATOM    824  CA  ARG A 108     128.034  59.489 -42.652  1.00 22.11      APRO  
ATOM    825  CB  ARG A 108     126.677  59.810 -43.120  1.00 20.59      APRO  
ATOM    826  CG  ARG A 108     126.166  60.900 -42.316  1.00 19.62      APRO  
ATOM    827  CD  ARG A 108     124.737  60.968 -42.670  1.00 18.26      APRO  
ATOM    828  NE  ARG A 108     124.310  62.150 -41.980  1.00 17.51      APRO  
ATOM    829  CZ  ARG A 108     123.990  62.113 -40.694  1.00 17.79      APRO  
ATOM    830  NH1 ARG A 108     123.946  60.946 -40.042  1.00 17.08      APRO  
ATOM    831  NH2 ARG A 108     123.663  63.264 -40.078  1.00 18.07      APRO  
ATOM    832  C   ARG A 108     128.005  58.610 -41.424  1.00 23.11      APRO  
ATOM    833  O   ARG A 108     128.132  57.373 -41.481  1.00 23.35      APRO  
ATOM    834  N   ALA A 109     127.816  59.208 -40.268  1.00 23.78      APRO  
ATOM    835  CA  ALA A 109     127.626  58.358 -39.111  1.00 24.37      APRO  
ATOM    836  CB  ALA A 109     128.040  59.064 -37.858  1.00 25.47      APRO  
ATOM    837  C   ALA A 109     126.123  58.171 -39.104  1.00 24.52      APRO  
ATOM    838  O   ALA A 109     125.417  59.030 -39.655  1.00 23.85      APRO  
ATOM    839  N   ASP A 110     125.698  57.063 -38.494  1.00 23.59      APRO  
ATOM    840  CA  ASP A 110     124.300  56.677 -38.399  1.00 23.14      APRO  
ATOM    841  CB  ASP A 110     124.144  55.602 -37.354  1.00 24.04      APRO  
ATOM    842  CG  ASP A 110     125.039  54.379 -37.514  1.00 25.36      APRO  
ATOM    843  OD1 ASP A 110     125.860  54.349 -38.435  1.00 26.59      APRO  
ATOM    844  OD2 ASP A 110     124.919  53.448 -36.709  1.00 26.46      APRO  
ATOM    845  C   ASP A 110     123.257  57.753 -38.088  1.00 22.27      APRO  
ATOM    846  O   ASP A 110     123.459  58.730 -37.359  1.00 22.20      APRO  
ATOM    847  N   ALA A 111     122.081  57.526 -38.668  1.00 22.35      APRO  
ATOM    848  CA  ALA A 111     120.894  58.340 -38.445  1.00 22.07      APRO  
ATOM    849  CB  ALA A 111     120.762  59.429 -39.485  1.00 22.30      APRO  
ATOM    850  C   ALA A 111     119.679  57.416 -38.566  1.00 21.82      APRO  
ATOM    851  O   ALA A 111     119.587  56.476 -39.386  1.00 21.93      APRO  
ATOM    852  N   ALA A 112     118.726  57.677 -37.689  1.00 21.74      APRO  
ATOM    853  CA  ALA A 112     117.600  56.791 -37.590  1.00 21.25      APRO  
ATOM    854  CB  ALA A 112     117.247  56.621 -36.120  1.00 20.69      APRO  
ATOM    855  C   ALA A 112     116.416  57.342 -38.370  1.00 20.91      APRO  
ATOM    856  O   ALA A 112     116.144  58.555 -38.420  1.00 21.41      APRO  
ATOM    857  N   PRO A 113     115.719  56.417 -39.028  1.00 20.51      APRO  
ATOM    858  CD  PRO A 113     115.967  54.986 -39.015  1.00 20.69      APRO  
ATOM    859  CA  PRO A 113     114.553  56.748 -39.791  1.00 19.94      APRO  
ATOM    860  CB  PRO A 113     114.203  55.464 -40.443  1.00 20.63      APRO  
ATOM    861  CG  PRO A 113     114.642  54.444 -39.437  1.00 20.77      APRO  
ATOM    862  C   PRO A 113     113.492  57.304 -38.893  1.00 18.64      APRO  
ATOM    863  O   PRO A 113     113.323  57.017 -37.713  1.00 19.23      APRO  
ATOM    864  N   THR A 114     112.770  58.151 -39.535  1.00 17.61      APRO  
ATOM    865  CA  THR A 114     111.688  58.824 -38.888  1.00 16.20      APRO  
ATOM    866  CB  THR A 114     112.113  60.238 -39.112  1.00 16.36      APRO  
ATOM    867  OG1 THR A 114     113.388  60.402 -38.467  1.00 16.24      APRO  
ATOM    868  CG2 THR A 114     111.090  61.192 -38.606  1.00 15.77      APRO  
ATOM    869  C   THR A 114     110.541  58.262 -39.694  1.00 15.98      APRO  
ATOM    870  O   THR A 114     110.465  58.575 -40.870  1.00 15.81      APRO  
ATOM    871  N   VAL A 115     109.668  57.428 -39.152  1.00 15.43      APRO  
ATOM    872  CA  VAL A 115     108.754  56.678 -39.965  1.00 14.53      APRO  
ATOM    873  CB  VAL A 115     108.860  55.273 -39.496  1.00 14.56      APRO  
ATOM    874  CG1 VAL A 115     108.010  54.378 -40.397  1.00 14.59      APRO  
ATOM    875  CG2 VAL A 115     110.336  54.862 -39.485  1.00 13.19      APRO  
ATOM    876  C   VAL A 115     107.314  57.139 -39.975  1.00 16.06      APRO  
ATOM    877  O   VAL A 115     106.721  57.410 -38.943  1.00 16.10      APRO  
ATOM    878  N   PHE A 116     106.694  57.219 -41.131  1.00 16.83      APRO  
ATOM    879  CA  PHE A 116     105.335  57.692 -41.274  1.00 17.60      APRO  
ATOM    880  CB  PHE A 116     105.283  58.905 -42.150  1.00 18.04      APRO  
ATOM    881  CG  PHE A 116     105.756  60.200 -41.527  1.00 18.10      APRO  
ATOM    882  CD1 PHE A 116     107.082  60.399 -41.248  1.00 17.28      APRO  
ATOM    883  CE1 PHE A 116     107.445  61.588 -40.677  1.00 17.76      APRO  
ATOM    884  CZ  PHE A 116     106.508  62.566 -40.390  1.00 17.98      APRO  
ATOM    885  CD2 PHE A 116     104.810  61.179 -41.244  1.00 18.59      APRO  
ATOM    886  CE2 PHE A 116     105.180  62.373 -40.669  1.00 18.51      APRO  
ATOM    887  C   PHE A 116     104.539  56.598 -41.965  1.00 18.63      APRO  
ATOM    888  O   PHE A 116     105.099  55.802 -42.733  1.00 19.04      APRO  
ATOM    889  N   ILE A 117     103.231  56.537 -41.756  1.00 18.77      APRO  
ATOM    890  CA  ILE A 117     102.439  55.534 -42.435  1.00 18.01      APRO  
ATOM    891  CB  ILE A 117     102.000  54.446 -41.417  1.00 17.91      APRO  
ATOM    892  CG2 ILE A 117     100.930  54.940 -40.472  1.00 18.31      APRO  
ATOM    893  CG1 ILE A 117     101.450  53.271 -42.178  1.00 17.22      APRO  
ATOM    894  CD  ILE A 117     101.208  52.015 -41.327  1.00 15.42      APRO  
ATOM    895  C   ILE A 117     101.278  56.318 -43.026  1.00 18.54      APRO  
ATOM    896  O   ILE A 117     100.810  57.276 -42.403  1.00 19.22      APRO  
ATOM    897  N   PHE A 118     100.865  56.000 -44.246  1.00 18.27      APRO  
ATOM    898  CA  PHE A 118      99.797  56.701 -44.898  1.00 18.11      APRO  
ATOM    899  CB  PHE A 118     100.350  57.359 -46.132  1.00 16.74      APRO  
ATOM    900  CG  PHE A 118     101.204  58.570 -45.831  1.00 16.09      APRO  
ATOM    901  CD1 PHE A 118     100.632  59.741 -45.406  1.00 16.24      APRO  
ATOM    902  CE1 PHE A 118     101.409  60.848 -45.114  1.00 16.47      APRO  
ATOM    903  CZ  PHE A 118     102.768  60.794 -45.240  1.00 16.56      APRO  
ATOM    904  CD2 PHE A 118     102.565  58.518 -45.964  1.00 16.11      APRO  
ATOM    905  CE2 PHE A 118     103.339  59.624 -45.667  1.00 16.10      APRO  
ATOM    906  C   PHE A 118      98.653  55.749 -45.256  1.00 21.40      APRO  
ATOM    907  O   PHE A 118      98.893  54.698 -45.846  1.00 19.93      APRO  
ATOM    908  N   PRO A 119      97.386  55.993 -44.904  1.00 25.99      APRO  
ATOM    909  CD  PRO A 119      96.932  57.172 -44.163  1.00 24.49      APRO  
ATOM    910  CA  PRO A 119      96.264  55.127 -45.226  1.00 26.77      APRO  
ATOM    911  CB  PRO A 119      95.230  55.529 -44.220  1.00 27.05      APRO  
ATOM    912  CG  PRO A 119      95.417  57.031 -44.144  1.00 26.18      APRO  
ATOM    913  C   PRO A 119      95.824  55.301 -46.667  1.00 31.99      APRO  
ATOM    914  O   PRO A 119      96.063  56.342 -47.295  1.00 31.58      APRO  
ATOM    915  N   PRO A 120      95.168  54.326 -47.251  1.00 37.00      APRO  
ATOM    916  CD  PRO A 120      94.908  53.011 -46.703  1.00 37.11      APRO  
ATOM    917  CA  PRO A 120      94.704  54.464 -48.597  1.00 38.41      APRO  
ATOM    918  CB  PRO A 120      94.210  53.125 -48.932  1.00 39.12      APRO  
ATOM    919  CG  PRO A 120      93.779  52.626 -47.599  1.00 38.07      APRO  
ATOM    920  C   PRO A 120      93.658  55.540 -48.598  1.00 41.94      APRO  
ATOM    921  O   PRO A 120      92.747  55.648 -47.776  1.00 42.95      APRO  
ATOM    922  N   SER A 121      93.982  56.423 -49.504  1.00 46.28      APRO  
ATOM    923  CA  SER A 121      93.157  57.551 -49.787  1.00 49.34      APRO  
ATOM    924  CB  SER A 121      93.866  58.403 -50.802  1.00 50.41      APRO  
ATOM    925  OG  SER A 121      94.503  57.655 -51.836  1.00 52.12      APRO  
ATOM    926  C   SER A 121      91.878  56.994 -50.343  1.00 51.05      APRO  
ATOM    927  O   SER A 121      91.889  56.034 -51.111  1.00 51.57      APRO  
ATOM    928  N   ASP A 122      90.747  57.577 -49.990  1.00 53.38      APRO  
ATOM    929  CA  ASP A 122      89.466  57.084 -50.472  1.00 55.11      APRO  
ATOM    930  CB  ASP A 122      88.313  57.894 -49.915  1.00 57.03      APRO  
ATOM    931  CG  ASP A 122      88.262  57.833 -48.392  1.00 57.69      APRO  
ATOM    932  OD1 ASP A 122      88.068  56.728 -47.851  1.00 58.58      APRO  
ATOM    933  OD2 ASP A 122      88.432  58.895 -47.770  1.00 58.59      APRO  
ATOM    934  C   ASP A 122      89.336  57.084 -51.971  1.00 55.12      APRO  
ATOM    935  O   ASP A 122      88.884  56.069 -52.488  1.00 55.55      APRO  
ATOM    936  N   GLU A 123      89.786  58.132 -52.683  1.00 55.02      APRO  
ATOM    937  CA  GLU A 123      89.697  58.201 -54.142  1.00 54.75      APRO  
ATOM    938  CB  GLU A 123      90.482  59.465 -54.629  1.00 56.21      APRO  
ATOM    939  CG  GLU A 123      90.098  60.001 -56.055  1.00 56.82      APRO  
ATOM    940  CD  GLU A 123      90.629  61.369 -56.557  1.00 57.50      APRO  
ATOM    941  OE1 GLU A 123      91.474  61.981 -55.895  1.00 58.39      APRO  
ATOM    942  OE2 GLU A 123      90.187  61.821 -57.627  1.00 58.92      APRO  
ATOM    943  C   GLU A 123      90.265  56.893 -54.696  1.00 53.96      APRO  
ATOM    944  O   GLU A 123      89.661  56.195 -55.501  1.00 52.98      APRO  
ATOM    945  N   GLN A 124      91.355  56.434 -54.105  1.00 53.09      APRO  
ATOM    946  CA  GLN A 124      91.949  55.192 -54.523  1.00 52.59      APRO  
ATOM    947  CB  GLN A 124      93.313  55.045 -53.892  1.00 50.39      APRO  
ATOM    948  CG  GLN A 124      93.964  53.854 -54.526  1.00 46.09      APRO  
ATOM    949  CD  GLN A 124      95.200  53.402 -53.824  1.00 43.95      APRO  
ATOM    950  OE1 GLN A 124      95.438  53.673 -52.651  1.00 43.32      APRO  
ATOM    951  NE2 GLN A 124      96.021  52.644 -54.523  1.00 42.72      APRO  
ATOM    952  C   GLN A 124      91.080  54.014 -54.136  1.00 53.51      APRO  
ATOM    953  O   GLN A 124      90.898  53.155 -54.991  1.00 54.34      APRO  
ATOM    954  N   LEU A 125      90.515  53.930 -52.921  1.00 54.58      APRO  
ATOM    955  CA  LEU A 125      89.703  52.791 -52.481  1.00 55.89      APRO  
ATOM    956  CB  LEU A 125      89.099  53.005 -51.114  1.00 52.98      APRO  
ATOM    957  CG  LEU A 125      89.990  52.785 -49.938  1.00 51.72      APRO  
ATOM    958  CD1 LEU A 125      89.318  53.164 -48.630  1.00 51.03      APRO  
ATOM    959  CD2 LEU A 125      90.340  51.333 -49.946  1.00 50.51      APRO  
ATOM    960  C   LEU A 125      88.554  52.537 -53.421  1.00 57.51      APRO  
ATOM    961  O   LEU A 125      88.244  51.420 -53.848  1.00 57.25      APRO  
ATOM    962  N   LYS A 126      88.013  53.661 -53.857  1.00 60.18      APRO  
ATOM    963  CA  LYS A 126      86.908  53.659 -54.776  1.00 62.70      APRO  
ATOM    964  CB  LYS A 126      86.245  55.052 -54.632  1.00 67.03      APRO  
ATOM    965  CG  LYS A 126      85.198  55.104 -53.483  1.00 71.30      APRO  
ATOM    966  CD  LYS A 126      85.618  54.419 -52.146  1.00 75.05      APRO  
ATOM    967  CE  LYS A 126      84.465  54.076 -51.182  1.00 77.08      APRO  
ATOM    968  NZ  LYS A 126      84.888  53.207 -50.090  1.00 77.47      APRO  
ATOM    969  C   LYS A 126      87.332  53.298 -56.207  1.00 61.76      APRO  
ATOM    970  O   LYS A 126      86.544  53.427 -57.134  1.00 62.85      APRO  
ATOM    971  N   SER A 127      88.548  52.817 -56.459  1.00 61.06      APRO  
ATOM    972  CA  SER A 127      88.959  52.348 -57.769  1.00 60.13      APRO  
ATOM    973  CB  SER A 127      90.158  53.157 -58.252  1.00 60.95      APRO  
ATOM    974  OG  SER A 127      89.887  54.558 -58.297  1.00 60.35      APRO  
ATOM    975  C   SER A 127      89.324  50.869 -57.690  1.00 58.71      APRO  
ATOM    976  O   SER A 127      89.853  50.300 -58.651  1.00 58.80      APRO  
ATOM    977  N   GLY A 128      89.109  50.206 -56.541  1.00 57.18      APRO  
ATOM    978  CA  GLY A 128      89.292  48.758 -56.445  1.00 53.77      APRO  
ATOM    979  C   GLY A 128      90.613  48.256 -55.886  1.00 51.09      APRO  
ATOM    980  O   GLY A 128      90.734  47.055 -55.597  1.00 51.50      APRO  
ATOM    981  N   THR A 129      91.586  49.146 -55.711  1.00 48.11      APRO  
ATOM    982  CA  THR A 129      92.879  48.788 -55.177  1.00 44.73      APRO  
ATOM    983  CB  THR A 129      93.902  48.839 -56.329  1.00 43.99      APRO  
ATOM    984  OG1 THR A 129      94.068  47.477 -56.692  1.00 43.57      APRO  
ATOM    985  CG2 THR A 129      95.277  49.375 -56.007  1.00 43.57      APRO  
ATOM    986  C   THR A 129      93.145  49.801 -54.093  1.00 41.62      APRO  
ATOM    987  O   THR A 129      92.738  50.960 -54.184  1.00 41.42      APRO  
ATOM    988  N   ALA A 130      93.894  49.354 -53.112  1.00 37.64      APRO  
ATOM    989  CA  ALA A 130      94.169  50.114 -51.933  1.00 34.12      APRO  
ATOM    990  CB  ALA A 130      93.368  49.540 -50.811  1.00 34.79      APRO  
ATOM    991  C   ALA A 130      95.639  49.981 -51.613  1.00 30.97      APRO  
ATOM    992  O   ALA A 130      96.039  48.843 -51.363  1.00 30.44      APRO  
ATOM    993  N   SER A 131      96.417  51.075 -51.635  1.00 28.12      APRO  
ATOM    994  CA  SER A 131      97.839  51.060 -51.322  1.00 25.18      APRO  
ATOM    995  CB  SER A 131      98.626  51.811 -52.394  1.00 24.82      APRO  
ATOM    996  OG  SER A 131      98.582  51.239 -53.702  1.00 24.59      APRO  
ATOM    997  C   SER A 131      98.121  51.695 -49.965  1.00 23.03      APRO  
ATOM    998  O   SER A 131      97.697  52.808 -49.654  1.00 22.52      APRO  
ATOM    999  N   VAL A 132      98.820  50.981 -49.115  1.00 20.48      APRO  
ATOM   1000  CA  VAL A 132      99.179  51.481 -47.811  1.00 18.48      APRO  
ATOM   1001  CB  VAL A 132      99.098  50.364 -46.771  1.00 17.50      APRO  
ATOM   1002  CG1 VAL A 132      98.960  51.059 -45.468  1.00 16.61      APRO  
ATOM   1003  CG2 VAL A 132      97.954  49.412 -46.960  1.00 17.11      APRO  
ATOM   1004  C   VAL A 132     100.638  51.911 -47.994  1.00 18.06      APRO  
ATOM   1005  O   VAL A 132     101.424  51.061 -48.394  1.00 19.07      APRO  
ATOM   1006  N   VAL A 133     101.147  53.124 -47.782  1.00 16.70      APRO  
ATOM   1007  CA  VAL A 133     102.562  53.465 -47.989  1.00 14.81      APRO  
ATOM   1008  CB  VAL A 133     102.611  54.699 -48.892  1.00 14.12      APRO  
ATOM   1009  CG1 VAL A 133     103.908  55.472 -48.806  1.00 13.25      APRO  
ATOM   1010  CG2 VAL A 133     102.495  54.191 -50.300  1.00 13.79      APRO  
ATOM   1011  C   VAL A 133     103.295  53.723 -46.689  1.00 14.12      APRO  
ATOM   1012  O   VAL A 133     102.787  54.406 -45.804  1.00 13.68      APRO  
ATOM   1013  N   CYS A 134     104.506  53.267 -46.535  1.00 14.25      APRO  
ATOM   1014  CA  CYS A 134     105.218  53.500 -45.311  1.00 14.49      APRO  
ATOM   1015  CB  CYS A 134     105.544  52.199 -44.717  1.00 15.63      APRO  
ATOM   1016  SG  CYS A 134     106.478  52.594 -43.277  1.00 17.91      APRO  
ATOM   1017  C   CYS A 134     106.461  54.244 -45.716  1.00 13.73      APRO  
ATOM   1018  O   CYS A 134     107.067  53.969 -46.758  1.00 13.88      APRO  
ATOM   1019  N   LEU A 135     106.873  55.189 -44.916  1.00 12.94      APRO  
ATOM   1020  CA  LEU A 135     107.950  56.056 -45.288  1.00 12.18      APRO  
ATOM   1021  CB  LEU A 135     107.415  57.416 -45.449  1.00 10.95      APRO  
ATOM   1022  CG  LEU A 135     108.372  58.568 -45.523  1.00 10.75      APRO  
ATOM   1023  CD1 LEU A 135     109.459  58.326 -46.536  1.00 10.53      APRO  
ATOM   1024  CD2 LEU A 135     107.584  59.786 -45.946  1.00 10.00      APRO  
ATOM   1025  C   LEU A 135     108.997  56.069 -44.232  1.00 12.66      APRO  
ATOM   1026  O   LEU A 135     108.679  56.353 -43.088  1.00 13.18      APRO  
ATOM   1027  N   LEU A 136     110.115  55.707 -44.343  1.00 12.88      APRO  
ATOM   1028  CA  LEU A 136     111.347  55.949 -43.578  1.00 12.95      APRO  
ATOM   1029  CB  LEU A 136     112.281  54.742 -43.689  1.00 11.36      APRO  
ATOM   1030  CG  LEU A 136     111.721  53.474 -43.046  1.00 10.53      APRO  
ATOM   1031  CD1 LEU A 136     110.351  53.074 -43.596  1.00  9.83      APRO  
ATOM   1032  CD2 LEU A 136     112.624  52.257 -43.255  1.00  9.84      APRO  
ATOM   1033  C   LEU A 136     112.082  57.162 -44.143  1.00 13.85      APRO  
ATOM   1034  O   LEU A 136     112.723  57.092 -45.197  1.00 14.25      APRO  
ATOM   1035  N   ASN A 137     111.996  58.269 -43.430  1.00 14.88      APRO  
ATOM   1036  CA  ASN A 137     112.606  59.516 -43.907  1.00 15.85      APRO  
ATOM   1037  CB  ASN A 137     111.651  60.688 -43.736  1.00 16.19      APRO  
ATOM   1038  CG  ASN A 137     112.064  61.869 -44.606  1.00 16.94      APRO  
ATOM   1039  OD1 ASN A 137     112.719  61.665 -45.628  1.00 17.76      APRO  
ATOM   1040  ND2 ASN A 137     111.731  63.093 -44.260  1.00 17.58      APRO  
ATOM   1041  C   ASN A 137     113.897  59.890 -43.169  1.00 16.74      APRO  
ATOM   1042  O   ASN A 137     113.944  59.846 -41.936  1.00 17.53      APRO  
ATOM   1043  N   ASN A 138     114.870  60.245 -44.004  1.00 17.63      APRO  
ATOM   1044  CA  ASN A 138     116.210  60.756 -43.619  1.00 17.99      APRO  
ATOM   1045  CB  ASN A 138     116.075  62.149 -43.023  1.00 19.49      APRO  
ATOM   1046  CG  ASN A 138     115.935  63.207 -44.109  1.00 20.84      APRO  
ATOM   1047  OD1 ASN A 138     115.113  64.109 -43.987  1.00 21.73      APRO  
ATOM   1048  ND2 ASN A 138     116.695  63.141 -45.186  1.00 22.34      APRO  
ATOM   1049  C   ASN A 138     116.955  59.874 -42.615  1.00 17.58      APRO  
ATOM   1050  O   ASN A 138     117.083  60.214 -41.427  1.00 17.41      APRO  
ATOM   1051  N   PHE A 139     117.458  58.775 -43.139  1.00 17.11      APRO  
ATOM   1052  CA  PHE A 139     118.235  57.812 -42.357  1.00 17.39      APRO  
ATOM   1053  CB  PHE A 139     117.389  56.552 -42.101  1.00 15.69      APRO  
ATOM   1054  CG  PHE A 139     117.085  55.709 -43.349  1.00 13.46      APRO  
ATOM   1055  CD1 PHE A 139     116.063  56.084 -44.237  1.00 12.16      APRO  
ATOM   1056  CE1 PHE A 139     115.788  55.298 -45.363  1.00 11.33      APRO  
ATOM   1057  CZ  PHE A 139     116.530  54.136 -45.604  1.00 10.95      APRO  
ATOM   1058  CD2 PHE A 139     117.823  54.545 -43.595  1.00 12.03      APRO  
ATOM   1059  CE2 PHE A 139     117.547  53.761 -44.720  1.00 11.37      APRO  
ATOM   1060  C   PHE A 139     119.542  57.502 -43.100  1.00 19.37      APRO  
ATOM   1061  O   PHE A 139     119.791  58.002 -44.206  1.00 19.07      APRO  
ATOM   1062  N   TYR A 140     120.360  56.701 -42.455  1.00 21.55      APRO  
ATOM   1063  CA  TYR A 140     121.653  56.261 -42.997  1.00 23.67      APRO  
ATOM   1064  CB  TYR A 140     122.699  57.382 -42.967  1.00 22.85      APRO  
ATOM   1065  CG  TYR A 140     123.990  56.934 -43.651  1.00 21.77      APRO  
ATOM   1066  CD1 TYR A 140     124.924  56.161 -42.949  1.00 21.44      APRO  
ATOM   1067  CE1 TYR A 140     126.073  55.696 -43.597  1.00 20.70      APRO  
ATOM   1068  CZ  TYR A 140     126.287  56.007 -44.946  1.00 20.53      APRO  
ATOM   1069  OH  TYR A 140     127.375  55.513 -45.592  1.00 19.64      APRO  
ATOM   1070  CD2 TYR A 140     124.228  57.285 -44.980  1.00 21.37      APRO  
ATOM   1071  CE2 TYR A 140     125.369  56.808 -45.634  1.00 20.81      APRO  
ATOM   1072  C   TYR A 140     122.186  55.120 -42.150  1.00 27.54      APRO  
ATOM   1073  O   TYR A 140     121.986  55.104 -40.929  1.00 27.21      APRO  
ATOM   1074  N   PRO A 141     122.786  54.117 -42.644  1.00 31.24      APRO  
ATOM   1075  CD  PRO A 141     123.457  53.190 -41.763  1.00 31.42      APRO  
ATOM   1076  CA  PRO A 141     122.933  53.718 -44.038  1.00 33.74      APRO  
ATOM   1077  CB  PRO A 141     123.774  52.516 -43.963  1.00 33.73      APRO  
ATOM   1078  CG  PRO A 141     123.350  51.968 -42.615  1.00 32.63      APRO  
ATOM   1079  C   PRO A 141     121.631  53.454 -44.735  1.00 37.42      APRO  
ATOM   1080  O   PRO A 141     120.579  53.541 -44.097  1.00 37.90      APRO  
ATOM   1081  N   ARG A 142     121.727  53.063 -46.002  1.00 42.06      APRO  
ATOM   1082  CA  ARG A 142     120.564  52.806 -46.828  1.00 46.53      APRO  
ATOM   1083  CB  ARG A 142     121.091  52.756 -48.238  1.00 52.29      APRO  
ATOM   1084  CG  ARG A 142     120.608  51.756 -49.262  1.00 59.52      APRO  
ATOM   1085  CD  ARG A 142     121.597  51.851 -50.423  1.00 67.68      APRO  
ATOM   1086  NE  ARG A 142     121.434  50.748 -51.358  1.00 75.86      APRO  
ATOM   1087  CZ  ARG A 142     121.312  50.934 -52.679  1.00 79.35      APRO  
ATOM   1088  NH1 ARG A 142     121.340  52.159 -53.223  1.00 81.70      APRO  
ATOM   1089  NH2 ARG A 142     121.155  49.865 -53.470  1.00 81.73      APRO  
ATOM   1090  C   ARG A 142     119.805  51.563 -46.448  1.00 47.02      APRO  
ATOM   1091  O   ARG A 142     118.640  51.398 -46.778  1.00 47.62      APRO  
ATOM   1092  N   GLU A 143     120.450  50.674 -45.728  1.00 48.88      APRO  
ATOM   1093  CA  GLU A 143     119.849  49.407 -45.435  1.00 50.76      APRO  
ATOM   1094  CB  GLU A 143     120.935  48.373 -45.166  1.00 53.18      APRO  
ATOM   1095  CG  GLU A 143     122.081  48.320 -46.204  1.00 53.88      APRO  
ATOM   1096  CD  GLU A 143     123.214  49.348 -46.011  1.00 55.32      APRO  
ATOM   1097  OE1 GLU A 143     123.142  50.461 -46.552  1.00 57.18      APRO  
ATOM   1098  OE2 GLU A 143     124.186  49.032 -45.313  1.00 56.83      APRO  
ATOM   1099  C   GLU A 143     118.942  49.553 -44.234  1.00 50.29      APRO  
ATOM   1100  O   GLU A 143     119.398  49.722 -43.106  1.00 51.11      APRO  
ATOM   1101  N   ALA A 144     117.650  49.604 -44.499  1.00 49.35      APRO  
ATOM   1102  CA  ALA A 144     116.624  49.604 -43.488  1.00 47.56      APRO  
ATOM   1103  CB  ALA A 144     115.812  50.835 -43.638  1.00 48.14      APRO  
ATOM   1104  C   ALA A 144     115.757  48.384 -43.787  1.00 46.58      APRO  
ATOM   1105  O   ALA A 144     115.786  47.941 -44.935  1.00 46.45      APRO  
ATOM   1106  N   LYS A 145     115.010  47.712 -42.902  1.00 45.03      APRO  
ATOM   1107  CA  LYS A 145     114.054  46.702 -43.365  1.00 43.26      APRO  
ATOM   1108  CB  LYS A 145     114.446  45.308 -42.896  1.00 45.40      APRO  
ATOM   1109  CG  LYS A 145     114.333  45.028 -41.408  1.00 48.07      APRO  
ATOM   1110  CD  LYS A 145     113.855  43.592 -41.114  1.00 51.26      APRO  
ATOM   1111  CE  LYS A 145     113.662  43.211 -39.617  1.00 53.07      APRO  
ATOM   1112  NZ  LYS A 145     112.449  43.746 -39.005  1.00 54.76      APRO  
ATOM   1113  C   LYS A 145     112.626  47.015 -42.877  1.00 41.10      APRO  
ATOM   1114  O   LYS A 145     112.400  47.355 -41.708  1.00 40.60      APRO  
ATOM   1115  N   VAL A 146     111.637  46.933 -43.766  1.00 37.54      APRO  
ATOM   1116  CA  VAL A 146     110.268  47.237 -43.460  1.00 34.72      APRO  
ATOM   1117  CB  VAL A 146     109.795  48.251 -44.454  1.00 35.75      APRO  
ATOM   1118  CG1 VAL A 146     108.348  48.602 -44.223  1.00 35.28      APRO  
ATOM   1119  CG2 VAL A 146     110.579  49.521 -44.259  1.00 34.98      APRO  
ATOM   1120  C   VAL A 146     109.437  45.979 -43.530  1.00 32.57      APRO  
ATOM   1121  O   VAL A 146     109.460  45.229 -44.511  1.00 31.29      APRO  
ATOM   1122  N   GLN A 147     108.718  45.724 -42.461  1.00 31.77      APRO  
ATOM   1123  CA  GLN A 147     107.816  44.614 -42.397  1.00 31.72      APRO  
ATOM   1124  CB  GLN A 147     108.157  43.765 -41.257  1.00 32.33      APRO  
ATOM   1125  CG  GLN A 147     109.397  43.024 -41.596  1.00 32.60      APRO  
ATOM   1126  CD  GLN A 147     109.250  41.542 -41.299  1.00 33.32      APRO  
ATOM   1127  OE1 GLN A 147     109.579  41.076 -40.206  1.00 34.18      APRO  
ATOM   1128  NE2 GLN A 147     108.760  40.742 -42.249  1.00 33.02      APRO  
ATOM   1129  C   GLN A 147     106.390  45.079 -42.225  1.00 32.16      APRO  
ATOM   1130  O   GLN A 147     106.101  45.858 -41.322  1.00 32.94      APRO  
ATOM   1131  N   TRP A 148     105.480  44.629 -43.067  1.00 31.30      APRO  
ATOM   1132  CA  TRP A 148     104.107  45.005 -42.932  1.00 30.29      APRO  
ATOM   1133  CB  TRP A 148     103.500  45.002 -44.245  1.00 27.97      APRO  
ATOM   1134  CG  TRP A 148     103.881  46.260 -44.948  1.00 25.16      APRO  
ATOM   1135  CD1 TRP A 148     104.904  46.276 -45.841  1.00 23.90      APRO  
ATOM   1136  NE1 TRP A 148     104.871  47.491 -46.309  1.00 23.13      APRO  
ATOM   1137  CE2 TRP A 148     103.892  48.208 -45.740  1.00 22.20      APRO  
ATOM   1138  CD2 TRP A 148     103.220  47.442 -44.826  1.00 23.09      APRO  
ATOM   1139  CE3 TRP A 148     102.175  47.958 -44.107  1.00 21.59      APRO  
ATOM   1140  CZ3 TRP A 148     101.815  49.265 -44.324  1.00 21.56      APRO  
ATOM   1141  CZ2 TRP A 148     103.535  49.516 -45.962  1.00 21.34      APRO  
ATOM   1142  CH2 TRP A 148     102.486  50.038 -45.244  1.00 21.32      APRO  
ATOM   1143  C   TRP A 148     103.338  44.060 -42.064  1.00 31.02      APRO  
ATOM   1144  O   TRP A 148     103.561  42.865 -42.243  1.00 31.22      APRO  
ATOM   1145  N   LYS A 149     102.717  44.243 -41.144  1.00 31.57      APRO  
ATOM   1146  CA  LYS A 149     101.678  43.391 -40.546  1.00 32.68      APRO  
ATOM   1147  CB  LYS A 149     101.888  43.319 -39.036  1.00 32.85      APRO  
ATOM   1148  CG  LYS A 149     103.218  42.666 -38.675  1.00 33.65      APRO  
ATOM   1149  CD  LYS A 149     103.570  42.791 -37.197  1.00 34.73      APRO  
ATOM   1150  CE  LYS A 149     105.041  42.483 -36.916  1.00 34.76      APRO  
ATOM   1151  NZ  LYS A 149     105.308  42.206 -35.499  1.00 34.35      APRO  
ATOM   1152  C   LYS A 149     100.305  43.972 -40.865  1.00 33.98      APRO  
ATOM   1153  O   LYS A 149      99.972  45.090 -40.455  1.00 33.64      APRO  
ATOM   1154  N   VAL A 150      99.515  43.197 -41.593  1.00 35.53      APRO  
ATOM   1155  CA  VAL A 150      98.200  43.677 -42.057  1.00 37.14      APRO  
ATOM   1156  CB  VAL A 150      97.771  42.990 -43.321  1.00 36.94      APRO  
ATOM   1157  CG1 VAL A 150      96.256  43.026 -43.500  1.00 36.16      APRO  
ATOM   1158  CG2 VAL A 150      98.365  43.669 -44.557  1.00 36.19      APRO  
ATOM   1159  C   VAL A 150      97.099  43.529 -41.010  1.00 38.63      APRO  
ATOM   1160  O   VAL A 150      96.116  44.256 -41.047  1.00 39.38      APRO  
ATOM   1161  N   ASP A 151      97.262  42.573 -40.160  1.00 40.98      APRO  
ATOM   1162  CA  ASP A 151      96.461  42.419 -38.940  1.00 43.54      APRO  
ATOM   1163  CB  ASP A 151      95.290  41.423 -39.119  1.00 43.91      APRO  
ATOM   1164  CG  ASP A 151      93.891  42.105 -39.050  1.00 43.45      APRO  
ATOM   1165  OD1 ASP A 151      93.768  43.318 -38.607  1.00 42.72      APRO  
ATOM   1166  OD2 ASP A 151      92.828  41.476 -39.439  1.00 43.80      APRO  
ATOM   1167  C   ASP A 151      97.577  42.066 -37.989  1.00 44.59      APRO  
ATOM   1168  O   ASP A 151      98.075  42.920 -37.255  1.00 45.65      APRO  
ATOM   1169  N   ASN A 152      98.003  40.832 -38.084  1.00 45.48      APRO  
ATOM   1170  CA  ASN A 152      99.219  40.395 -37.394  1.00 46.27      APRO  
ATOM   1171  CB  ASN A 152      98.985  40.002 -35.948  1.00 47.46      APRO  
ATOM   1172  CG  ASN A 152     100.002  40.683 -35.030  1.00 47.37      APRO  
ATOM   1173  OD1 ASN A 152     100.910  40.038 -34.508  1.00 48.40      APRO  
ATOM   1174  ND2 ASN A 152      99.907  41.982 -34.810  1.00 47.83      APRO  
ATOM   1175  C   ASN A 152      99.842  39.224 -38.138  1.00 45.83      APRO  
ATOM   1176  O   ASN A 152     101.070  39.070 -38.151  1.00 45.81      APRO  
ATOM   1177  N   ALA A 153      99.262  39.458 -39.504  1.00 44.52      APRO  
ATOM   1178  CA  ALA A 153      99.775  38.548 -40.489  1.00 43.07      APRO  
ATOM   1179  CB  ALA A 153      98.689  38.262 -41.507  1.00 45.17      APRO  
ATOM   1180  C   ALA A 153     100.927  39.259 -41.134  1.00 41.52      APRO  
ATOM   1181  O   ALA A 153     100.771  40.351 -41.693  1.00 41.91      APRO  
ATOM   1182  N   LEU A 154     102.084  38.664 -40.984  1.00 40.07      APRO  
ATOM   1183  CA  LEU A 154     103.281  39.211 -41.576  1.00 38.46      APRO  
ATOM   1184  CB  LEU A 154     104.426  38.386 -41.062  1.00 37.29      APRO  
ATOM   1185  CG  LEU A 154     105.845  38.910 -41.098  1.00 35.59      APRO  
ATOM   1186  CD1 LEU A 154     106.005  40.078 -40.140  1.00 35.02      APRO  
ATOM   1187  CD2 LEU A 154     106.789  37.819 -40.611  1.00 35.64      APRO  
ATOM   1188  C   LEU A 154     103.180  39.161 -43.100  1.00 37.87      APRO  
ATOM   1189  O   LEU A 154     103.396  38.095 -43.688  1.00 38.02      APRO  
ATOM   1190  N   GLN A 155     102.815  40.231 -43.804  1.00 36.01      APRO  
ATOM   1191  CA  GLN A 155     102.718  40.192 -45.259  1.00 34.81      APRO  
ATOM   1192  CB  GLN A 155     102.217  41.517 -45.789  1.00 34.04      APRO  
ATOM   1193  CG  GLN A 155     100.963  42.066 -45.235  1.00 32.31      APRO  
ATOM   1194  CD  GLN A 155      99.851  41.085 -45.412  1.00 31.63      APRO  
ATOM   1195  OE1 GLN A 155      99.239  40.946 -46.462  1.00 31.62      APRO  
ATOM   1196  NE2 GLN A 155      99.584  40.361 -44.356  1.00 31.40      APRO  
ATOM   1197  C   GLN A 155     104.079  39.905 -45.930  1.00 34.45      APRO  
ATOM   1198  O   GLN A 155     104.934  40.805 -45.940  1.00 35.62      APRO  
ATOM   1199  N   SER A 156     104.417  38.721 -46.466  1.00 33.95      APRO  
ATOM   1200  CA  SER A 156     105.687  38.569 -47.163  1.00 33.57      APRO  
ATOM   1201  CB  SER A 156     106.459  37.293 -46.796  1.00 33.06      APRO  
ATOM   1202  OG  SER A 156     107.796  37.288 -47.321  1.00 32.70      APRO  
ATOM   1203  C   SER A 156     105.335  38.466 -48.611  1.00 33.21      APRO  
ATOM   1204  O   SER A 156     104.613  37.546 -48.961  1.00 33.47      APRO  
ATOM   1205  N   GLY A 157     105.764  39.390 -49.458  1.00 33.40      APRO  
ATOM   1206  CA  GLY A 157     105.529  39.282 -50.898  1.00 33.51      APRO  
ATOM   1207  C   GLY A 157     104.778  40.413 -51.631  1.00 33.44      APRO  
ATOM   1208  O   GLY A 157     104.967  40.592 -52.838  1.00 33.77      APRO  
ATOM   1209  N   ASN A 158     103.956  41.231 -50.964  1.00 33.27      APRO  
ATOM   1210  CA  ASN A 158     103.128  42.238 -51.607  1.00 32.38      APRO  
ATOM   1211  CB  ASN A 158     101.662  42.012 -51.169  1.00 32.38      APRO  
ATOM   1212  CG  ASN A 158     101.417  41.736 -49.691  1.00 32.44      APRO  
ATOM   1213  OD1 ASN A 158     102.348  41.630 -48.904  1.00 33.07      APRO  
ATOM   1214  ND2 ASN A 158     100.201  41.542 -49.217  1.00 33.15      APRO  
ATOM   1215  C   ASN A 158     103.530  43.686 -51.381  1.00 32.02      APRO  
ATOM   1216  O   ASN A 158     102.679  44.592 -51.349  1.00 32.55      APRO  
ATOM   1217  N   SER A 159     104.837  43.953 -51.284  1.00 31.29      APRO  
ATOM   1218  CA  SER A 159     105.343  45.305 -51.109  1.00 30.71      APRO  
ATOM   1219  CB  SER A 159     105.629  45.509 -49.623  1.00 30.41      APRO  
ATOM   1220  OG  SER A 159     106.283  44.419 -48.978  1.00 30.50      APRO  
ATOM   1221  C   SER A 159     106.583  45.570 -51.966  1.00 30.21      APRO  
ATOM   1222  O   SER A 159     107.351  44.643 -52.286  1.00 31.07      APRO  
ATOM   1223  N   GLN A 160     106.765  46.824 -52.408  1.00 29.53      APRO  
ATOM   1224  CA  GLN A 160     107.928  47.243 -53.185  1.00 29.25      APRO  
ATOM   1225  CB  GLN A 160     107.512  47.549 -54.606  1.00 29.85      APRO  
ATOM   1226  CG  GLN A 160     107.086  46.338 -55.407  1.00 29.78      APRO  
ATOM   1227  CD  GLN A 160     106.530  46.652 -56.791  1.00 30.73      APRO  
ATOM   1228  OE1 GLN A 160     105.526  47.358 -56.972  1.00 31.40      APRO  
ATOM   1229  NE2 GLN A 160     107.185  46.085 -57.802  1.00 31.25      APRO  
ATOM   1230  C   GLN A 160     108.541  48.491 -52.559  1.00 28.41      APRO  
ATOM   1231  O   GLN A 160     107.837  49.413 -52.129  1.00 28.55      APRO  
ATOM   1232  N   GLU A 161     109.858  48.544 -52.452  1.00 27.77      APRO  
ATOM   1233  CA  GLU A 161     110.494  49.704 -51.864  1.00 27.07      APRO  
ATOM   1234  CB  GLU A 161     111.569  49.252 -50.917  1.00 28.99      APRO  
ATOM   1235  CG  GLU A 161     111.007  48.735 -49.612  1.00 30.85      APRO  
ATOM   1236  CD  GLU A 161     111.205  47.252 -49.315  1.00 33.19      APRO  
ATOM   1237  OE1 GLU A 161     110.383  46.448 -49.780  1.00 34.85      APRO  
ATOM   1238  OE2 GLU A 161     112.157  46.910 -48.597  1.00 34.41      APRO  
ATOM   1239  C   GLU A 161     111.111  50.583 -52.926  1.00 25.64      APRO  
ATOM   1240  O   GLU A 161     111.357  50.098 -54.028  1.00 25.56      APRO  
ATOM   1241  N   SER A 162     111.353  51.855 -52.695  1.00 24.16      APRO  
ATOM   1242  CA  SER A 162     112.219  52.614 -53.586  1.00 23.48      APRO  
ATOM   1243  CB  SER A 162     111.446  53.313 -54.709  1.00 23.90      APRO  
ATOM   1244  OG  SER A 162     110.484  54.287 -54.335  1.00 24.63      APRO  
ATOM   1245  C   SER A 162     112.895  53.628 -52.674  1.00 22.86      APRO  
ATOM   1246  O   SER A 162     112.319  54.036 -51.658  1.00 22.85      APRO  
ATOM   1247  N   VAL A 163     114.158  53.943 -53.000  1.00 22.15      APRO  
ATOM   1248  CA  VAL A 163     115.088  54.781 -52.238  1.00 21.35      APRO  
ATOM   1249  CB  VAL A 163     116.199  53.835 -51.817  1.00 20.21      APRO  
ATOM   1250  CG1 VAL A 163     117.466  54.534 -51.384  1.00 19.19      APRO  
ATOM   1251  CG2 VAL A 163     115.685  53.092 -50.615  1.00 19.89      APRO  
ATOM   1252  C   VAL A 163     115.642  56.022 -52.957  1.00 22.95      APRO  
ATOM   1253  O   VAL A 163     116.022  55.940 -54.122  1.00 22.55      APRO  
ATOM   1254  N   THR A 164     115.742  57.177 -52.335  1.00 24.57      APRO  
ATOM   1255  CA  THR A 164     116.290  58.359 -52.966  1.00 27.09      APRO  
ATOM   1256  CB  THR A 164     115.934  59.573 -52.104  1.00 27.25      APRO  
ATOM   1257  OG1 THR A 164     115.409  59.156 -50.829  1.00 26.92      APRO  
ATOM   1258  CG2 THR A 164     115.020  60.462 -52.927  1.00 27.36      APRO  
ATOM   1259  C   THR A 164     117.805  58.370 -53.225  1.00 28.95      APRO  
ATOM   1260  O   THR A 164     118.543  57.480 -52.789  1.00 28.38      APRO  
ATOM   1261  N   GLU A 165     118.327  59.379 -53.952  1.00 32.24      APRO  
ATOM   1262  CA  GLU A 165     119.770  59.539 -54.004  1.00 35.27      APRO  
ATOM   1263  CB  GLU A 165     120.214  60.535 -55.115  1.00 36.81      APRO  
ATOM   1264  CG  GLU A 165     121.035  59.927 -56.301  1.00 38.30      APRO  
ATOM   1265  CD  GLU A 165     122.349  59.085 -56.117  1.00 39.68      APRO  
ATOM   1266  OE1 GLU A 165     122.559  58.377 -55.111  1.00 40.75      APRO  
ATOM   1267  OE2 GLU A 165     123.184  59.109 -57.035  1.00 39.74      APRO  
ATOM   1268  C   GLU A 165     120.117  60.091 -52.617  1.00 36.53      APRO  
ATOM   1269  O   GLU A 165     119.230  60.597 -51.900  1.00 37.06      APRO  
ATOM   1270  N   GLN A 166     121.376  59.936 -52.188  1.00 37.63      APRO  
ATOM   1271  CA  GLN A 166     121.778  60.495 -50.907  1.00 39.23      APRO  
ATOM   1272  CB  GLN A 166     123.214  60.370 -50.566  1.00 39.13      APRO  
ATOM   1273  CG  GLN A 166     123.865  59.043 -50.469  1.00 37.53      APRO  
ATOM   1274  CD  GLN A 166     125.147  59.220 -49.690  1.00 37.14      APRO  
ATOM   1275  OE1 GLN A 166     126.222  59.267 -50.271  1.00 37.65      APRO  
ATOM   1276  NE2 GLN A 166     125.152  59.359 -48.380  1.00 37.20      APRO  
ATOM   1277  C   GLN A 166     121.602  61.999 -50.993  1.00 40.42      APRO  
ATOM   1278  O   GLN A 166     121.830  62.549 -52.079  1.00 40.62      APRO  
ATOM   1279  N   ASP A 167     121.262  62.700 -49.910  1.00 42.01      APRO  
ATOM   1280  CA  ASP A 167     121.063  64.135 -50.004  1.00 43.42      APRO  
ATOM   1281  CB  ASP A 167     120.198  64.575 -48.849  1.00 44.02      APRO  
ATOM   1282  CG  ASP A 167     119.758  66.041 -48.890  1.00 44.01      APRO  
ATOM   1283  OD1 ASP A 167     119.211  66.492 -49.908  1.00 44.57      APRO  
ATOM   1284  OD2 ASP A 167     119.961  66.736 -47.893  1.00 44.05      APRO  
ATOM   1285  C   ASP A 167     122.337  64.958 -50.031  1.00 44.29      APRO  
ATOM   1286  O   ASP A 167     123.208  64.795 -49.170  1.00 44.58      APRO  
ATOM   1287  N   SER A 168     122.372  65.941 -50.934  1.00 45.19      APRO  
ATOM   1288  CA  SER A 168     123.521  66.805 -51.143  1.00 46.09      APRO  
ATOM   1289  CB  SER A 168     123.160  67.893 -52.151  1.00 45.93      APRO  
ATOM   1290  OG  SER A 168     121.798  68.291 -52.062  1.00 45.94      APRO  
ATOM   1291  C   SER A 168     124.083  67.452 -49.896  1.00 46.56      APRO  
ATOM   1292  O   SER A 168     125.265  67.791 -49.864  1.00 47.27      APRO  
ATOM   1293  N   LYS A 169     123.010  67.215 -48.905  1.00 47.07      APRO  
ATOM   1294  CA  LYS A 169     123.593  68.094 -47.882  1.00 47.67      APRO  
ATOM   1295  CB  LYS A 169     122.591  69.183 -47.487  1.00 50.50      APRO  
ATOM   1296  CG  LYS A 169     122.874  70.531 -48.150  1.00 52.93      APRO  
ATOM   1297  CD  LYS A 169     122.183  71.702 -47.445  1.00 55.32      APRO  
ATOM   1298  CE  LYS A 169     122.280  73.012 -48.229  1.00 56.73      APRO  
ATOM   1299  NZ  LYS A 169     122.062  74.201 -47.393  1.00 56.60      APRO  
ATOM   1300  C   LYS A 169     123.939  67.292 -46.627  1.00 46.09      APRO  
ATOM   1301  O   LYS A 169     125.096  67.267 -46.183  1.00 46.24      APRO  
ATOM   1302  N   ASP A 170     122.913  66.649 -46.094  1.00 43.94      APRO  
ATOM   1303  CA  ASP A 170     123.030  65.866 -44.856  1.00 41.33      APRO  
ATOM   1304  CB  ASP A 170     121.691  65.820 -44.116  1.00 42.99      APRO  
ATOM   1305  CG  ASP A 170     120.568  65.146 -44.908  1.00 42.20      APRO  
ATOM   1306  OD1 ASP A 170     120.831  64.529 -46.008  1.00 43.17      APRO  
ATOM   1307  OD2 ASP A 170     119.355  65.199 -44.470  1.00 43.21      APRO  
ATOM   1308  C   ASP A 170     123.491  64.430 -45.130  1.00 38.14      APRO  
ATOM   1309  O   ASP A 170     123.813  63.686 -44.199  1.00 37.73      APRO  
ATOM   1310  N   SER A 171     123.515  64.064 -46.399  1.00 35.15      APRO  
ATOM   1311  CA  SER A 171     123.979  62.725 -46.833  1.00 32.10      APRO  
ATOM   1312  CB  SER A 171     125.431  62.499 -46.394  1.00 32.26      APRO  
ATOM   1313  OG  SER A 171     126.312  63.261 -47.202  1.00 32.43      APRO  
ATOM   1314  C   SER A 171     123.147  61.597 -46.207  1.00 30.34      APRO  
ATOM   1315  O   SER A 171     123.691  60.644 -45.628  1.00 30.78      APRO  
ATOM   1316  N   THR A 172     121.839  61.722 -46.337  1.00 27.59      APRO  
ATOM   1317  CA  THR A 172     120.893  60.720 -45.816  1.00 24.61      APRO  
ATOM   1318  CB  THR A 172     120.124  61.275 -44.614  1.00 24.24      APRO  
ATOM   1319  OG1 THR A 172     119.582  62.547 -44.929  1.00 22.01      APRO  
ATOM   1320  CG2 THR A 172     120.996  61.440 -43.369  1.00 23.68      APRO  
ATOM   1321  C   THR A 172     119.889  60.332 -46.903  1.00 23.47      APRO  
ATOM   1322  O   THR A 172     119.864  60.931 -47.989  1.00 23.43      APRO  
ATOM   1323  N   TYR A 173     119.435  59.166 -46.685  1.00 20.92      APRO  
ATOM   1324  CA  TYR A 173     118.512  58.535 -47.623  1.00 18.45      APRO  
ATOM   1325  CB  TYR A 173     118.815  57.037 -47.676  1.00 16.79      APRO  
ATOM   1326  CG  TYR A 173     120.116  56.725 -48.420  1.00 15.79      APRO  
ATOM   1327  CD1 TYR A 173     120.206  56.984 -49.788  1.00 15.76      APRO  
ATOM   1328  CE1 TYR A 173     121.385  56.697 -50.481  1.00 16.09      APRO  
ATOM   1329  CZ  TYR A 173     122.479  56.148 -49.804  1.00 15.98      APRO  
ATOM   1330  OH  TYR A 173     123.621  55.859 -50.483  1.00 16.54      APRO  
ATOM   1331  CD2 TYR A 173     121.216  56.187 -47.734  1.00 15.97      APRO  
ATOM   1332  CE2 TYR A 173     122.396  55.895 -48.429  1.00 15.79      APRO  
ATOM   1333  C   TYR A 173     117.071  58.755 -47.161  1.00 17.88      APRO  
ATOM   1334  O   TYR A 173     116.804  59.569 -46.264  1.00 17.80      APRO  
ATOM   1335  N   SER A 174     116.044  58.197 -47.830  1.00 17.08      APRO  
ATOM   1336  CA  SER A 174     114.633  58.140 -47.446  1.00 16.18      APRO  
ATOM   1337  CB  SER A 174     113.870  59.351 -47.875  1.00 15.23      APRO  
ATOM   1338  OG  SER A 174     114.586  60.521 -47.530  1.00 15.68      APRO  
ATOM   1339  C   SER A 174     114.105  56.932 -48.232  1.00 16.03      APRO  
ATOM   1340  O   SER A 174     114.756  56.525 -49.195  1.00 16.01      APRO  
ATOM   1341  N   LEU A 175     112.987  56.280 -47.931  1.00 15.87      APRO  
ATOM   1342  CA  LEU A 175     112.586  55.047 -48.594  1.00 15.97      APRO  
ATOM   1343  CB  LEU A 175     113.256  53.880 -47.873  1.00 14.89      APRO  
ATOM   1344  CG  LEU A 175     112.772  52.448 -47.974  1.00 14.11      APRO  
ATOM   1345  CD1 LEU A 175     113.909  51.498 -47.599  1.00 13.66      APRO  
ATOM   1346  CD2 LEU A 175     111.619  52.208 -47.023  1.00 13.81      APRO  
ATOM   1347  C   LEU A 175     111.082  54.935 -48.524  1.00 17.10      APRO  
ATOM   1348  O   LEU A 175     110.528  55.250 -47.459  1.00 17.89      APRO  
ATOM   1349  N   SER A 176     110.390  54.534 -49.588  1.00 17.70      APRO  
ATOM   1350  CA  SER A 176     108.973  54.312 -49.475  1.00 18.06      APRO  
ATOM   1351  CB  SER A 176     108.219  55.123 -50.505  1.00 17.53      APRO  
ATOM   1352  OG  SER A 176     108.358  54.788 -51.874  1.00 18.70      APRO  
ATOM   1353  C   SER A 176     108.836  52.829 -49.718  1.00 18.94      APRO  
ATOM   1354  O   SER A 176     109.723  52.187 -50.293  1.00 18.73      APRO  
ATOM   1355  N   SER A 177     107.760  52.294 -49.183  1.00 19.77      APRO  
ATOM   1356  CA  SER A 177     107.388  50.905 -49.300  1.00 20.53      APRO  
ATOM   1357  CB  SER A 177     107.698  50.217 -48.011  1.00 19.68      APRO  
ATOM   1358  OG  SER A 177     107.380  48.839 -48.004  1.00 19.09      APRO  
ATOM   1359  C   SER A 177     105.895  51.014 -49.503  1.00 22.07      APRO  
ATOM   1360  O   SER A 177     105.166  51.491 -48.620  1.00 22.70      APRO  
ATOM   1361  N   THR A 178     105.441  50.680 -50.687  1.00 23.60      APRO  
ATOM   1362  CA  THR A 178     104.023  50.732 -50.985  1.00 24.94      APRO  
ATOM   1363  CB  THR A 178     104.019  51.272 -52.431  1.00 24.65      APRO  
ATOM   1364  OG1 THR A 178     104.847  52.445 -52.431  1.00 24.79      APRO  
ATOM   1365  CG2 THR A 178     102.638  51.594 -52.935  1.00 24.22      APRO  
ATOM   1366  C   THR A 178     103.463  49.308 -50.752  1.00 26.19      APRO  
ATOM   1367  O   THR A 178     104.135  48.377 -51.186  1.00 26.77      APRO  
ATOM   1368  N   LEU A 179     102.357  48.985 -50.049  1.00 26.83      APRO  
ATOM   1369  CA  LEU A 179     101.754  47.638 -49.875  1.00 27.68      APRO  
ATOM   1370  CB  LEU A 179     101.282  47.369 -48.474  1.00 28.34      APRO  
ATOM   1371  CG  LEU A 179     100.563  46.094 -48.119  1.00 28.34      APRO  
ATOM   1372  CD1 LEU A 179     101.535  44.970 -47.922  1.00 28.53      APRO  
ATOM   1373  CD2 LEU A 179      99.905  46.260 -46.771  1.00 29.26      APRO  
ATOM   1374  C   LEU A 179     100.501  47.692 -50.711  1.00 27.96      APRO  
ATOM   1375  O   LEU A 179      99.739  48.670 -50.596  1.00 27.60      APRO  
ATOM   1376  N   THR A 180     100.228  46.696 -51.532  1.00 29.57      APRO  
ATOM   1377  CA  THR A 180      99.083  46.834 -52.408  1.00 30.59      APRO  
ATOM   1378  CB  THR A 180      99.627  46.872 -53.856  1.00 30.34      APRO  
ATOM   1379  OG1 THR A 180     101.013  47.258 -53.824  1.00 29.67      APRO  
ATOM   1380  CG2 THR A 180      98.875  47.916 -54.696  1.00 28.42      APRO  
ATOM   1381  C   THR A 180      98.067  45.726 -52.175  1.00 32.29      APRO  
ATOM   1382  O   THR A 180      98.399  44.540 -52.133  1.00 32.73      APRO  
ATOM   1383  N   LEU A 181      96.811  46.101 -51.940  1.00 33.83      APRO  
ATOM   1384  CA  LEU A 181      95.734  45.177 -51.634  1.00 35.25      APRO  
ATOM   1385  CB  LEU A 181      95.381  45.195 -50.150  1.00 35.09      APRO  
ATOM   1386  CG  LEU A 181      96.466  44.805 -49.186  1.00 34.67      APRO  
ATOM   1387  CD1 LEU A 181      96.047  45.128 -47.775  1.00 34.52      APRO  
ATOM   1388  CD2 LEU A 181      96.785  43.356 -49.412  1.00 34.53      APRO  
ATOM   1389  C   LEU A 181      94.507  45.608 -52.407  1.00 36.16      APRO  
ATOM   1390  O   LEU A 181      94.293  46.772 -52.745  1.00 35.50      APRO  
ATOM   1391  N   SER A 182      93.717  44.591 -52.712  1.00 37.56      APRO  
ATOM   1392  CA  SER A 182      92.435  44.725 -53.381  1.00 39.16      APRO  
ATOM   1393  CB  SER A 182      91.897  43.321 -53.611  1.00 39.53      APRO  
ATOM   1394  OG  SER A 182      92.323  42.321 -52.663  1.00 39.57      APRO  
ATOM   1395  C   SER A 182      91.547  45.508 -52.456  1.00 40.74      APRO  
ATOM   1396  O   SER A 182      91.803  45.436 -51.245  1.00 40.82      APRO  
ATOM   1397  N   LYS A 183      90.495  46.196 -52.901  1.00 42.23      APRO  
ATOM   1398  CA  LYS A 183      89.639  46.894 -51.944  1.00 44.34      APRO  
ATOM   1399  CB  LYS A 183      88.415  47.512 -52.616  1.00 45.23      APRO  
ATOM   1400  CG  LYS A 183      87.624  48.430 -51.659  1.00 45.71      APRO  
ATOM   1401  CD  LYS A 183      86.324  49.016 -52.240  1.00 46.89      APRO  
ATOM   1402  CE  LYS A 183      85.712  50.023 -51.256  1.00 47.56      APRO  
ATOM   1403  NZ  LYS A 183      84.515  50.678 -51.758  1.00 47.46      APRO  
ATOM   1404  C   LYS A 183      89.168  45.894 -50.882  1.00 44.63      APRO  
ATOM   1405  O   LYS A 183      89.202  46.147 -49.676  1.00 45.10      APRO  
ATOM   1406  N   ALA A 184      88.897  44.683 -51.371  1.00 45.67      APRO  
ATOM   1407  CA  ALA A 184      88.484  43.566 -50.543  1.00 45.98      APRO  
ATOM   1408  CB  ALA A 184      88.442  42.296 -51.333  1.00 47.02      APRO  
ATOM   1409  C   ALA A 184      89.406  43.318 -49.387  1.00 46.61      APRO  
ATOM   1410  O   ALA A 184      89.055  43.693 -48.268  1.00 45.99      APRO  
ATOM   1411  N   ASP A 185      90.595  42.778 -49.663  1.00 47.43      APRO  
ATOM   1412  CA  ASP A 185      91.538  42.489 -48.609  1.00 47.93      APRO  
ATOM   1413  CB  ASP A 185      92.845  41.973 -49.235  1.00 48.59      APRO  
ATOM   1414  CG  ASP A 185      92.847  40.505 -49.682  1.00 48.64      APRO  
ATOM   1415  OD1 ASP A 185      92.774  39.626 -48.819  1.00 48.70      APRO  
ATOM   1416  OD2 ASP A 185      92.955  40.235 -50.884  1.00 48.58      APRO  
ATOM   1417  C   ASP A 185      91.789  43.706 -47.706  1.00 48.44      APRO  
ATOM   1418  O   ASP A 185      91.842  43.451 -46.495  1.00 48.50      APRO  
ATOM   1419  N   TYR A 186      91.848  44.993 -48.148  1.00 47.78      APRO  
ATOM   1420  CA  TYR A 186      92.065  46.086 -47.192  1.00 47.20      APRO  
ATOM   1421  CB  TYR A 186      92.469  47.435 -47.860  1.00 43.25      APRO  
ATOM   1422  CG  TYR A 186      92.374  48.712 -47.002  1.00 38.65      APRO  
ATOM   1423  CD1 TYR A 186      93.336  49.083 -46.092  1.00 37.06      APRO  
ATOM   1424  CE1 TYR A 186      93.182  50.218 -45.322  1.00 34.99      APRO  
ATOM   1425  CZ  TYR A 186      92.043  50.974 -45.489  1.00 34.80      APRO  
ATOM   1426  OH  TYR A 186      91.834  52.128 -44.757  1.00 34.26      APRO  
ATOM   1427  CD2 TYR A 186      91.258  49.494 -47.142  1.00 36.80      APRO  
ATOM   1428  CE2 TYR A 186      91.084  50.619 -46.395  1.00 35.03      APRO  
ATOM   1429  C   TYR A 186      90.820  46.321 -46.372  1.00 49.04      APRO  
ATOM   1430  O   TYR A 186      90.982  46.614 -45.188  1.00 49.20      APRO  
ATOM   1431  N   GLU A 187      89.569  46.046 -47.022  1.00 51.66      APRO  
ATOM   1432  CA  GLU A 187      88.478  46.379 -46.098  1.00 54.57      APRO  
ATOM   1433  CB  GLU A 187      87.194  46.697 -46.899  1.00 55.69      APRO  
ATOM   1434  CG  GLU A 187      87.305  48.019 -47.686  1.00 58.23      APRO  
ATOM   1435  CD  GLU A 187      85.977  48.782 -47.868  1.00 59.63      APRO  
ATOM   1436  OE1 GLU A 187      85.005  48.250 -48.527  1.00 60.22      APRO  
ATOM   1437  OE2 GLU A 187      85.837  49.970 -47.377  1.00 60.25      APRO  
ATOM   1438  C   GLU A 187      88.253  45.211 -45.114  1.00 55.66      APRO  
ATOM   1439  O   GLU A 187      87.558  45.353 -44.099  1.00 55.96      APRO  
ATOM   1440  N   LYS A 188      88.845  44.021 -45.374  1.00 56.74      APRO  
ATOM   1441  CA  LYS A 188      88.650  42.910 -44.399  1.00 58.05      APRO  
ATOM   1442  CB  LYS A 188      88.486  41.458 -44.969  1.00 60.43      APRO  
ATOM   1443  CG  LYS A 188      89.214  41.062 -46.263  1.00 62.03      APRO  
ATOM   1444  CD  LYS A 188      88.622  39.748 -46.836  1.00 63.35      APRO  
ATOM   1445  CE  LYS A 188      89.431  39.104 -47.970  1.00 64.45      APRO  
ATOM   1446  NZ  LYS A 188      88.833  37.838 -48.447  1.00 65.00      APRO  
ATOM   1447  C   LYS A 188      89.758  42.844 -43.328  1.00 56.58      APRO  
ATOM   1448  O   LYS A 188      90.049  41.788 -42.767  1.00 57.39      APRO  
ATOM   1449  N   HSD A 189      90.375  43.971 -43.009  1.00 54.84      APRO  
ATOM   1450  CA  HSD A 189      91.371  44.003 -41.911  1.00 52.96      APRO  
ATOM   1451  CB  HSD A 189      92.786  43.711 -42.403  1.00 50.91      APRO  
ATOM   1452  ND1 HSD A 189      93.110  41.166 -42.306  1.00 47.33      APRO  
ATOM   1453  CG  HSD A 189      92.943  42.336 -43.049  1.00 48.26      APRO  
ATOM   1454  CE1 HSD A 189      93.224  40.158 -43.157  1.00 47.50      APRO  
ATOM   1455  NE2 HSD A 189      93.138  40.623 -44.379  1.00 47.34      APRO  
ATOM   1456  CD2 HSD A 189      92.961  41.969 -44.349  1.00 47.02      APRO  
ATOM   1457  C   HSD A 189      91.376  45.375 -41.242  1.00 52.36      APRO  
ATOM   1458  O   HSD A 189      90.904  46.362 -41.817  1.00 52.11      APRO  
ATOM   1459  N   LYS A 190      91.717  45.479 -39.921  1.00 52.72      APRO  
ATOM   1460  CA  LYS A 190      91.762  46.796 -39.273  1.00 52.47      APRO  
ATOM   1461  CB  LYS A 190      91.074  46.803 -37.892  1.00 56.54      APRO  
ATOM   1462  CG  LYS A 190      89.692  47.492 -37.834  1.00 60.31      APRO  
ATOM   1463  CD  LYS A 190      89.040  47.371 -36.435  1.00 64.05      APRO  
ATOM   1464  CE  LYS A 190      87.599  47.918 -36.371  1.00 66.22      APRO  
ATOM   1465  NZ  LYS A 190      87.010  47.708 -35.051  1.00 67.66      APRO  
ATOM   1466  C   LYS A 190      93.181  47.311 -39.071  1.00 50.14      APRO  
ATOM   1467  O   LYS A 190      93.464  48.399 -39.551  1.00 50.50      APRO  
ATOM   1468  N   VAL A 191      94.114  46.621 -38.417  1.00 46.71      APRO  
ATOM   1469  CA  VAL A 191      95.445  47.160 -38.186  1.00 42.27      APRO  
ATOM   1470  CB  VAL A 191      95.983  46.427 -36.935  1.00 43.23      APRO  
ATOM   1471  CG1 VAL A 191      97.463  45.956 -36.952  1.00 42.25      APRO  
ATOM   1472  CG2 VAL A 191      95.758  47.471 -35.854  1.00 42.51      APRO  
ATOM   1473  C   VAL A 191      96.397  47.080 -39.363  1.00 39.64      APRO  
ATOM   1474  O   VAL A 191      96.615  45.995 -39.905  1.00 38.81      APRO  
ATOM   1475  N   TYR A 192      96.961  48.190 -39.802  1.00 36.01      APRO  
ATOM   1476  CA  TYR A 192      97.960  48.120 -40.838  1.00 33.01      APRO  
ATOM   1477  CB  TYR A 192      97.528  49.031 -41.921  1.00 32.07      APRO  
ATOM   1478  CG  TYR A 192      96.438  48.310 -42.670  1.00 31.64      APRO  
ATOM   1479  CD1 TYR A 192      96.788  47.322 -43.574  1.00 31.34      APRO  
ATOM   1480  CE1 TYR A 192      95.821  46.600 -44.223  1.00 30.71      APRO  
ATOM   1481  CZ  TYR A 192      94.513  46.882 -43.951  1.00 30.89      APRO  
ATOM   1482  OH  TYR A 192      93.538  46.127 -44.560  1.00 31.06      APRO  
ATOM   1483  CD2 TYR A 192      95.125  48.595 -42.407  1.00 31.05      APRO  
ATOM   1484  CE2 TYR A 192      94.158  47.871 -43.056  1.00 31.07      APRO  
ATOM   1485  C   TYR A 192      99.252  48.534 -40.191  1.00 31.73      APRO  
ATOM   1486  O   TYR A 192      99.263  49.584 -39.538  1.00 31.57      APRO  
ATOM   1487  N   ALA A 193     100.333  47.775 -40.319  1.00 29.58      APRO  
ATOM   1488  CA  ALA A 193     101.527  48.114 -39.594  1.00 27.46      APRO  
ATOM   1489  CB  ALA A 193     101.751  47.208 -38.462  1.00 27.65      APRO  
ATOM   1490  C   ALA A 193     102.762  48.045 -40.393  1.00 25.21      APRO  
ATOM   1491  O   ALA A 193     103.026  47.078 -41.087  1.00 24.89      APRO  
ATOM   1492  N   CYS A 194     103.461  49.137 -40.227  1.00 23.70      APRO  
ATOM   1493  CA  CYS A 194     104.699  49.365 -40.890  1.00 23.33      APRO  
ATOM   1494  CB  CYS A 194     104.731  50.822 -41.335  1.00 21.35      APRO  
ATOM   1495  SG  CYS A 194     106.298  50.930 -42.199  1.00 19.36      APRO  
ATOM   1496  C   CYS A 194     105.676  49.065 -39.775  1.00 23.19      APRO  
ATOM   1497  O   CYS A 194     105.560  49.768 -38.790  1.00 23.87      APRO  
ATOM   1498  N   GLU A 195     106.577  48.098 -39.712  1.00 24.49      APRO  
ATOM   1499  CA  GLU A 195     107.502  47.950 -38.599  1.00 25.51      APRO  
ATOM   1500  CB  GLU A 195     107.327  46.594 -37.960  1.00 28.23      APRO  
ATOM   1501  CG  GLU A 195     108.293  46.292 -36.803  1.00 31.14      APRO  
ATOM   1502  CD  GLU A 195     107.939  45.073 -35.941  1.00 33.31      APRO  
ATOM   1503  OE1 GLU A 195     106.774  44.916 -35.558  1.00 34.94      APRO  
ATOM   1504  OE2 GLU A 195     108.835  44.288 -35.625  1.00 34.61      APRO  
ATOM   1505  C   GLU A 195     108.893  48.068 -39.168  1.00 25.49      APRO  
ATOM   1506  O   GLU A 195     109.261  47.206 -39.964  1.00 26.17      APRO  
ATOM   1507  N   VAL A 196     109.701  49.071 -38.798  1.00 24.91      APRO  
ATOM   1508  CA  VAL A 196     111.027  49.357 -39.376  1.00 23.83      APRO  
ATOM   1509  CB  VAL A 196     111.165  50.880 -39.655  1.00 24.17      APRO  
ATOM   1510  CG1 VAL A 196     112.537  51.218 -40.224  1.00 23.41      APRO  
ATOM   1511  CG2 VAL A 196     110.046  51.296 -40.612  1.00 23.84      APRO  
ATOM   1512  C   VAL A 196     112.174  48.926 -38.484  1.00 24.20      APRO  
ATOM   1513  O   VAL A 196     112.142  49.230 -37.303  1.00 23.50      APRO  
ATOM   1514  N   THR A 197     113.184  48.240 -38.968  1.00 24.80      APRO  
ATOM   1515  CA  THR A 197     114.372  47.909 -38.204  1.00 26.34      APRO  
ATOM   1516  CB  THR A 197     114.681  46.446 -38.403  1.00 25.52      APRO  
ATOM   1517  OG1 THR A 197     113.653  45.796 -37.694  1.00 24.77      APRO  
ATOM   1518  CG2 THR A 197     116.061  45.989 -37.970  1.00 25.69      APRO  
ATOM   1519  C   THR A 197     115.471  48.756 -38.808  1.00 28.13      APRO  
ATOM   1520  O   THR A 197     115.381  49.061 -39.993  1.00 28.87      APRO  
ATOM   1521  N   HSD A 198     116.524  49.166 -38.130  1.00 30.08      APRO  
ATOM   1522  CA  HSD A 198     117.628  49.881 -38.752  1.00 32.81      APRO  
ATOM   1523  CB  HSD A 198     117.277  51.301 -39.152  1.00 30.74      APRO  
ATOM   1524  ND1 HSD A 198     118.775  53.346 -39.583  1.00 28.48      APRO  
ATOM   1525  CG  HSD A 198     118.335  52.126 -39.879  1.00 29.26      APRO  
ATOM   1526  CE1 HSD A 198     119.591  53.702 -40.521  1.00 28.16      APRO  
ATOM   1527  NE2 HSD A 198     119.688  52.744 -41.397  1.00 28.49      APRO  
ATOM   1528  CD2 HSD A 198     118.943  51.745 -41.042  1.00 28.81      APRO  
ATOM   1529  C   HSD A 198     118.629  49.987 -37.645  1.00 35.51      APRO  
ATOM   1530  O   HSD A 198     118.263  50.315 -36.506  1.00 36.17      APRO  
ATOM   1531  N   GLN A 199     119.899  49.713 -37.937  1.00 39.42      APRO  
ATOM   1532  CA  GLN A 199     120.937  49.958 -36.943  1.00 42.79      APRO  
ATOM   1533  CB  GLN A 199     122.302  49.530 -37.453  1.00 43.68      APRO  
ATOM   1534  CG  GLN A 199     122.850  50.117 -38.750  1.00 45.58      APRO  
ATOM   1535  CD  GLN A 199     124.205  49.503 -39.081  1.00 46.82      APRO  
ATOM   1536  OE1 GLN A 199     124.299  48.314 -39.381  1.00 47.40      APRO  
ATOM   1537  NE2 GLN A 199     125.308  50.249 -39.031  1.00 47.29      APRO  
ATOM   1538  C   GLN A 199     120.858  51.462 -36.822  1.00 44.82      APRO  
ATOM   1539  O   GLN A 199     120.689  52.153 -37.836  1.00 44.87      APRO  
ATOM   1540  N   GLY A 200     120.799  51.981 -35.624  1.00 46.90      APRO  
ATOM   1541  CA  GLY A 200     120.609  53.407 -35.500  1.00 48.85      APRO  
ATOM   1542  C   GLY A 200     119.359  53.592 -34.700  1.00 49.92      APRO  
ATOM   1543  O   GLY A 200     119.191  54.592 -34.016  1.00 50.01      APRO  
ATOM   1544  N   LEU A 201     118.463  52.627 -34.805  1.00 50.94      APRO  
ATOM   1545  CA  LEU A 201     117.314  52.612 -33.946  1.00 51.67      APRO  
ATOM   1546  CB  LEU A 201     116.114  52.061 -34.615  1.00 51.56      APRO  
ATOM   1547  CG  LEU A 201     115.516  52.900 -35.679  1.00 51.97      APRO  
ATOM   1548  CD1 LEU A 201     114.613  52.000 -36.485  1.00 52.29      APRO  
ATOM   1549  CD2 LEU A 201     114.807  54.099 -35.086  1.00 52.10      APRO  
ATOM   1550  C   LEU A 201     117.752  51.619 -32.904  1.00 51.75      APRO  
ATOM   1551  O   LEU A 201     118.330  50.570 -33.227  1.00 52.00      APRO  
ATOM   1552  N   SER A 202     117.502  52.007 -31.659  1.00 51.82      APRO  
ATOM   1553  CA  SER A 202     117.799  51.166 -30.513  1.00 50.95      APRO  
ATOM   1554  CB  SER A 202     117.608  52.009 -29.240  1.00 51.26      APRO  
ATOM   1555  OG  SER A 202     116.544  52.955 -29.398  1.00 52.19      APRO  
ATOM   1556  C   SER A 202     116.916  49.917 -30.473  1.00 50.05      APRO  
ATOM   1557  O   SER A 202     117.368  48.807 -30.153  1.00 50.38      APRO  
ATOM   1558  N   SER A 203     115.626  50.116 -30.774  1.00 49.03      APRO  
ATOM   1559  CA  SER A 203     114.627  49.059 -30.715  1.00 48.47      APRO  
ATOM   1560  CB  SER A 203     113.989  49.063 -29.324  1.00 48.32      APRO  
ATOM   1561  OG  SER A 203     114.933  49.352 -28.283  1.00 46.76      APRO  
ATOM   1562  C   SER A 203     113.576  49.361 -31.777  1.00 47.57      APRO  
ATOM   1563  O   SER A 203     113.117  50.506 -31.816  1.00 48.08      APRO  
ATOM   1564  N   PRO A 204     113.192  48.424 -32.651  1.00 46.44      APRO  
ATOM   1565  CD  PRO A 204     113.430  47.008 -32.502  1.00 46.21      APRO  
ATOM   1566  CA  PRO A 204     112.336  48.662 -33.791  1.00 44.11      APRO  
ATOM   1567  CB  PRO A 204     112.123  47.315 -34.375  1.00 44.97      APRO  
ATOM   1568  CG  PRO A 204     112.201  46.439 -33.166  1.00 45.23      APRO  
ATOM   1569  C   PRO A 204     111.042  49.363 -33.460  1.00 42.39      APRO  
ATOM   1570  O   PRO A 204     110.283  49.027 -32.551  1.00 42.32      APRO  
ATOM   1571  N   VAL A 205     110.865  50.388 -34.257  1.00 39.41      APRO  
ATOM   1572  CA  VAL A 205     109.740  51.278 -34.171  1.00 36.06      APRO  
ATOM   1573  CB  VAL A 205     110.255  52.664 -34.605  1.00 36.81      APRO  
ATOM   1574  CG1 VAL A 205     110.833  52.580 -36.008  1.00 35.19      APRO  
ATOM   1575  CG2 VAL A 205     109.121  53.689 -34.576  1.00 35.57      APRO  
ATOM   1576  C   VAL A 205     108.663  50.716 -35.083  1.00 36.04      APRO  
ATOM   1577  O   VAL A 205     109.021  50.145 -36.112  1.00 35.41      APRO  
ATOM   1578  N   THR A 206     107.367  50.857 -34.802  1.00 34.54      APRO  
ATOM   1579  CA  THR A 206     106.315  50.304 -35.640  1.00 32.80      APRO  
ATOM   1580  CB  THR A 206     105.778  49.052 -34.983  1.00 33.17      APRO  
ATOM   1581  OG1 THR A 206     106.884  48.212 -34.672  1.00 32.84      APRO  
ATOM   1582  CG2 THR A 206     104.870  48.285 -35.890  1.00 33.19      APRO  
ATOM   1583  C   THR A 206     105.246  51.368 -35.714  1.00 33.44      APRO  
ATOM   1584  O   THR A 206     104.905  51.935 -34.680  1.00 32.82      APRO  
ATOM   1585  N   LYS A 207     104.720  51.708 -36.875  1.00 34.44      APRO  
ATOM   1586  CA  LYS A 207     103.700  52.731 -37.029  1.00 35.14      APRO  
ATOM   1587  CB  LYS A 207     104.125  53.725 -38.086  1.00 37.09      APRO  
ATOM   1588  CG  LYS A 207     104.241  55.111 -37.521  1.00 39.10      APRO  
ATOM   1589  CD  LYS A 207     105.385  55.156 -36.519  1.00 41.33      APRO  
ATOM   1590  CE  LYS A 207     105.219  56.407 -35.656  1.00 42.81      APRO  
ATOM   1591  NZ  LYS A 207     106.142  56.452 -34.531  1.00 43.82      APRO  
ATOM   1592  C   LYS A 207     102.452  51.997 -37.472  1.00 35.90      APRO  
ATOM   1593  O   LYS A 207     102.600  50.977 -38.165  1.00 36.15      APRO  
ATOM   1594  N   SER A 208     101.242  52.439 -37.113  1.00 36.64      APRO  
ATOM   1595  CA  SER A 208     100.047  51.705 -37.500  1.00 37.23      APRO  
ATOM   1596  CB  SER A 208      99.785  50.540 -36.548  1.00 36.84      APRO  
ATOM   1597  OG  SER A 208      99.680  50.902 -35.176  1.00 35.85      APRO  
ATOM   1598  C   SER A 208      98.802  52.560 -37.527  1.00 38.12      APRO  
ATOM   1599  O   SER A 208      98.852  53.644 -36.928  1.00 38.19      APRO  
ATOM   1600  N   PHE A 209      97.745  52.099 -38.238  1.00 38.42      APRO  
ATOM   1601  CA  PHE A 209      96.433  52.748 -38.278  1.00 39.46      APRO  
ATOM   1602  CB  PHE A 209      96.323  53.685 -39.474  1.00 38.06      APRO  
ATOM   1603  CG  PHE A 209      96.258  53.021 -40.832  1.00 36.30      APRO  
ATOM   1604  CD1 PHE A 209      97.415  52.773 -41.502  1.00 35.37      APRO  
ATOM   1605  CE1 PHE A 209      97.335  52.202 -42.741  1.00 35.20      APRO  
ATOM   1606  CZ  PHE A 209      96.127  51.874 -43.314  1.00 35.51      APRO  
ATOM   1607  CD2 PHE A 209      95.039  52.697 -41.388  1.00 35.78      APRO  
ATOM   1608  CE2 PHE A 209      94.969  52.121 -42.627  1.00 35.50      APRO  
ATOM   1609  C   PHE A 209      95.358  51.671 -38.379  1.00 40.62      APRO  
ATOM   1610  O   PHE A 209      95.733  50.522 -38.656  1.00 40.28      APRO  
ATOM   1611  N   ASN A 210      94.067  52.022 -38.270  1.00 41.90      APRO  
ATOM   1612  CA  ASN A 210      92.967  51.062 -38.264  1.00 43.50      APRO  
ATOM   1613  CB  ASN A 210      92.192  51.094 -36.987  1.00 44.17      APRO  
ATOM   1614  CG  ASN A 210      92.931  50.534 -35.799  1.00 44.28      APRO  
ATOM   1615  OD1 ASN A 210      93.820  51.151 -35.210  1.00 45.59      APRO  
ATOM   1616  ND2 ASN A 210      92.563  49.335 -35.384  1.00 44.32      APRO  
ATOM   1617  C   ASN A 210      91.914  51.283 -39.320  1.00 44.07      APRO  
ATOM   1618  O   ASN A 210      91.700  52.471 -39.428  1.00 44.70      APRO  
ATOM   1619  N   ARG A 211      91.322  50.334 -40.101  1.00 45.78      APRO  
ATOM   1620  CA  ARG A 211      90.071  50.362 -40.932  1.00 46.77      APRO  
ATOM   1621  CB  ARG A 211      89.603  51.816 -41.191  1.00 48.17      APRO  
ATOM   1622  CG  ARG A 211      88.803  52.277 -39.954  1.00 49.74      APRO  
ATOM   1623  CD  ARG A 211      88.828  53.796 -39.716  1.00 51.65      APRO  
ATOM   1624  NE  ARG A 211      89.092  54.108 -38.306  1.00 53.51      APRO  
ATOM   1625  CZ  ARG A 211      89.524  55.310 -37.877  1.00 54.46      APRO  
ATOM   1626  NH1 ARG A 211      89.734  56.360 -38.701  1.00 54.98      APRO  
ATOM   1627  NH2 ARG A 211      89.760  55.453 -36.569  1.00 54.72      APRO  
ATOM   1628  C   ARG A 211      89.922  49.619 -42.300  1.00 46.03      APRO  
ATOM   1629  OT1 ARG A 211      90.908  48.961 -42.726  1.00  0.00      APRO  
ATOM   1630  OT2 ARG A 211      88.823  49.715 -42.909  1.00  0.00      APRO  
ATOM   1631  N   GLU B   1     124.678  81.020 -74.563  1.00 78.18      BPRO  
ATOM   1632  CA  GLU B   1     125.789  80.091 -74.449  1.00 78.43      BPRO  
ATOM   1633  CB  GLU B   1     126.297  80.230 -73.028  1.00 78.37      BPRO  
ATOM   1634  CG  GLU B   1     126.207  81.749 -72.895  1.00 78.19      BPRO  
ATOM   1635  CD  GLU B   1     124.874  82.073 -73.584  1.00 78.46      BPRO  
ATOM   1636  OE1 GLU B   1     124.575  83.239 -73.893  1.00 77.62      BPRO  
ATOM   1637  OE2 GLU B   1     124.055  81.157 -73.831  1.00  0.00      BPRO  
ATOM   1638  C   GLU B   1     125.220  78.712 -74.787  1.00 78.27      BPRO  
ATOM   1639  O   GLU B   1     123.987  78.576 -74.827  1.00 78.60      BPRO  
ATOM   1640  N   VAL B   2     126.099  77.738 -75.047  1.00 76.78      BPRO  
ATOM   1641  CA  VAL B   2     125.747  76.407 -75.527  1.00 75.68      BPRO  
ATOM   1642  CB  VAL B   2     127.145  75.668 -75.574  1.00 78.33      BPRO  
ATOM   1643  CG1 VAL B   2     127.827  75.568 -74.186  1.00 79.23      BPRO  
ATOM   1644  CG2 VAL B   2     126.912  74.333 -76.251  1.00 79.23      BPRO  
ATOM   1645  C   VAL B   2     124.622  75.663 -74.797  1.00 72.45      BPRO  
ATOM   1646  O   VAL B   2     124.684  75.359 -73.599  1.00 71.35      BPRO  
ATOM   1647  N   GLN B   3     123.566  75.411 -75.560  1.00 70.66      BPRO  
ATOM   1648  CA  GLN B   3     122.389  74.742 -75.058  1.00 68.52      BPRO  
ATOM   1649  CB  GLN B   3     121.259  75.764 -74.910  1.00 71.39      BPRO  
ATOM   1650  CG  GLN B   3     119.965  75.325 -74.203  1.00 72.26      BPRO  
ATOM   1651  CD  GLN B   3     120.047  74.890 -72.736  1.00 73.47      BPRO  
ATOM   1652  OE1 GLN B   3     120.547  73.819 -72.371  1.00 74.67      BPRO  
ATOM   1653  NE2 GLN B   3     119.517  75.695 -71.822  1.00 74.29      BPRO  
ATOM   1654  C   GLN B   3     122.068  73.704 -76.107  1.00 64.77      BPRO  
ATOM   1655  O   GLN B   3     122.207  73.971 -77.291  1.00 64.97      BPRO  
ATOM   1656  N   LEU B   4     121.757  72.479 -75.732  1.00 59.80      BPRO  
ATOM   1657  CA  LEU B   4     121.370  71.473 -76.688  1.00 55.21      BPRO  
ATOM   1658  CB  LEU B   4     122.313  70.292 -76.743  1.00 52.11      BPRO  
ATOM   1659  CG  LEU B   4     123.746  70.389 -77.093  1.00 47.14      BPRO  
ATOM   1660  CD1 LEU B   4     124.125  69.121 -77.819  1.00 46.42      BPRO  
ATOM   1661  CD2 LEU B   4     124.006  71.526 -78.015  1.00 46.43      BPRO  
ATOM   1662  C   LEU B   4     120.037  70.955 -76.177  1.00 52.99      BPRO  
ATOM   1663  O   LEU B   4     119.960  70.363 -75.088  1.00 51.93      BPRO  
ATOM   1664  N   GLN B   5     118.968  71.178 -76.938  1.00 52.90      BPRO  
ATOM   1665  CA  GLN B   5     117.632  70.753 -76.546  1.00 53.07      BPRO  
ATOM   1666  CB  GLN B   5     116.581  71.824 -76.922  1.00 55.30      BPRO  
ATOM   1667  CG  GLN B   5     116.659  73.229 -76.263  1.00 55.90      BPRO  
ATOM   1668  CD  GLN B   5     117.667  74.249 -76.837  1.00 56.48      BPRO  
ATOM   1669  OE1 GLN B   5     118.888  74.102 -76.730  1.00 56.94      BPRO  
ATOM   1670  NE2 GLN B   5     117.237  75.356 -77.440  1.00 56.20      BPRO  
ATOM   1671  C   GLN B   5     117.278  69.447 -77.229  1.00 52.05      BPRO  
ATOM   1672  O   GLN B   5     117.258  69.361 -78.461  1.00 52.78      BPRO  
ATOM   1673  N   GLN B   6     117.029  68.397 -76.460  1.00 48.89      BPRO  
ATOM   1674  CA  GLN B   6     116.686  67.124 -77.080  1.00 45.40      BPRO  
ATOM   1675  CB  GLN B   6     117.262  65.953 -76.288  1.00 44.23      BPRO  
ATOM   1676  CG  GLN B   6     118.698  65.636 -76.658  1.00 41.01      BPRO  
ATOM   1677  CD  GLN B   6     119.303  64.472 -75.901  1.00 40.02      BPRO  
ATOM   1678  OE1 GLN B   6     120.240  64.620 -75.127  1.00 40.86      BPRO  
ATOM   1679  NE2 GLN B   6     118.828  63.258 -75.983  1.00 40.21      BPRO  
ATOM   1680  C   GLN B   6     115.183  66.939 -77.193  1.00 44.28      BPRO  
ATOM   1681  O   GLN B   6     114.397  67.712 -76.636  1.00 43.85      BPRO  
ATOM   1682  N   SER B   7     114.760  65.917 -77.931  1.00 44.12      BPRO  
ATOM   1683  CA  SER B   7     113.352  65.578 -78.037  1.00 43.53      BPRO  
ATOM   1684  CB  SER B   7     113.120  64.438 -79.037  1.00 43.16      BPRO  
ATOM   1685  OG  SER B   7     113.606  64.672 -80.358  1.00 43.47      BPRO  
ATOM   1686  C   SER B   7     112.893  65.096 -76.670  1.00 44.02      BPRO  
ATOM   1687  O   SER B   7     113.715  64.699 -75.839  1.00 43.47      BPRO  
ATOM   1688  N   ASP B   8     111.586  65.140 -76.416  1.00 44.04      BPRO  
ATOM   1689  CA  ASP B   8     111.036  64.563 -75.206  1.00 44.43      BPRO  
ATOM   1690  CB  ASP B   8     109.680  65.180 -74.928  1.00 44.37      BPRO  
ATOM   1691  CG  ASP B   8     109.844  66.621 -74.456  1.00 44.51      BPRO  
ATOM   1692  OD1 ASP B   8     110.695  66.883 -73.596  1.00 44.65      BPRO  
ATOM   1693  OD2 ASP B   8     109.123  67.490 -74.951  1.00 44.40      BPRO  
ATOM   1694  C   ASP B   8     110.930  63.063 -75.394  1.00 43.52      BPRO  
ATOM   1695  O   ASP B   8     111.197  62.531 -76.480  1.00 43.91      BPRO  
ATOM   1696  N   ALA B   9     110.595  62.369 -74.321  1.00 42.27      BPRO  
ATOM   1697  CA  ALA B   9     110.581  60.933 -74.393  1.00 40.73      BPRO  
ATOM   1698  CB  ALA B   9     110.238  60.436 -73.029  1.00 42.16      BPRO  
ATOM   1699  C   ALA B   9     109.608  60.401 -75.431  1.00 39.67      BPRO  
ATOM   1700  O   ALA B   9     108.606  61.039 -75.762  1.00 39.57      BPRO  
ATOM   1701  N   GLU B  10     109.890  59.220 -75.935  1.00 38.38      BPRO  
ATOM   1702  CA  GLU B  10     109.099  58.607 -76.972  1.00 36.11      BPRO  
ATOM   1703  CB  GLU B  10     109.863  58.526 -78.275  1.00 37.47      BPRO  
ATOM   1704  CG  GLU B  10     110.005  59.727 -79.180  1.00 38.75      BPRO  
ATOM   1705  CD  GLU B  10     108.687  60.137 -79.791  1.00 40.28      BPRO  
ATOM   1706  OE1 GLU B  10     107.943  59.296 -80.309  1.00 41.29      BPRO  
ATOM   1707  OE2 GLU B  10     108.410  61.328 -79.722  1.00 42.38      BPRO  
ATOM   1708  C   GLU B  10     108.852  57.179 -76.518  1.00 34.80      BPRO  
ATOM   1709  O   GLU B  10     109.789  56.512 -76.021  1.00 34.85      BPRO  
ATOM   1710  N   LEU B  11     107.600  56.694 -76.657  1.00 32.85      BPRO  
ATOM   1711  CA  LEU B  11     107.323  55.246 -76.497  1.00 30.57      BPRO  
ATOM   1712  CB  LEU B  11     105.982  55.013 -75.826  1.00 28.07      BPRO  
ATOM   1713  CG  LEU B  11     105.427  53.613 -75.938  1.00 26.99      BPRO  
ATOM   1714  CD1 LEU B  11     106.343  52.560 -75.364  1.00 26.55      BPRO  
ATOM   1715  CD2 LEU B  11     104.175  53.574 -75.136  1.00 26.48      BPRO  
ATOM   1716  C   LEU B  11     107.275  54.673 -77.932  1.00 30.92      BPRO  
ATOM   1717  O   LEU B  11     106.549  55.276 -78.729  1.00 30.93      BPRO  
ATOM   1718  N   VAL B  12     107.996  53.631 -78.384  1.00 30.43      BPRO  
ATOM   1719  CA  VAL B  12     107.898  53.196 -79.771  1.00 30.54      BPRO  
ATOM   1720  CB  VAL B  12     109.109  53.499 -80.643  1.00 31.12      BPRO  
ATOM   1721  CG1 VAL B  12     108.631  53.521 -82.083  1.00 31.35      BPRO  
ATOM   1722  CG2 VAL B  12     109.686  54.846 -80.373  1.00 31.33      BPRO  
ATOM   1723  C   VAL B  12     107.766  51.702 -79.765  1.00 31.02      BPRO  
ATOM   1724  O   VAL B  12     108.275  50.975 -78.898  1.00 29.60      BPRO  
ATOM   1725  N   LYS B  13     107.024  51.310 -80.794  1.00 31.69      BPRO  
ATOM   1726  CA  LYS B  13     106.659  49.933 -80.953  1.00 33.24      BPRO  
ATOM   1727  CB  LYS B  13     105.463  49.925 -81.894  1.00 36.79      BPRO  
ATOM   1728  CG  LYS B  13     104.174  49.973 -81.074  1.00 38.79      BPRO  
ATOM   1729  CD  LYS B  13     102.850  49.876 -81.837  1.00 40.34      BPRO  
ATOM   1730  CE  LYS B  13     101.696  49.922 -80.818  1.00 42.21      BPRO  
ATOM   1731  NZ  LYS B  13     101.767  51.096 -79.945  1.00 42.90      BPRO  
ATOM   1732  C   LYS B  13     107.801  49.070 -81.436  1.00 33.08      BPRO  
ATOM   1733  O   LYS B  13     108.570  49.552 -82.261  1.00 32.64      BPRO  
ATOM   1734  N   PRO B  14     107.996  47.841 -80.951  1.00 32.67      BPRO  
ATOM   1735  CD  PRO B  14     107.202  47.219 -79.911  1.00 32.35      BPRO  
ATOM   1736  CA  PRO B  14     109.019  46.909 -81.391  1.00 31.71      BPRO  
ATOM   1737  CB  PRO B  14     108.681  45.595 -80.728  1.00 31.80      BPRO  
ATOM   1738  CG  PRO B  14     108.052  46.038 -79.443  1.00 31.70      BPRO  
ATOM   1739  C   PRO B  14     109.085  46.791 -82.889  1.00 32.50      BPRO  
ATOM   1740  O   PRO B  14     108.126  47.066 -83.612  1.00 31.67      BPRO  
ATOM   1741  N   GLY B  15     110.240  46.397 -83.374  1.00 31.39      BPRO  
ATOM   1742  CA  GLY B  15     110.458  46.396 -84.793  1.00 31.47      BPRO  
ATOM   1743  C   GLY B  15     110.199  47.769 -85.426  1.00 31.36      BPRO  
ATOM   1744  O   GLY B  15     110.270  47.818 -86.654  1.00 31.82      BPRO  
ATOM   1745  N   ALA B  16     109.902  48.890 -84.757  1.00 30.68      BPRO  
ATOM   1746  CA  ALA B  16     109.711  50.142 -85.475  1.00 30.27      BPRO  
ATOM   1747  CB  ALA B  16     108.559  50.918 -84.871  1.00 30.42      BPRO  
ATOM   1748  C   ALA B  16     110.949  51.025 -85.453  1.00 30.42      BPRO  
ATOM   1749  O   ALA B  16     112.057  50.531 -85.222  1.00 30.70      BPRO  
ATOM   1750  N   SER B  17     110.843  52.329 -85.677  1.00 30.79      BPRO  
ATOM   1751  CA  SER B  17     112.003  53.170 -85.622  1.00 31.43      BPRO  
ATOM   1752  CB  SER B  17     112.557  53.293 -87.011  1.00 32.10      BPRO  
ATOM   1753  OG  SER B  17     111.486  53.670 -87.865  1.00 33.74      BPRO  
ATOM   1754  C   SER B  17     111.653  54.517 -85.069  1.00 31.35      BPRO  
ATOM   1755  O   SER B  17     110.673  55.141 -85.468  1.00 31.17      BPRO  
ATOM   1756  N   VAL B  18     112.480  54.966 -84.166  1.00 31.30      BPRO  
ATOM   1757  CA  VAL B  18     112.238  56.254 -83.575  1.00 31.58      BPRO  
ATOM   1758  CB  VAL B  18     112.430  56.010 -82.112  1.00 33.20      BPRO  
ATOM   1759  CG1 VAL B  18     113.836  55.527 -81.800  1.00 33.92      BPRO  
ATOM   1760  CG2 VAL B  18     112.025  57.284 -81.425  1.00 33.77      BPRO  
ATOM   1761  C   VAL B  18     113.188  57.276 -84.178  1.00 30.48      BPRO  
ATOM   1762  O   VAL B  18     114.180  56.798 -84.737  1.00 29.86      BPRO  
ATOM   1763  N   LYS B  19     112.989  58.613 -84.120  1.00 30.64      BPRO  
ATOM   1764  CA  LYS B  19     113.960  59.620 -84.619  1.00 31.04      BPRO  
ATOM   1765  CB  LYS B  19     113.478  60.253 -85.928  1.00 34.49      BPRO  
ATOM   1766  CG  LYS B  19     114.377  61.258 -86.709  1.00 37.29      BPRO  
ATOM   1767  CD  LYS B  19     113.672  61.702 -88.033  1.00 40.51      BPRO  
ATOM   1768  CE  LYS B  19     114.432  62.606 -89.033  1.00 42.03      BPRO  
ATOM   1769  NZ  LYS B  19     113.617  62.887 -90.211  1.00 42.97      BPRO  
ATOM   1770  C   LYS B  19     114.224  60.765 -83.632  1.00 29.78      BPRO  
ATOM   1771  O   LYS B  19     113.396  61.669 -83.541  1.00 29.80      BPRO  
ATOM   1772  N   ILE B  20     115.342  60.791 -82.907  1.00 27.58      BPRO  
ATOM   1773  CA  ILE B  20     115.642  61.773 -81.881  1.00 25.28      BPRO  
ATOM   1774  CB  ILE B  20     116.498  61.126 -80.807  1.00 25.84      BPRO  
ATOM   1775  CG2 ILE B  20     116.632  62.105 -79.653  1.00 25.54      BPRO  
ATOM   1776  CG1 ILE B  20     115.890  59.814 -80.338  1.00 24.58      BPRO  
ATOM   1777  CD  ILE B  20     116.937  58.910 -79.660  1.00 24.74      BPRO  
ATOM   1778  C   ILE B  20     116.372  62.977 -82.425  1.00 23.96      BPRO  
ATOM   1779  O   ILE B  20     117.371  62.825 -83.128  1.00 22.76      BPRO  
ATOM   1780  N   SER B  21     115.900  64.145 -82.038  1.00 23.90      BPRO  
ATOM   1781  CA  SER B  21     116.490  65.392 -82.452  1.00 25.20      BPRO  
ATOM   1782  CB  SER B  21     115.413  66.483 -82.577  1.00 24.34      BPRO  
ATOM   1783  OG  SER B  21     114.913  67.077 -81.365  1.00 24.08      BPRO  
ATOM   1784  C   SER B  21     117.502  65.820 -81.400  1.00 26.90      BPRO  
ATOM   1785  O   SER B  21     117.454  65.339 -80.265  1.00 26.87      BPRO  
ATOM   1786  N   CYS B  22     118.424  66.702 -81.765  1.00 28.34      BPRO  
ATOM   1787  CA  CYS B  22     119.308  67.345 -80.819  1.00 30.51      BPRO  
ATOM   1788  CB  CYS B  22     120.699  66.706 -80.828  1.00 28.65      BPRO  
ATOM   1789  SG  CYS B  22     121.860  67.356 -79.583  1.00 25.74      BPRO  
ATOM   1790  C   CYS B  22     119.345  68.730 -81.420  1.00 33.05      BPRO  
ATOM   1791  O   CYS B  22     119.963  68.916 -82.468  1.00 33.20      BPRO  
ATOM   1792  N   LYS B  23     118.584  69.672 -80.884  1.00 37.71      BPRO  
ATOM   1793  CA  LYS B  23     118.574  71.005 -81.413  1.00 43.15      BPRO  
ATOM   1794  CB  LYS B  23     117.177  71.551 -81.274  1.00 43.45      BPRO  
ATOM   1795  CG  LYS B  23     116.800  72.485 -82.435  1.00 44.01      BPRO  
ATOM   1796  CD  LYS B  23     117.237  73.953 -82.299  1.00 44.51      BPRO  
ATOM   1797  CE  LYS B  23     116.093  74.895 -81.881  1.00 44.92      BPRO  
ATOM   1798  NZ  LYS B  23     115.600  74.663 -80.531  1.00 43.52      BPRO  
ATOM   1799  C   LYS B  23     119.588  71.889 -80.705  1.00 45.84      BPRO  
ATOM   1800  O   LYS B  23     119.380  72.410 -79.611  1.00 45.54      BPRO  
ATOM   1801  N   ALA B  24     120.721  72.048 -81.376  1.00 48.96      BPRO  
ATOM   1802  CA  ALA B  24     121.857  72.831 -80.920  1.00 50.89      BPRO  
ATOM   1803  CB  ALA B  24     123.045  72.558 -81.818  1.00 52.92      BPRO  
ATOM   1804  C   ALA B  24     121.652  74.333 -80.896  1.00 52.35      BPRO  
ATOM   1805  O   ALA B  24     121.360  74.944 -81.921  1.00 53.53      BPRO  
ATOM   1806  N   SER B  25     121.888  74.974 -79.772  1.00 54.16      BPRO  
ATOM   1807  CA  SER B  25     121.687  76.396 -79.659  1.00 55.27      BPRO  
ATOM   1808  CB  SER B  25     120.495  76.705 -78.747  1.00 55.26      BPRO  
ATOM   1809  OG  SER B  25     119.229  76.361 -79.314  1.00 55.09      BPRO  
ATOM   1810  C   SER B  25     122.886  77.115 -79.103  1.00 56.44      BPRO  
ATOM   1811  O   SER B  25     123.645  76.597 -78.292  1.00 56.29      BPRO  
ATOM   1812  N   GLY B  26     123.056  78.338 -79.579  1.00 57.08      BPRO  
ATOM   1813  CA  GLY B  26     124.030  79.261 -79.017  1.00 57.80      BPRO  
ATOM   1814  C   GLY B  26     125.502  79.018 -79.323  1.00 58.15      BPRO  
ATOM   1815  O   GLY B  26     126.371  79.263 -78.478  1.00 59.21      BPRO  
ATOM   1816  N   TYR B  27     125.753  78.564 -80.538  1.00 58.55      BPRO  
ATOM   1817  CA  TYR B  27     127.078  78.357 -81.075  1.00 57.70      BPRO  
ATOM   1818  CB  TYR B  27     127.787  77.187 -80.309  1.00 55.02      BPRO  
ATOM   1819  CG  TYR B  27     127.549  75.737 -80.708  1.00 53.44      BPRO  
ATOM   1820  CD1 TYR B  27     126.473  74.991 -80.260  1.00 53.05      BPRO  
ATOM   1821  CE1 TYR B  27     126.277  73.699 -80.727  1.00 51.58      BPRO  
ATOM   1822  CZ  TYR B  27     127.161  73.163 -81.641  1.00 51.18      BPRO  
ATOM   1823  OH  TYR B  27     126.990  71.922 -82.213  1.00 50.47      BPRO  
ATOM   1824  CD2 TYR B  27     128.427  75.181 -81.602  1.00 53.09      BPRO  
ATOM   1825  CE2 TYR B  27     128.231  73.900 -82.067  1.00 51.70      BPRO  
ATOM   1826  C   TYR B  27     126.782  78.045 -82.547  1.00 58.88      BPRO  
ATOM   1827  O   TYR B  27     125.624  77.797 -82.946  1.00 59.21      BPRO  
ATOM   1828  N   THR B  28     127.800  78.108 -83.400  1.00 58.95      BPRO  
ATOM   1829  CA  THR B  28     127.654  77.857 -84.838  1.00 59.32      BPRO  
ATOM   1830  CB  THR B  28     128.817  78.694 -85.512  1.00 58.50      BPRO  
ATOM   1831  OG1 THR B  28     128.819  79.992 -84.885  1.00 57.73      BPRO  
ATOM   1832  CG2 THR B  28     128.648  78.876 -87.025  1.00 57.46      BPRO  
ATOM   1833  C   THR B  28     127.672  76.343 -85.177  1.00 60.35      BPRO  
ATOM   1834  O   THR B  28     128.750  75.749 -85.230  1.00 61.58      BPRO  
ATOM   1835  N   PHE B  29     126.832  75.561 -85.439  1.00 59.99      BPRO  
ATOM   1836  CA  PHE B  29     126.492  74.137 -85.581  1.00 59.22      BPRO  
ATOM   1837  CB  PHE B  29     125.132  73.993 -86.300  1.00 56.30      BPRO  
ATOM   1838  CG  PHE B  29     124.598  72.553 -86.347  1.00 52.49      BPRO  
ATOM   1839  CD1 PHE B  29     124.682  71.738 -85.214  1.00 50.83      BPRO  
ATOM   1840  CE1 PHE B  29     124.184  70.431 -85.250  1.00 50.08      BPRO  
ATOM   1841  CZ  PHE B  29     123.602  69.935 -86.421  1.00 49.79      BPRO  
ATOM   1842  CD2 PHE B  29     124.018  72.051 -87.523  1.00 50.48      BPRO  
ATOM   1843  CE2 PHE B  29     123.519  70.744 -87.558  1.00 50.09      BPRO  
ATOM   1844  C   PHE B  29     127.536  73.394 -86.443  1.00 59.10      BPRO  
ATOM   1845  O   PHE B  29     128.071  72.354 -86.038  1.00 58.72      BPRO  
ATOM   1846  N   THR B  30     127.748  74.018 -87.554  1.00 59.88      BPRO  
ATOM   1847  CA  THR B  30     128.501  73.563 -88.729  1.00 60.81      BPRO  
ATOM   1848  CB  THR B  30     128.279  74.677 -89.749  1.00 61.68      BPRO  
ATOM   1849  OG1 THR B  30     128.337  74.171 -91.061  1.00 61.65      BPRO  
ATOM   1850  CG2 THR B  30     129.264  75.831 -89.613  1.00 61.51      BPRO  
ATOM   1851  C   THR B  30     130.016  73.207 -88.502  1.00 60.44      BPRO  
ATOM   1852  O   THR B  30     130.680  72.611 -89.369  1.00 61.10      BPRO  
ATOM   1853  N   ASP B  31     130.615  73.524 -87.362  1.00 60.37      BPRO  
ATOM   1854  CA  ASP B  31     132.047  73.165 -87.132  1.00 58.78      BPRO  
ATOM   1855  CB  ASP B  31     132.896  74.417 -86.930  1.00 61.21      BPRO  
ATOM   1856  CG  ASP B  31     132.243  75.418 -85.988  1.00 61.63      BPRO  
ATOM   1857  OD1 ASP B  31     132.362  75.272 -84.715  1.00 62.16      BPRO  
ATOM   1858  OD2 ASP B  31     131.574  76.404 -86.473  1.00 62.59      BPRO  
ATOM   1859  C   ASP B  31     132.196  72.271 -85.894  1.00 56.48      BPRO  
ATOM   1860  O   ASP B  31     133.316  72.004 -85.421  1.00 56.49      BPRO  
ATOM   1861  N   HSD B  32     131.179  71.634 -85.372  1.00 52.59      BPRO  
ATOM   1862  CA  HSD B  32     131.314  70.764 -84.230  1.00 47.97      BPRO  
ATOM   1863  CB  HSD B  32     130.919  71.496 -82.987  1.00 49.51      BPRO  
ATOM   1864  ND1 HSD B  32     133.257  72.498 -82.806  1.00 50.09      BPRO  
ATOM   1865  CG  HSD B  32     131.954  72.511 -82.570  1.00 49.70      BPRO  
ATOM   1866  CE1 HSD B  32     133.780  73.561 -82.246  1.00 50.93      BPRO  
ATOM   1867  NE2 HSD B  32     132.818  74.236 -81.667  1.00 51.01      BPRO  
ATOM   1868  CD2 HSD B  32     131.675  73.631 -81.838  1.00 50.12      BPRO  
ATOM   1869  C   HSD B  32     130.488  69.523 -84.329  1.00 44.48      BPRO  
ATOM   1870  O   HSD B  32     129.263  69.546 -84.442  1.00 43.97      BPRO  
ATOM   1871  N   ALA B  33     131.258  68.456 -84.335  1.00 39.34      BPRO  
ATOM   1872  CA  ALA B  33     130.678  67.141 -84.254  1.00 35.01      BPRO  
ATOM   1873  CB  ALA B  33     131.743  66.148 -83.980  1.00 35.37      BPRO  
ATOM   1874  C   ALA B  33     129.671  67.019 -83.133  1.00 31.85      BPRO  
ATOM   1875  O   ALA B  33     129.857  67.607 -82.066  1.00 31.75      BPRO  
ATOM   1876  N   ILE B  34     128.617  66.280 -83.329  1.00 27.65      BPRO  
ATOM   1877  CA  ILE B  34     127.686  66.053 -82.280  1.00 23.14      BPRO  
ATOM   1878  CB  ILE B  34     126.315  66.309 -82.750  1.00 22.31      BPRO  
ATOM   1879  CG2 ILE B  34     125.424  65.936 -81.602  1.00 21.71      BPRO  
ATOM   1880  CG1 ILE B  34     126.117  67.748 -83.204  1.00 21.39      BPRO  
ATOM   1881  CD  ILE B  34     126.506  68.801 -82.160  1.00 21.11      BPRO  
ATOM   1882  C   ILE B  34     127.904  64.594 -82.050  1.00 21.21      BPRO  
ATOM   1883  O   ILE B  34     127.966  63.818 -82.999  1.00 20.61      BPRO  
ATOM   1884  N   HSD B  35     128.127  64.196 -80.817  1.00 19.80      BPRO  
ATOM   1885  CA  HSD B  35     128.307  62.790 -80.561  1.00 18.29      BPRO  
ATOM   1886  CB  HSD B  35     129.434  62.480 -79.617  1.00 18.46      BPRO  
ATOM   1887  ND1 HSD B  35     131.965  62.349 -79.665  1.00 18.40      BPRO  
ATOM   1888  CG  HSD B  35     130.829  62.948 -79.992  1.00 18.55      BPRO  
ATOM   1889  CE1 HSD B  35     132.944  63.115 -80.111  1.00 18.34      BPRO  
ATOM   1890  NE2 HSD B  35     132.458  64.170 -80.708  1.00 18.06      BPRO  
ATOM   1891  CD2 HSD B  35     131.152  64.108 -80.666  1.00 18.58      BPRO  
ATOM   1892  C   HSD B  35     127.039  62.354 -79.886  1.00 17.52      BPRO  
ATOM   1893  O   HSD B  35     126.324  63.185 -79.326  1.00 17.36      BPRO  
ATOM   1894  N   TRP B  36     126.815  61.049 -79.943  1.00 16.49      BPRO  
ATOM   1895  CA  TRP B  36     125.633  60.402 -79.401  1.00 15.69      BPRO  
ATOM   1896  CB  TRP B  36     124.796  59.749 -80.546  1.00 14.50      BPRO  
ATOM   1897  CG  TRP B  36     124.158  60.831 -81.415  1.00 13.58      BPRO  
ATOM   1898  CD1 TRP B  36     124.853  61.384 -82.456  1.00 13.23      BPRO  
ATOM   1899  NE1 TRP B  36     124.126  62.398 -82.847  1.00 13.40      BPRO  
ATOM   1900  CE2 TRP B  36     123.000  62.499 -82.117  1.00 12.98      BPRO  
ATOM   1901  CD2 TRP B  36     122.963  61.478 -81.169  1.00 12.96      BPRO  
ATOM   1902  CE3 TRP B  36     121.887  61.372 -80.292  1.00 12.23      BPRO  
ATOM   1903  CZ3 TRP B  36     120.854  62.303 -80.367  1.00 11.95      BPRO  
ATOM   1904  CZ2 TRP B  36     121.968  63.427 -82.194  1.00 12.25      BPRO  
ATOM   1905  CH2 TRP B  36     120.901  63.316 -81.308  1.00 11.90      BPRO  
ATOM   1906  C   TRP B  36     126.112  59.338 -78.439  1.00 15.79      BPRO  
ATOM   1907  O   TRP B  36     127.140  58.708 -78.704  1.00 15.72      BPRO  
ATOM   1908  N   ALA B  37     125.409  59.119 -77.344  1.00 16.37      BPRO  
ATOM   1909  CA  ALA B  37     125.777  58.091 -76.399  1.00 17.64      BPRO  
ATOM   1910  CB  ALA B  37     126.513  58.722 -75.247  1.00 17.65      BPRO  
ATOM   1911  C   ALA B  37     124.499  57.457 -75.894  1.00 18.52      BPRO  
ATOM   1912  O   ALA B  37     123.454  58.108 -75.919  1.00 18.37      BPRO  
ATOM   1913  N   LYS B  38     124.526  56.231 -75.405  1.00 20.40      BPRO  
ATOM   1914  CA  LYS B  38     123.335  55.552 -74.938  1.00 23.40      BPRO  
ATOM   1915  CB  LYS B  38     123.004  54.357 -75.798  1.00 21.71      BPRO  
ATOM   1916  CG  LYS B  38     122.139  53.267 -75.155  1.00 19.67      BPRO  
ATOM   1917  CD  LYS B  38     121.934  52.077 -76.079  1.00 17.89      BPRO  
ATOM   1918  CE  LYS B  38     121.132  50.981 -75.415  1.00 16.37      BPRO  
ATOM   1919  NZ  LYS B  38     120.678  50.056 -76.422  1.00 16.42      BPRO  
ATOM   1920  C   LYS B  38     123.707  55.061 -73.589  1.00 26.07      BPRO  
ATOM   1921  O   LYS B  38     124.753  54.424 -73.495  1.00 26.83      BPRO  
ATOM   1922  N   GLN B  39     123.067  55.443 -72.611  1.00 29.99      BPRO  
ATOM   1923  CA  GLN B  39     123.131  54.856 -71.267  1.00 34.56      BPRO  
ATOM   1924  CB  GLN B  39     123.411  55.947 -70.225  1.00 32.35      BPRO  
ATOM   1925  CG  GLN B  39     123.725  55.371 -68.842  1.00 27.85      BPRO  
ATOM   1926  CD  GLN B  39     123.699  56.416 -67.725  1.00 25.34      BPRO  
ATOM   1927  OE1 GLN B  39     123.126  57.490 -67.896  1.00 23.17      BPRO  
ATOM   1928  NE2 GLN B  39     124.295  56.158 -66.574  1.00 23.89      BPRO  
ATOM   1929  C   GLN B  39     121.798  54.194 -70.938  1.00 39.64      BPRO  
ATOM   1930  O   GLN B  39     120.741  54.829 -71.001  1.00 39.55      BPRO  
ATOM   1931  N   LYS B  40     121.877  52.920 -70.607  1.00 46.60      BPRO  
ATOM   1932  CA  LYS B  40     120.691  52.123 -70.227  1.00 53.27      BPRO  
ATOM   1933  CB  LYS B  40     121.042  50.645 -70.372  1.00 55.44      BPRO  
ATOM   1934  CG  LYS B  40     120.232  49.927 -71.451  1.00 57.04      BPRO  
ATOM   1935  CD  LYS B  40     121.072  48.914 -72.223  1.00 58.75      BPRO  
ATOM   1936  CE  LYS B  40     120.310  47.650 -72.602  1.00 59.44      BPRO  
ATOM   1937  NZ  LYS B  40     121.204  46.570 -73.038  1.00 59.49      BPRO  
ATOM   1938  C   LYS B  40     120.305  52.534 -68.778  1.00 59.14      BPRO  
ATOM   1939  O   LYS B  40     120.891  53.463 -68.234  1.00 58.89      BPRO  
ATOM   1940  N   PRO B  41     119.302  51.932 -68.036  1.00 62.34      BPRO  
ATOM   1941  CD  PRO B  41     118.406  50.860 -68.498  1.00 63.73      BPRO  
ATOM   1942  CA  PRO B  41     118.926  52.324 -66.633  1.00 64.96      BPRO  
ATOM   1943  CB  PRO B  41     118.047  51.209 -66.166  1.00 65.25      BPRO  
ATOM   1944  CG  PRO B  41     117.359  50.759 -67.407  1.00 64.48      BPRO  
ATOM   1945  C   PRO B  41     120.063  52.467 -65.625  1.00 68.80      BPRO  
ATOM   1946  O   PRO B  41     120.421  53.613 -65.240  1.00 69.10      BPRO  
ATOM   1947  N   GLU B  42     120.615  51.366 -65.133  1.00 71.00      BPRO  
ATOM   1948  CA  GLU B  42     121.662  51.460 -64.090  1.00 73.40      BPRO  
ATOM   1949  CB  GLU B  42     121.156  50.781 -62.807  1.00 77.70      BPRO  
ATOM   1950  CG  GLU B  42     120.164  51.661 -62.031  1.00 81.91      BPRO  
ATOM   1951  CD  GLU B  42     118.988  50.893 -61.409  1.00 84.74      BPRO  
ATOM   1952  OE1 GLU B  42     118.087  50.362 -62.162  1.00 86.65      BPRO  
ATOM   1953  OE2 GLU B  42     118.898  50.785 -60.127  1.00 86.65      BPRO  
ATOM   1954  C   GLU B  42     122.963  50.830 -64.584  1.00 72.82      BPRO  
ATOM   1955  O   GLU B  42     123.722  50.224 -63.816  1.00 73.36      BPRO  
ATOM   1956  N   GLN B  43     123.366  51.490 -65.718  1.00 71.51      BPRO  
ATOM   1957  CA  GLN B  43     124.594  51.081 -66.360  1.00 69.91      BPRO  
ATOM   1958  CB  GLN B  43     124.227  49.951 -67.379  1.00 73.08      BPRO  
ATOM   1959  CG  GLN B  43     124.130  48.591 -66.658  1.00 77.07      BPRO  
ATOM   1960  CD  GLN B  43     123.996  47.325 -67.493  1.00 79.79      BPRO  
ATOM   1961  OE1 GLN B  43     123.048  46.565 -67.324  1.00 82.01      BPRO  
ATOM   1962  NE2 GLN B  43     124.917  46.982 -68.388  1.00 81.78      BPRO  
ATOM   1963  C   GLN B  43     125.411  52.211 -67.010  1.00 65.59      BPRO  
ATOM   1964  O   GLN B  43     125.146  53.414 -66.862  1.00 65.49      BPRO  
ATOM   1965  N   GLY B  44     126.472  51.743 -67.686  1.00 61.74      BPRO  
ATOM   1966  CA  GLY B  44     127.434  52.551 -68.389  1.00 55.49      BPRO  
ATOM   1967  C   GLY B  44     126.831  53.066 -69.658  1.00 50.54      BPRO  
ATOM   1968  O   GLY B  44     125.759  52.696 -70.141  1.00 50.01      BPRO  
ATOM   1969  N   LEU B  45     127.602  53.971 -70.166  1.00 44.74      BPRO  
ATOM   1970  CA  LEU B  45     127.205  54.582 -71.372  1.00 39.83      BPRO  
ATOM   1971  CB  LEU B  45     127.452  56.062 -71.298  1.00 38.02      BPRO  
ATOM   1972  CG  LEU B  45     127.061  56.842 -70.079  1.00 35.82      BPRO  
ATOM   1973  CD1 LEU B  45     128.194  56.797 -69.124  1.00 34.76      BPRO  
ATOM   1974  CD2 LEU B  45     126.852  58.293 -70.399  1.00 35.53      BPRO  
ATOM   1975  C   LEU B  45     128.108  53.940 -72.402  1.00 37.21      BPRO  
ATOM   1976  O   LEU B  45     129.188  53.434 -72.088  1.00 36.58      BPRO  
ATOM   1977  N   GLU B  46     127.680  53.897 -73.642  1.00 34.15      BPRO  
ATOM   1978  CA  GLU B  46     128.561  53.515 -74.714  1.00 31.22      BPRO  
ATOM   1979  CB  GLU B  46     128.204  52.199 -75.281  1.00 32.93      BPRO  
ATOM   1980  CG  GLU B  46     126.707  51.968 -75.367  1.00 34.00      BPRO  
ATOM   1981  CD  GLU B  46     126.319  50.657 -74.696  1.00 35.42      BPRO  
ATOM   1982  OE1 GLU B  46     126.220  50.619 -73.460  1.00 36.30      BPRO  
ATOM   1983  OE2 GLU B  46     126.137  49.668 -75.411  1.00 35.50      BPRO  
ATOM   1984  C   GLU B  46     128.328  54.584 -75.730  1.00 28.82      BPRO  
ATOM   1985  O   GLU B  46     127.361  55.346 -75.667  1.00 28.23      BPRO  
ATOM   1986  N   TRP B  47     129.268  54.670 -76.642  1.00 26.71      BPRO  
ATOM   1987  CA  TRP B  47     129.265  55.747 -77.620  1.00 24.79      BPRO  
ATOM   1988  CB  TRP B  47     130.749  56.127 -77.846  1.00 21.55      BPRO  
ATOM   1989  CG  TRP B  47     131.059  57.135 -78.940  1.00 18.36      BPRO  
ATOM   1990  CD1 TRP B  47     130.757  58.472 -78.872  1.00 17.53      BPRO  
ATOM   1991  NE1 TRP B  47     131.130  58.994 -80.011  1.00 16.28      BPRO  
ATOM   1992  CE2 TRP B  47     131.661  58.013 -80.765  1.00 16.87      BPRO  
ATOM   1993  CD2 TRP B  47     131.632  56.798 -80.107  1.00 16.76      BPRO  
ATOM   1994  CE3 TRP B  47     132.105  55.647 -80.663  1.00 15.89      BPRO  
ATOM   1995  CZ3 TRP B  47     132.626  55.723 -81.933  1.00 16.63      BPRO  
ATOM   1996  CZ2 TRP B  47     132.184  58.084 -82.039  1.00 16.81      BPRO  
ATOM   1997  CH2 TRP B  47     132.668  56.927 -82.614  1.00 16.88      BPRO  
ATOM   1998  C   TRP B  47     128.549  55.317 -78.904  1.00 25.54      BPRO  
ATOM   1999  O   TRP B  47     128.836  54.234 -79.424  1.00 25.81      BPRO  
ATOM   2000  N   ILE B  48     127.589  56.077 -79.430  1.00 25.83      BPRO  
ATOM   2001  CA  ILE B  48     126.931  55.678 -80.657  1.00 26.56      BPRO  
ATOM   2002  CB  ILE B  48     125.508  56.280 -80.689  1.00 26.03      BPRO  
ATOM   2003  CG2 ILE B  48     124.866  56.274 -82.074  1.00 26.34      BPRO  
ATOM   2004  CG1 ILE B  48     124.684  55.414 -79.741  1.00 25.55      BPRO  
ATOM   2005  CD  ILE B  48     123.258  55.899 -79.491  1.00 24.13      BPRO  
ATOM   2006  C   ILE B  48     127.778  56.141 -81.806  1.00 27.52      BPRO  
ATOM   2007  O   ILE B  48     128.220  55.308 -82.578  1.00 27.26      BPRO  
ATOM   2008  N   GLY B  49     128.074  57.400 -81.956  1.00 28.44      BPRO  
ATOM   2009  CA  GLY B  49     128.872  57.805 -83.070  1.00 29.72      BPRO  
ATOM   2010  C   GLY B  49     128.821  59.284 -83.060  1.00 30.93      BPRO  
ATOM   2011  O   GLY B  49     128.425  59.856 -82.041  1.00 30.69      BPRO  
ATOM   2012  N   TYR B  50     129.233  59.919 -84.137  1.00 33.00      BPRO  
ATOM   2013  CA  TYR B  50     129.163  61.368 -84.247  1.00 35.24      BPRO  
ATOM   2014  CB  TYR B  50     130.473  62.087 -83.912  1.00 36.44      BPRO  
ATOM   2015  CG  TYR B  50     131.726  61.860 -84.767  1.00 37.85      BPRO  
ATOM   2016  CD1 TYR B  50     132.502  60.722 -84.616  1.00 38.83      BPRO  
ATOM   2017  CE1 TYR B  50     133.691  60.560 -85.336  1.00 39.81      BPRO  
ATOM   2018  CZ  TYR B  50     134.132  61.536 -86.221  1.00 40.13      BPRO  
ATOM   2019  OH  TYR B  50     135.334  61.371 -86.918  1.00 40.33      BPRO  
ATOM   2020  CD2 TYR B  50     132.170  62.828 -85.659  1.00 38.54      BPRO  
ATOM   2021  CE2 TYR B  50     133.359  62.675 -86.380  1.00 39.62      BPRO  
ATOM   2022  C   TYR B  50     128.810  61.762 -85.656  1.00 35.85      BPRO  
ATOM   2023  O   TYR B  50     129.031  61.008 -86.602  1.00 35.66      BPRO  
ATOM   2024  N   ILE B  51     128.220  62.916 -85.773  1.00 37.22      BPRO  
ATOM   2025  CA  ILE B  51     127.876  63.433 -87.057  1.00 38.77      BPRO  
ATOM   2026  CB  ILE B  51     126.276  63.312 -87.273  1.00 38.49      BPRO  
ATOM   2027  CG2 ILE B  51     125.468  64.192 -86.321  1.00 37.96      BPRO  
ATOM   2028  CG1 ILE B  51     125.917  63.661 -88.737  1.00 37.41      BPRO  
ATOM   2029  CD  ILE B  51     126.087  65.057 -89.348  1.00 36.03      BPRO  
ATOM   2030  C   ILE B  51     128.440  64.830 -86.864  1.00 40.98      BPRO  
ATOM   2031  O   ILE B  51     128.118  65.585 -85.937  1.00 40.44      BPRO  
ATOM   2032  N   SER B  52     129.434  65.128 -87.676  1.00 43.20      BPRO  
ATOM   2033  CA  SER B  52     129.976  66.454 -87.690  1.00 46.17      BPRO  
ATOM   2034  CB  SER B  52     131.368  66.458 -88.250  1.00 46.20      BPRO  
ATOM   2035  OG  SER B  52     131.962  67.732 -88.064  1.00 46.72      BPRO  
ATOM   2036  C   SER B  52     129.003  67.015 -88.693  1.00 50.32      BPRO  
ATOM   2037  O   SER B  52     128.963  66.518 -89.822  1.00 49.33      BPRO  
ATOM   2038  N   PRO B  53     128.138  67.972 -88.372  1.00 53.49      BPRO  
ATOM   2039  CD  PRO B  53     127.815  68.414 -87.029  1.00 53.45      BPRO  
ATOM   2040  CA  PRO B  53     127.494  68.775 -89.392  1.00 56.59      BPRO  
ATOM   2041  CB  PRO B  53     126.604  69.655 -88.600  1.00 55.30      BPRO  
ATOM   2042  CG  PRO B  53     127.332  69.806 -87.289  1.00 54.23      BPRO  
ATOM   2043  C   PRO B  53     128.604  69.491 -90.154  1.00 61.06      BPRO  
ATOM   2044  O   PRO B  53     129.770  69.508 -89.711  1.00 61.13      BPRO  
ATOM   2045  N   GLY B  54     128.323  70.089 -91.305  1.00 64.14      BPRO  
ATOM   2046  CA  GLY B  54     129.414  70.751 -92.015  1.00 68.75      BPRO  
ATOM   2047  C   GLY B  54     130.086  69.728 -92.929  1.00 71.87      BPRO  
ATOM   2048  O   GLY B  54     129.369  69.185 -93.783  1.00 73.49      BPRO  
ATOM   2049  N   ASN B  55     131.668  69.508 -92.826  1.00 74.71      BPRO  
ATOM   2050  CA  ASN B  55     132.031  68.393 -93.712  1.00 76.12      BPRO  
ATOM   2051  CB  ASN B  55     133.550  68.179 -93.704  1.00 78.77      BPRO  
ATOM   2052  CG  ASN B  55     134.321  69.256 -92.932  1.00 79.39      BPRO  
ATOM   2053  OD1 ASN B  55     134.527  69.121 -91.726  1.00 80.59      BPRO  
ATOM   2054  ND2 ASN B  55     134.770  70.327 -93.560  1.00 81.00      BPRO  
ATOM   2055  C   ASN B  55     131.358  67.104 -93.237  1.00 75.42      BPRO  
ATOM   2056  O   ASN B  55     131.721  66.545 -92.192  1.00 75.23      BPRO  
ATOM   2057  N   ASP B  56     130.282  66.662 -93.896  1.00 74.67      BPRO  
ATOM   2058  CA  ASP B  56     129.467  65.547 -93.423  1.00 73.42      BPRO  
ATOM   2059  CB  ASP B  56     128.299  65.354 -94.419  1.00 75.79      BPRO  
ATOM   2060  CG  ASP B  56     127.242  66.465 -94.392  1.00 75.46      BPRO  
ATOM   2061  OD1 ASP B  56     127.432  67.503 -95.033  1.00 76.38      BPRO  
ATOM   2062  OD2 ASP B  56     126.214  66.282 -93.735  1.00 76.21      BPRO  
ATOM   2063  C   ASP B  56     130.188  64.222 -93.182  1.00 71.04      BPRO  
ATOM   2064  O   ASP B  56     130.014  63.228 -93.894  1.00 71.69      BPRO  
ATOM   2065  N   ASP B  57     131.010  64.226 -92.124  1.00 67.83      BPRO  
ATOM   2066  CA  ASP B  57     131.863  63.118 -91.686  1.00 63.63      BPRO  
ATOM   2067  CB  ASP B  57     133.162  63.719 -91.058  1.00 62.91      BPRO  
ATOM   2068  CG  ASP B  57     134.323  62.822 -90.579  1.00 61.60      BPRO  
ATOM   2069  OD1 ASP B  57     134.263  61.593 -90.726  1.00 60.89      BPRO  
ATOM   2070  OD2 ASP B  57     135.298  63.378 -90.046  1.00 60.99      BPRO  
ATOM   2071  C   ASP B  57     131.002  62.401 -90.659  1.00 60.99      BPRO  
ATOM   2072  O   ASP B  57     130.470  63.110 -89.786  1.00 60.35      BPRO  
ATOM   2073  N   ILE B  58     130.750  61.092 -90.730  1.00 56.26      BPRO  
ATOM   2074  CA  ILE B  58     130.019  60.456 -89.648  1.00 53.11      BPRO  
ATOM   2075  CB  ILE B  58     128.507  60.071 -90.016  1.00 52.27      BPRO  
ATOM   2076  CG2 ILE B  58     127.773  61.361 -90.361  1.00 50.91      BPRO  
ATOM   2077  CG1 ILE B  58     128.356  59.139 -91.197  1.00 50.49      BPRO  
ATOM   2078  CD  ILE B  58     126.889  58.923 -91.708  1.00 49.53      BPRO  
ATOM   2079  C   ILE B  58     130.832  59.223 -89.338  1.00 50.90      BPRO  
ATOM   2080  O   ILE B  58     131.520  58.730 -90.237  1.00 49.74      BPRO  
ATOM   2081  N   LYS B  59     130.892  58.760 -88.099  1.00 49.09      BPRO  
ATOM   2082  CA  LYS B  59     131.598  57.527 -87.813  1.00 48.08      BPRO  
ATOM   2083  CB  LYS B  59     133.014  57.727 -87.308  1.00 48.72      BPRO  
ATOM   2084  CG  LYS B  59     133.781  56.435 -86.947  1.00 47.32      BPRO  
ATOM   2085  CD  LYS B  59     134.092  55.496 -88.123  1.00 46.57      BPRO  
ATOM   2086  CE  LYS B  59     133.699  54.030 -87.852  1.00 46.39      BPRO  
ATOM   2087  NZ  LYS B  59     134.286  53.499 -86.622  1.00 44.64      BPRO  
ATOM   2088  C   LYS B  59     130.795  56.926 -86.716  1.00 47.50      BPRO  
ATOM   2089  O   LYS B  59     130.228  57.636 -85.886  1.00 47.60      BPRO  
ATOM   2090  N   TYR B  60     130.716  55.622 -86.763  1.00 47.72      BPRO  
ATOM   2091  CA  TYR B  60     129.845  54.943 -85.867  1.00 47.71      BPRO  
ATOM   2092  CB  TYR B  60     128.769  54.134 -86.604  1.00 46.43      BPRO  
ATOM   2093  CG  TYR B  60     127.688  54.907 -87.360  1.00 44.36      BPRO  
ATOM   2094  CD1 TYR B  60     127.977  55.540 -88.552  1.00 43.21      BPRO  
ATOM   2095  CE1 TYR B  60     126.994  56.243 -89.235  1.00 42.75      BPRO  
ATOM   2096  CZ  TYR B  60     125.703  56.326 -88.748  1.00 42.41      BPRO  
ATOM   2097  OH  TYR B  60     124.727  57.037 -89.456  1.00 41.52      BPRO  
ATOM   2098  CD2 TYR B  60     126.395  54.990 -86.867  1.00 43.27      BPRO  
ATOM   2099  CE2 TYR B  60     125.406  55.692 -87.553  1.00 42.78      BPRO  
ATOM   2100  C   TYR B  60     130.677  53.984 -85.082  1.00 48.96      BPRO  
ATOM   2101  O   TYR B  60     131.697  53.466 -85.534  1.00 49.15      BPRO  
ATOM   2102  N   ASN B  61     130.216  53.763 -83.866  1.00 49.76      BPRO  
ATOM   2103  CA  ASN B  61     130.727  52.683 -83.074  1.00 50.75      BPRO  
ATOM   2104  CB  ASN B  61     130.080  52.622 -81.714  1.00 48.97      BPRO  
ATOM   2105  CG  ASN B  61     130.426  51.398 -80.867  1.00 47.46      BPRO  
ATOM   2106  OD1 ASN B  61     130.961  50.382 -81.303  1.00 47.34      BPRO  
ATOM   2107  ND2 ASN B  61     130.124  51.400 -79.589  1.00 47.29      BPRO  
ATOM   2108  C   ASN B  61     130.206  51.527 -83.907  1.00 52.99      BPRO  
ATOM   2109  O   ASN B  61     129.047  51.513 -84.335  1.00 52.16      BPRO  
ATOM   2110  N   GLU B  62     131.115  50.619 -84.230  1.00 56.78      BPRO  
ATOM   2111  CA  GLU B  62     130.819  49.388 -84.946  1.00 60.72      BPRO  
ATOM   2112  CB  GLU B  62     132.054  48.488 -84.802  1.00 64.53      BPRO  
ATOM   2113  CG  GLU B  62     132.350  47.445 -85.902  1.00 67.98      BPRO  
ATOM   2114  CD  GLU B  62     133.530  46.496 -85.622  1.00 70.33      BPRO  
ATOM   2115  OE1 GLU B  62     134.458  46.851 -84.876  1.00 71.13      BPRO  
ATOM   2116  OE2 GLU B  62     133.510  45.385 -86.166  1.00 71.63      BPRO  
ATOM   2117  C   GLU B  62     129.541  48.720 -84.393  1.00 60.81      BPRO  
ATOM   2118  O   GLU B  62     128.628  48.519 -85.181  1.00 61.89      BPRO  
ATOM   2119  N   LYS B  63     129.295  48.470 -83.094  1.00 60.87      BPRO  
ATOM   2120  CA  LYS B  63     128.070  47.828 -82.601  1.00 60.66      BPRO  
ATOM   2121  CB  LYS B  63     128.209  47.660 -81.099  1.00 62.67      BPRO  
ATOM   2122  CG  LYS B  63     127.122  46.934 -80.314  1.00 62.20      BPRO  
ATOM   2123  CD  LYS B  63     127.578  46.706 -78.871  1.00 63.17      BPRO  
ATOM   2124  CE  LYS B  63     127.818  48.028 -78.121  1.00 64.59      BPRO  
ATOM   2125  NZ  LYS B  63     128.495  47.865 -76.839  1.00 63.90      BPRO  
ATOM   2126  C   LYS B  63     126.789  48.582 -82.927  1.00 58.75      BPRO  
ATOM   2127  O   LYS B  63     125.691  48.124 -82.636  1.00 58.68      BPRO  
ATOM   2128  N   PHE B  64     126.876  49.764 -83.509  1.00 56.80      BPRO  
ATOM   2129  CA  PHE B  64     125.710  50.524 -83.850  1.00 55.06      BPRO  
ATOM   2130  CB  PHE B  64     125.701  51.814 -83.006  1.00 53.43      BPRO  
ATOM   2131  CG  PHE B  64     125.297  51.513 -81.575  1.00 50.03      BPRO  
ATOM   2132  CD1 PHE B  64     126.234  51.128 -80.654  1.00 48.45      BPRO  
ATOM   2133  CE1 PHE B  64     125.843  50.784 -79.393  1.00 47.51      BPRO  
ATOM   2134  CZ  PHE B  64     124.527  50.820 -79.040  1.00 47.32      BPRO  
ATOM   2135  CD2 PHE B  64     123.975  51.559 -81.221  1.00 48.55      BPRO  
ATOM   2136  CE2 PHE B  64     123.592  51.211 -79.952  1.00 47.80      BPRO  
ATOM   2137  C   PHE B  64     125.569  50.853 -85.336  1.00 54.90      BPRO  
ATOM   2138  O   PHE B  64     124.533  51.457 -85.681  1.00 55.15      BPRO  
ATOM   2139  N   LYS B  65     126.484  50.512 -86.284  1.00 54.76      BPRO  
ATOM   2140  CA  LYS B  65     126.255  50.774 -87.726  1.00 53.98      BPRO  
ATOM   2141  CB  LYS B  65     127.372  50.268 -88.706  1.00 56.23      BPRO  
ATOM   2142  CG  LYS B  65     128.816  50.838 -88.802  1.00 59.41      BPRO  
ATOM   2143  CD  LYS B  65     129.127  51.987 -89.813  1.00 62.27      BPRO  
ATOM   2144  CE  LYS B  65     130.606  52.479 -89.661  1.00 63.55      BPRO  
ATOM   2145  NZ  LYS B  65     130.945  53.663 -90.444  1.00 64.56      BPRO  
ATOM   2146  C   LYS B  65     125.039  49.880 -87.958  1.00 52.14      BPRO  
ATOM   2147  O   LYS B  65     125.030  48.722 -87.514  1.00 51.54      BPRO  
ATOM   2148  N   GLY B  66     123.943  50.388 -88.509  1.00 50.04      BPRO  
ATOM   2149  CA  GLY B  66     122.780  49.518 -88.674  1.00 46.25      BPRO  
ATOM   2150  C   GLY B  66     121.643  49.906 -87.739  1.00 44.07      BPRO  
ATOM   2151  O   GLY B  66     120.561  50.213 -88.241  1.00 43.54      BPRO  
ATOM   2152  N   LYS B  67     121.888  50.077 -86.558  1.00 41.67      BPRO  
ATOM   2153  CA  LYS B  67     120.751  50.395 -85.683  1.00 39.76      BPRO  
ATOM   2154  CB  LYS B  67     121.006  49.848 -84.277  1.00 40.04      BPRO  
ATOM   2155  CG  LYS B  67     119.717  49.551 -83.510  1.00 40.22      BPRO  
ATOM   2156  CD  LYS B  67     119.412  48.054 -83.411  1.00 41.10      BPRO  
ATOM   2157  CE  LYS B  67     120.661  47.179 -83.527  1.00 42.17      BPRO  
ATOM   2158  NZ  LYS B  67     120.360  45.807 -83.959  1.00 41.34      BPRO  
ATOM   2159  C   LYS B  67     120.563  51.912 -85.601  1.00 37.90      BPRO  
ATOM   2160  O   LYS B  67     119.456  52.429 -85.812  1.00 37.04      BPRO  
ATOM   2161  N   ALA B  68     121.608  52.653 -85.706  1.00 35.96      BPRO  
ATOM   2162  CA  ALA B  68     121.424  54.087 -85.767  1.00 34.91      BPRO  
ATOM   2163  CB  ALA B  68     122.249  54.762 -84.703  1.00 36.37      BPRO  
ATOM   2164  C   ALA B  68     121.794  54.712 -87.082  1.00 33.57      BPRO  
ATOM   2165  O   ALA B  68     122.547  54.112 -87.849  1.00 33.92      BPRO  
ATOM   2166  N   THR B  69     121.263  55.872 -87.424  1.00 32.66      BPRO  
ATOM   2167  CA  THR B  69     121.736  56.552 -88.609  1.00 31.29      BPRO  
ATOM   2168  CB  THR B  69     120.732  56.337 -89.761  1.00 31.19      BPRO  
ATOM   2169  OG1 THR B  69     120.418  54.938 -89.817  1.00 30.30      BPRO  
ATOM   2170  CG2 THR B  69     121.305  56.806 -91.095  1.00 30.54      BPRO  
ATOM   2171  C   THR B  69     121.826  58.004 -88.184  1.00 31.38      BPRO  
ATOM   2172  O   THR B  69     120.792  58.590 -87.860  1.00 31.26      BPRO  
ATOM   2173  N   LEU B  70     123.013  58.586 -88.033  1.00 30.86      BPRO  
ATOM   2174  CA  LEU B  70     123.139  59.967 -87.593  1.00 31.34      BPRO  
ATOM   2175  CB  LEU B  70     124.497  60.235 -86.951  1.00 30.76      BPRO  
ATOM   2176  CG  LEU B  70     124.871  59.769 -85.539  1.00 29.80      BPRO  
ATOM   2177  CD1 LEU B  70     124.092  58.563 -85.053  1.00 29.69      BPRO  
ATOM   2178  CD2 LEU B  70     126.305  59.325 -85.596  1.00 29.69      BPRO  
ATOM   2179  C   LEU B  70     123.001  60.761 -88.863  1.00 32.57      BPRO  
ATOM   2180  O   LEU B  70     123.369  60.290 -89.945  1.00 32.80      BPRO  
ATOM   2181  N   THR B  71     122.468  61.960 -88.718  1.00 34.00      BPRO  
ATOM   2182  CA  THR B  71     122.000  62.796 -89.800  1.00 35.89      BPRO  
ATOM   2183  CB  THR B  71     120.620  62.233 -90.086  1.00 34.59      BPRO  
ATOM   2184  OG1 THR B  71     120.842  61.191 -91.009  1.00 33.45      BPRO  
ATOM   2185  CG2 THR B  71     119.604  63.233 -90.576  1.00 33.04      BPRO  
ATOM   2186  C   THR B  71     121.984  64.191 -89.221  1.00 38.50      BPRO  
ATOM   2187  O   THR B  71     121.810  64.335 -88.009  1.00 38.83      BPRO  
ATOM   2188  N   ALA B  72     122.118  65.238 -90.007  1.00 41.98      BPRO  
ATOM   2189  CA  ALA B  72     122.028  66.579 -89.461  1.00 45.83      BPRO  
ATOM   2190  CB  ALA B  72     123.363  67.212 -89.112  1.00 47.01      BPRO  
ATOM   2191  C   ALA B  72     121.437  67.476 -90.497  1.00 48.09      BPRO  
ATOM   2192  O   ALA B  72     121.481  67.239 -91.702  1.00 48.66      BPRO  
ATOM   2193  N   ASP B  73     120.857  68.518 -89.998  1.00 50.98      BPRO  
ATOM   2194  CA  ASP B  73     120.281  69.453 -90.884  1.00 53.87      BPRO  
ATOM   2195  CB  ASP B  73     118.808  69.413 -90.617  1.00 52.60      BPRO  
ATOM   2196  CG  ASP B  73     118.080  70.532 -91.328  1.00 51.20      BPRO  
ATOM   2197  OD1 ASP B  73     118.156  70.591 -92.562  1.00 51.47      BPRO  
ATOM   2198  OD2 ASP B  73     117.467  71.349 -90.636  1.00 50.34      BPRO  
ATOM   2199  C   ASP B  73     120.959  70.754 -90.508  1.00 56.60      BPRO  
ATOM   2200  O   ASP B  73     120.635  71.373 -89.481  1.00 56.79      BPRO  
ATOM   2201  N   LYS B  74     121.820  71.263 -91.372  1.00 59.69      BPRO  
ATOM   2202  CA  LYS B  74     122.758  72.387 -91.251  1.00 62.17      BPRO  
ATOM   2203  CB  LYS B  74     123.495  72.599 -92.573  1.00 64.42      BPRO  
ATOM   2204  CG  LYS B  74     124.975  72.226 -92.496  1.00 65.58      BPRO  
ATOM   2205  CD  LYS B  74     125.609  72.034 -93.870  1.00 66.81      BPRO  
ATOM   2206  CE  LYS B  74     125.129  70.761 -94.562  1.00 67.30      BPRO  
ATOM   2207  NZ  LYS B  74     126.118  69.671 -94.505  1.00 67.19      BPRO  
ATOM   2208  C   LYS B  74     122.001  73.669 -90.901  1.00 63.37      BPRO  
ATOM   2209  O   LYS B  74     122.608  74.698 -90.571  1.00 64.02      BPRO  
ATOM   2210  N   SER B  75     120.675  73.802 -91.087  1.00 64.45      BPRO  
ATOM   2211  CA  SER B  75     119.928  75.049 -90.974  1.00 64.54      BPRO  
ATOM   2212  CB  SER B  75     119.040  75.146 -92.202  1.00 65.59      BPRO  
ATOM   2213  OG  SER B  75     118.566  73.845 -92.569  1.00 67.33      BPRO  
ATOM   2214  C   SER B  75     119.095  75.314 -89.731  1.00 64.36      BPRO  
ATOM   2215  O   SER B  75     118.745  76.471 -89.483  1.00 64.11      BPRO  
ATOM   2216  N   SER B  76     118.609  74.251 -89.031  1.00 62.97      BPRO  
ATOM   2217  CA  SER B  76     117.930  74.471 -87.747  1.00 61.39      BPRO  
ATOM   2218  CB  SER B  76     116.565  73.776 -87.751  1.00 61.25      BPRO  
ATOM   2219  OG  SER B  76     116.711  72.406 -88.094  1.00 61.18      BPRO  
ATOM   2220  C   SER B  76     118.788  73.918 -86.608  1.00 60.13      BPRO  
ATOM   2221  O   SER B  76     118.318  73.769 -85.470  1.00 60.55      BPRO  
ATOM   2222  N   SER B  77     120.025  73.635 -86.977  1.00 57.53      BPRO  
ATOM   2223  CA  SER B  77     121.044  73.112 -86.058  1.00 55.04      BPRO  
ATOM   2224  CB  SER B  77     121.423  74.180 -85.029  1.00 56.51      BPRO  
ATOM   2225  OG  SER B  77     121.398  75.467 -85.626  1.00 57.54      BPRO  
ATOM   2226  C   SER B  77     120.509  71.908 -85.296  1.00 52.23      BPRO  
ATOM   2227  O   SER B  77     120.562  71.845 -84.066  1.00 52.33      BPRO  
ATOM   2228  N   THR B  78     120.000  70.948 -86.024  1.00 49.16      BPRO  
ATOM   2229  CA  THR B  78     119.445  69.760 -85.389  1.00 46.45      BPRO  
ATOM   2230  CB  THR B  78     117.951  69.695 -85.662  1.00 45.39      BPRO  
ATOM   2231  OG1 THR B  78     117.382  70.988 -85.507  1.00 43.83      BPRO  
ATOM   2232  CG2 THR B  78     117.224  68.748 -84.711  1.00 43.79      BPRO  
ATOM   2233  C   THR B  78     120.135  68.507 -85.914  1.00 45.10      BPRO  
ATOM   2234  O   THR B  78     120.237  68.296 -87.125  1.00 45.63      BPRO  
ATOM   2235  N   ALA B  79     120.785  67.798 -84.958  1.00 43.50      BPRO  
ATOM   2236  CA  ALA B  79     121.329  66.512 -85.372  1.00 41.54      BPRO  
ATOM   2237  CB  ALA B  79     122.529  66.064 -84.571  1.00 41.83      BPRO  
ATOM   2238  C   ALA B  79     120.228  65.521 -85.085  1.00 40.35      BPRO  
ATOM   2239  O   ALA B  79     119.286  65.851 -84.349  1.00 39.95      BPRO  
ATOM   2240  N   TYR B  80     120.304  64.338 -85.654  1.00 39.20      BPRO  
ATOM   2241  CA  TYR B  80     119.277  63.369 -85.444  1.00 38.64      BPRO  
ATOM   2242  CB  TYR B  80     118.316  63.221 -86.557  1.00 37.75      BPRO  
ATOM   2243  CG  TYR B  80     117.447  64.433 -86.769  1.00 37.40      BPRO  
ATOM   2244  CD1 TYR B  80     116.379  64.694 -85.941  1.00 37.20      BPRO  
ATOM   2245  CE1 TYR B  80     115.598  65.809 -86.164  1.00 37.08      BPRO  
ATOM   2246  CZ  TYR B  80     115.895  66.650 -87.216  1.00 37.14      BPRO  
ATOM   2247  OH  TYR B  80     115.130  67.774 -87.453  1.00 37.14      BPRO  
ATOM   2248  CD2 TYR B  80     117.736  65.273 -87.811  1.00 37.17      BPRO  
ATOM   2249  CE2 TYR B  80     116.959  66.388 -88.039  1.00 37.02      BPRO  
ATOM   2250  C   TYR B  80     119.946  62.072 -85.389  1.00 37.98      BPRO  
ATOM   2251  O   TYR B  80     121.009  61.864 -85.975  1.00 38.02      BPRO  
ATOM   2252  N   MET B  81     119.279  61.226 -84.660  1.00 37.50      BPRO  
ATOM   2253  CA  MET B  81     119.694  59.857 -84.611  1.00 37.93      BPRO  
ATOM   2254  CB  MET B  81     120.290  59.445 -83.258  1.00 37.43      BPRO  
ATOM   2255  CG  MET B  81     120.632  57.949 -83.227  1.00 35.87      BPRO  
ATOM   2256  SD  MET B  81     121.369  57.235 -81.739  1.00 35.44      BPRO  
ATOM   2257  CE  MET B  81     120.235  57.946 -80.590  1.00 34.35      BPRO  
ATOM   2258  C   MET B  81     118.386  59.139 -84.811  1.00 38.55      BPRO  
ATOM   2259  O   MET B  81     117.352  59.570 -84.308  1.00 38.78      BPRO  
ATOM   2260  N   GLN B  82     118.413  58.058 -85.565  1.00 40.72      BPRO  
ATOM   2261  CA  GLN B  82     117.261  57.219 -85.793  1.00 42.01      BPRO  
ATOM   2262  CB  GLN B  82     116.850  57.276 -87.241  1.00 44.45      BPRO  
ATOM   2263  CG  GLN B  82     115.971  56.118 -87.780  1.00 46.76      BPRO  
ATOM   2264  CD  GLN B  82     115.606  56.249 -89.267  1.00 47.95      BPRO  
ATOM   2265  OE1 GLN B  82     115.413  57.343 -89.819  1.00 48.87      BPRO  
ATOM   2266  NE2 GLN B  82     115.472  55.136 -89.977  1.00 48.58      BPRO  
ATOM   2267  C   GLN B  82     117.689  55.822 -85.450  1.00 41.63      BPRO  
ATOM   2268  O   GLN B  82     118.758  55.354 -85.833  1.00 41.33      BPRO  
ATOM   2269  N   LEU B  83     116.798  55.182 -84.747  1.00 40.52      BPRO  
ATOM   2270  CA  LEU B  83     117.095  53.881 -84.268  1.00 39.92      BPRO  
ATOM   2271  CB  LEU B  83     117.000  53.868 -82.761  1.00 40.71      BPRO  
ATOM   2272  CG  LEU B  83     117.933  54.776 -82.008  1.00 39.79      BPRO  
ATOM   2273  CD1 LEU B  83     117.606  54.705 -80.543  1.00 40.20      BPRO  
ATOM   2274  CD2 LEU B  83     119.356  54.361 -82.247  1.00 39.91      BPRO  
ATOM   2275  C   LEU B  83     116.024  53.061 -84.913  1.00 38.83      BPRO  
ATOM   2276  O   LEU B  83     114.827  53.304 -84.755  1.00 38.57      BPRO  
ATOM   2277  N   ASN B  84     116.596  52.142 -85.665  1.00 38.19      BPRO  
ATOM   2278  CA  ASN B  84     115.930  51.196 -86.523  1.00 37.21      BPRO  
ATOM   2279  CB  ASN B  84     116.729  50.885 -87.742  1.00 38.03      BPRO  
ATOM   2280  CG  ASN B  84     116.827  52.110 -88.612  1.00 38.72      BPRO  
ATOM   2281  OD1 ASN B  84     115.860  52.463 -89.281  1.00 39.21      BPRO  
ATOM   2282  ND2 ASN B  84     117.935  52.847 -88.592  1.00 39.71      BPRO  
ATOM   2283  C   ASN B  84     115.714  49.890 -85.848  1.00 36.20      BPRO  
ATOM   2284  O   ASN B  84     116.553  49.448 -85.061  1.00 35.91      BPRO  
ATOM   2285  N   SER B  85     114.620  49.263 -86.296  1.00 34.95      BPRO  
ATOM   2286  CA  SER B  85     114.141  47.974 -85.822  1.00 33.86      BPRO  
ATOM   2287  CB  SER B  85     114.946  46.881 -86.523  1.00 33.73      BPRO  
ATOM   2288  OG  SER B  85     116.129  47.357 -87.163  1.00 32.82      BPRO  
ATOM   2289  C   SER B  85     114.200  47.827 -84.307  1.00 33.51      BPRO  
ATOM   2290  O   SER B  85     114.749  46.878 -83.736  1.00 34.15      BPRO  
ATOM   2291  N   LEU B  86     113.557  48.803 -83.672  1.00 32.69      BPRO  
ATOM   2292  CA  LEU B  86     113.597  48.939 -82.252  1.00 32.23      BPRO  
ATOM   2293  CB  LEU B  86     112.716  50.085 -81.849  1.00 30.70      BPRO  
ATOM   2294  CG  LEU B  86     113.316  51.441 -82.164  1.00 28.85      BPRO  
ATOM   2295  CD1 LEU B  86     112.265  52.484 -81.942  1.00 28.12      BPRO  
ATOM   2296  CD2 LEU B  86     114.541  51.689 -81.314  1.00 28.08      BPRO  
ATOM   2297  C   LEU B  86     113.206  47.677 -81.554  1.00 33.24      BPRO  
ATOM   2298  O   LEU B  86     112.412  46.873 -82.016  1.00 32.31      BPRO  
ATOM   2299  N   THR B  87     113.885  47.464 -80.463  1.00 34.88      BPRO  
ATOM   2300  CA  THR B  87     113.678  46.280 -79.691  1.00 37.12      BPRO  
ATOM   2301  CB  THR B  87     114.631  45.270 -80.209  1.00 36.77      BPRO  
ATOM   2302  OG1 THR B  87     114.504  44.194 -79.298  1.00 36.59      BPRO  
ATOM   2303  CG2 THR B  87     116.081  45.733 -80.272  1.00 36.75      BPRO  
ATOM   2304  C   THR B  87     113.935  46.643 -78.245  1.00 38.78      BPRO  
ATOM   2305  O   THR B  87     114.549  47.667 -77.977  1.00 38.92      BPRO  
ATOM   2306  N   SER B  88     113.550  45.782 -77.312  1.00 41.28      BPRO  
ATOM   2307  CA  SER B  88     113.613  46.013 -75.881  1.00 44.26      BPRO  
ATOM   2308  CB  SER B  88     113.225  44.740 -75.168  1.00 44.38      BPRO  
ATOM   2309  OG  SER B  88     111.998  44.259 -75.724  1.00 46.57      BPRO  
ATOM   2310  C   SER B  88     114.954  46.478 -75.394  1.00 45.42      BPRO  
ATOM   2311  O   SER B  88     115.026  47.388 -74.573  1.00 46.24      BPRO  
ATOM   2312  N   GLU B  89     116.001  45.919 -75.979  1.00 48.23      BPRO  
ATOM   2313  CA  GLU B  89     117.341  46.321 -75.631  1.00 50.26      BPRO  
ATOM   2314  CB  GLU B  89     118.314  45.443 -76.377  1.00 56.75      BPRO  
ATOM   2315  CG  GLU B  89     119.743  45.317 -75.796  1.00 61.99      BPRO  
ATOM   2316  CD  GLU B  89     120.049  44.224 -74.746  1.00 65.46      BPRO  
ATOM   2317  OE1 GLU B  89     119.121  43.586 -74.222  1.00 68.24      BPRO  
ATOM   2318  OE2 GLU B  89     121.241  44.024 -74.451  1.00 67.97      BPRO  
ATOM   2319  C   GLU B  89     117.530  47.780 -76.005  1.00 47.85      BPRO  
ATOM   2320  O   GLU B  89     118.174  48.519 -75.291  1.00 47.90      BPRO  
ATOM   2321  N   ASP B  90     116.942  48.276 -77.065  1.00 44.20      BPRO  
ATOM   2322  CA  ASP B  90     117.032  49.684 -77.377  1.00 40.10      BPRO  
ATOM   2323  CB  ASP B  90     116.432  49.959 -78.756  1.00 42.28      BPRO  
ATOM   2324  CG  ASP B  90     117.124  49.269 -79.918  1.00 40.96      BPRO  
ATOM   2325  OD1 ASP B  90     118.319  49.000 -79.821  1.00 42.01      BPRO  
ATOM   2326  OD2 ASP B  90     116.471  49.018 -80.927  1.00 41.46      BPRO  
ATOM   2327  C   ASP B  90     116.354  50.611 -76.380  1.00 36.19      BPRO  
ATOM   2328  O   ASP B  90     116.400  51.825 -76.617  1.00 35.02      BPRO  
ATOM   2329  N   SER B  91     115.721  50.160 -75.297  1.00 32.14      BPRO  
ATOM   2330  CA  SER B  91     115.110  51.091 -74.362  1.00 28.62      BPRO  
ATOM   2331  CB  SER B  91     114.139  50.380 -73.434  1.00 28.11      BPRO  
ATOM   2332  OG  SER B  91     113.168  49.605 -74.108  1.00 26.95      BPRO  
ATOM   2333  C   SER B  91     116.232  51.700 -73.515  1.00 26.84      BPRO  
ATOM   2334  O   SER B  91     116.912  50.944 -72.810  1.00 27.07      BPRO  
ATOM   2335  N   ALA B  92     116.499  53.010 -73.515  1.00 22.81      BPRO  
ATOM   2336  CA  ALA B  92     117.596  53.576 -72.751  1.00 19.26      BPRO  
ATOM   2337  CB  ALA B  92     118.935  53.154 -73.277  1.00 19.61      BPRO  
ATOM   2338  C   ALA B  92     117.573  55.063 -72.864  1.00 17.00      BPRO  
ATOM   2339  O   ALA B  92     116.679  55.609 -73.510  1.00 17.14      BPRO  
ATOM   2340  N   VAL B  93     118.485  55.769 -72.239  1.00 14.55      BPRO  
ATOM   2341  CA  VAL B  93     118.497  57.180 -72.424  1.00 12.55      BPRO  
ATOM   2342  CB  VAL B  93     118.899  57.892 -71.216  1.00 11.48      BPRO  
ATOM   2343  CG1 VAL B  93     118.772  59.386 -71.424  1.00 10.78      BPRO  
ATOM   2344  CG2 VAL B  93     118.016  57.449 -70.118  1.00 10.71      BPRO  
ATOM   2345  C   VAL B  93     119.562  57.372 -73.442  1.00 12.06      BPRO  
ATOM   2346  O   VAL B  93     120.611  56.731 -73.384  1.00 12.44      BPRO  
ATOM   2347  N   TYR B  94     119.254  58.237 -74.387  1.00 11.09      BPRO  
ATOM   2348  CA  TYR B  94     120.159  58.530 -75.467  1.00  9.85      BPRO  
ATOM   2349  CB  TYR B  94     119.414  58.289 -76.821  1.00  8.39      BPRO  
ATOM   2350  CG  TYR B  94     119.224  56.810 -77.124  1.00  7.04      BPRO  
ATOM   2351  CD1 TYR B  94     120.289  56.121 -77.607  1.00  6.48      BPRO  
ATOM   2352  CE1 TYR B  94     120.225  54.765 -77.731  1.00  6.77      BPRO  
ATOM   2353  CZ  TYR B  94     119.095  54.096 -77.381  1.00  6.91      BPRO  
ATOM   2354  OH  TYR B  94     119.110  52.725 -77.473  1.00  7.41      BPRO  
ATOM   2355  CD2 TYR B  94     118.076  56.134 -76.799  1.00  6.97      BPRO  
ATOM   2356  CE2 TYR B  94     118.001  54.769 -76.921  1.00  6.97      BPRO  
ATOM   2357  C   TYR B  94     120.542  59.977 -75.237  1.00 10.50      BPRO  
ATOM   2358  O   TYR B  94     119.674  60.798 -74.907  1.00 10.19      BPRO  
ATOM   2359  N   PHE B  95     121.820  60.318 -75.368  1.00 11.30      BPRO  
ATOM   2360  CA  PHE B  95     122.343  61.663 -75.113  1.00 12.63      BPRO  
ATOM   2361  CB  PHE B  95     123.344  61.643 -73.958  1.00 11.88      BPRO  
ATOM   2362  CG  PHE B  95     122.802  61.510 -72.547  1.00 10.88      BPRO  
ATOM   2363  CD1 PHE B  95     122.246  62.624 -71.930  1.00 10.62      BPRO  
ATOM   2364  CE1 PHE B  95     121.746  62.517 -70.651  1.00  9.79      BPRO  
ATOM   2365  CZ  PHE B  95     121.807  61.299 -70.003  1.00 10.23      BPRO  
ATOM   2366  CD2 PHE B  95     122.872  60.286 -71.906  1.00 10.53      BPRO  
ATOM   2367  CE2 PHE B  95     122.368  60.191 -70.625  1.00 10.40      BPRO  
ATOM   2368  C   PHE B  95     123.086  62.257 -76.304  1.00 13.95      BPRO  
ATOM   2369  O   PHE B  95     123.769  61.461 -76.973  1.00 14.16      BPRO  
ATOM   2370  N   CYS B  96     123.088  63.577 -76.679  1.00 14.93      BPRO  
ATOM   2371  CA  CYS B  96     123.953  64.147 -77.725  1.00 16.93      BPRO  
ATOM   2372  CB  CYS B  96     123.090  64.914 -78.733  1.00 18.94      BPRO  
ATOM   2373  SG  CYS B  96     122.331  66.423 -77.989  1.00 21.84      BPRO  
ATOM   2374  C   CYS B  96     125.016  65.057 -77.057  1.00 17.60      BPRO  
ATOM   2375  O   CYS B  96     124.961  65.315 -75.845  1.00 17.56      BPRO  
ATOM   2376  N   LYS B  97     125.979  65.544 -77.868  1.00 18.79      BPRO  
ATOM   2377  CA  LYS B  97     127.143  66.341 -77.348  1.00 20.18      BPRO  
ATOM   2378  CB  LYS B  97     128.281  65.390 -77.029  1.00 20.80      BPRO  
ATOM   2379  CG  LYS B  97     128.889  65.614 -75.658  1.00 21.43      BPRO  
ATOM   2380  CD  LYS B  97     129.398  64.316 -75.041  1.00 21.65      BPRO  
ATOM   2381  CE  LYS B  97     130.859  64.391 -74.602  1.00 21.89      BPRO  
ATOM   2382  NZ  LYS B  97     131.804  64.436 -75.727  1.00 21.84      BPRO  
ATOM   2383  C   LYS B  97     127.722  67.366 -78.365  1.00 20.05      BPRO  
ATOM   2384  O   LYS B  97     127.469  67.274 -79.572  1.00 21.32      BPRO  
ATOM   2385  N   ARG B  98     128.553  68.296 -77.820  1.00 19.65      BPRO  
ATOM   2386  CA  ARG B  98     129.136  69.463 -78.579  1.00 19.30      BPRO  
ATOM   2387  CB  ARG B  98     129.356  70.701 -77.696  1.00 20.22      BPRO  
ATOM   2388  CG  ARG B  98     130.420  71.650 -78.289  1.00 21.31      BPRO  
ATOM   2389  CD  ARG B  98     131.280  72.354 -77.234  1.00 22.69      BPRO  
ATOM   2390  NE  ARG B  98     130.485  73.168 -76.311  1.00 22.04      BPRO  
ATOM   2391  CZ  ARG B  98     130.754  73.291 -75.006  1.00 20.91      BPRO  
ATOM   2392  NH1 ARG B  98     131.802  72.666 -74.455  1.00 19.66      BPRO  
ATOM   2393  NH2 ARG B  98     130.016  74.019 -74.158  1.00 20.26      BPRO  
ATOM   2394  C   ARG B  98     130.560  69.316 -79.175  1.00 18.07      BPRO  
ATOM   2395  O   ARG B  98     131.009  70.135 -79.988  1.00 17.29      BPRO  
ATOM   2396  N   SER B  99     131.318  68.321 -78.807  1.00 18.28      BPRO  
ATOM   2397  CA  SER B  99     132.697  68.224 -79.324  1.00 19.21      BPRO  
ATOM   2398  CB  SER B  99     133.473  69.468 -78.833  1.00 20.70      BPRO  
ATOM   2399  OG  SER B  99     134.872  69.268 -78.917  1.00 22.55      BPRO  
ATOM   2400  C   SER B  99     133.312  66.949 -78.799  1.00 19.37      BPRO  
ATOM   2401  O   SER B  99     132.644  65.911 -78.719  1.00 18.96      BPRO  
ATOM   2402  N   TYR B 100     134.572  67.034 -78.472  1.00 20.36      BPRO  
ATOM   2403  CA  TYR B 100     135.231  65.925 -77.811  1.00 21.21      BPRO  
ATOM   2404  CB  TYR B 100     136.732  65.960 -78.098  1.00 21.72      BPRO  
ATOM   2405  CG  TYR B 100     137.047  65.427 -79.497  1.00 21.84      BPRO  
ATOM   2406  CD1 TYR B 100     137.291  64.059 -79.691  1.00 22.38      BPRO  
ATOM   2407  CE1 TYR B 100     137.550  63.570 -80.979  1.00 23.23      BPRO  
ATOM   2408  CZ  TYR B 100     137.564  64.448 -82.070  1.00 23.23      BPRO  
ATOM   2409  OH  TYR B 100     137.795  63.972 -83.323  1.00 24.33      BPRO  
ATOM   2410  CD2 TYR B 100     137.080  66.303 -80.586  1.00 21.75      BPRO  
ATOM   2411  CE2 TYR B 100     137.333  65.814 -81.873  1.00 22.33      BPRO  
ATOM   2412  C   TYR B 100     134.850  66.089 -76.345  1.00 22.30      BPRO  
ATOM   2413  O   TYR B 100     134.188  65.230 -75.755  1.00 22.06      BPRO  
ATOM   2414  N   TYR B 101     135.235  67.237 -75.813  1.00 23.52      BPRO  
ATOM   2415  CA  TYR B 101     134.907  67.617 -74.431  1.00 25.22      BPRO  
ATOM   2416  CB  TYR B 101     136.138  68.143 -73.712  1.00 20.84      BPRO  
ATOM   2417  CG  TYR B 101     137.345  67.236 -73.868  1.00 16.86      BPRO  
ATOM   2418  CD1 TYR B 101     137.368  66.000 -73.217  1.00 15.30      BPRO  
ATOM   2419  CE1 TYR B 101     138.487  65.172 -73.349  1.00 13.70      BPRO  
ATOM   2420  CZ  TYR B 101     139.570  65.583 -74.136  1.00 13.13      BPRO  
ATOM   2421  OH  TYR B 101     140.661  64.782 -74.257  1.00 13.43      BPRO  
ATOM   2422  CD2 TYR B 101     138.418  67.646 -74.660  1.00 15.20      BPRO  
ATOM   2423  CE2 TYR B 101     139.534  66.817 -74.795  1.00 13.36      BPRO  
ATOM   2424  C   TYR B 101     133.885  68.732 -74.446  1.00 28.88      BPRO  
ATOM   2425  O   TYR B 101     134.223  69.921 -74.502  1.00 28.86      BPRO  
ATOM   2426  N   GLY B 102     132.640  68.351 -74.389  1.00 31.51      BPRO  
ATOM   2427  CA  GLY B 102     131.591  69.339 -74.471  1.00 33.40      BPRO  
ATOM   2428  C   GLY B 102     130.430  69.040 -73.558  1.00 35.64      BPRO  
ATOM   2429  O   GLY B 102     130.430  68.041 -72.820  1.00 36.13      BPRO  
ATOM   2430  N   HSD B 103     129.583  69.958 -73.849  1.00 38.77      BPRO  
ATOM   2431  CA  HSD B 103     128.318  70.041 -73.111  1.00 40.36      BPRO  
ATOM   2432  CB  HSD B 103     127.683  71.415 -73.303  1.00 45.97      BPRO  
ATOM   2433  ND1 HSD B 103     126.205  72.967 -71.922  1.00 53.79      BPRO  
ATOM   2434  CG  HSD B 103     127.004  71.833 -72.027  1.00 52.10      BPRO  
ATOM   2435  CE1 HSD B 103     125.772  73.029 -70.672  1.00 56.27      BPRO  
ATOM   2436  NE2 HSD B 103     126.254  72.004 -70.003  1.00 56.65      BPRO  
ATOM   2437  CD2 HSD B 103     127.025  71.240 -70.820  1.00 54.06      BPRO  
ATOM   2438  C   HSD B 103     127.346  68.977 -73.606  1.00 38.45      BPRO  
ATOM   2439  O   HSD B 103     127.020  68.920 -74.797  1.00 38.71      BPRO  
ATOM   2440  N   TRP B 104     126.814  68.197 -72.638  1.00 35.50      BPRO  
ATOM   2441  CA  TRP B 104     125.835  67.146 -72.941  1.00 32.65      BPRO  
ATOM   2442  CB  TRP B 104     125.861  66.061 -71.862  1.00 28.42      BPRO  
ATOM   2443  CG  TRP B 104     127.179  65.283 -71.813  1.00 23.30      BPRO  
ATOM   2444  CD1 TRP B 104     128.409  65.793 -71.676  1.00 21.43      BPRO  
ATOM   2445  NE1 TRP B 104     129.322  64.691 -71.672  1.00 20.45      BPRO  
ATOM   2446  CE2 TRP B 104     128.650  63.574 -71.805  1.00 19.13      BPRO  
ATOM   2447  CD2 TRP B 104     127.298  63.871 -71.906  1.00 20.32      BPRO  
ATOM   2448  CE3 TRP B 104     126.381  62.825 -72.063  1.00 17.73      BPRO  
ATOM   2449  CZ3 TRP B 104     126.896  61.512 -72.103  1.00 17.16      BPRO  
ATOM   2450  CZ2 TRP B 104     129.153  62.268 -71.843  1.00 17.55      BPRO  
ATOM   2451  CH2 TRP B 104     128.219  61.249 -71.998  1.00 16.86      BPRO  
ATOM   2452  C   TRP B 104     124.432  67.755 -72.984  1.00 32.61      BPRO  
ATOM   2453  O   TRP B 104     124.107  68.658 -72.196  1.00 32.73      BPRO  
ATOM   2454  N   GLY B 105     123.574  67.119 -73.698  1.00 32.21      BPRO  
ATOM   2455  CA  GLY B 105     122.194  67.473 -73.696  1.00 31.85      BPRO  
ATOM   2456  C   GLY B 105     121.522  66.677 -72.603  1.00 31.93      BPRO  
ATOM   2457  O   GLY B 105     122.032  65.735 -71.996  1.00 31.83      BPRO  
ATOM   2458  N   GLN B 106     120.286  67.070 -72.443  1.00 31.75      BPRO  
ATOM   2459  CA  GLN B 106     119.443  66.568 -71.401  1.00 31.75      BPRO  
ATOM   2460  CB  GLN B 106     118.166  67.382 -71.438  1.00 33.49      BPRO  
ATOM   2461  CG  GLN B 106     117.434  67.439 -72.800  1.00 34.08      BPRO  
ATOM   2462  CD  GLN B 106     116.081  68.159 -72.771  1.00 34.88      BPRO  
ATOM   2463  OE1 GLN B 106     116.025  69.384 -72.661  1.00 35.65      BPRO  
ATOM   2464  NE2 GLN B 106     114.947  67.467 -72.860  1.00 35.14      BPRO  
ATOM   2465  C   GLN B 106     119.119  65.095 -71.363  1.00 30.61      BPRO  
ATOM   2466  O   GLN B 106     118.871  64.597 -70.272  1.00 30.72      BPRO  
ATOM   2467  N   GLY B 107     119.142  64.350 -72.462  1.00 29.99      BPRO  
ATOM   2468  CA  GLY B 107     118.686  62.968 -72.431  1.00 27.43      BPRO  
ATOM   2469  C   GLY B 107     117.224  62.819 -72.851  1.00 25.83      BPRO  
ATOM   2470  O   GLY B 107     116.311  63.554 -72.440  1.00 25.32      BPRO  
ATOM   2471  N   THR B 108     117.011  61.857 -73.753  1.00 24.50      BPRO  
ATOM   2472  CA  THR B 108     115.699  61.492 -74.273  1.00 22.37      BPRO  
ATOM   2473  CB  THR B 108     115.737  61.672 -75.806  1.00 22.10      BPRO  
ATOM   2474  OG1 THR B 108     116.042  63.042 -76.067  1.00 22.34      BPRO  
ATOM   2475  CG2 THR B 108     114.421  61.385 -76.483  1.00 22.33      BPRO  
ATOM   2476  C   THR B 108     115.518  60.041 -73.843  1.00 21.68      BPRO  
ATOM   2477  O   THR B 108     116.428  59.209 -73.972  1.00 20.96      BPRO  
ATOM   2478  N   THR B 109     114.384  59.692 -73.285  1.00 20.78      BPRO  
ATOM   2479  CA  THR B 109     114.192  58.367 -72.722  1.00 20.57      BPRO  
ATOM   2480  CB  THR B 109     113.484  58.579 -71.397  1.00 20.90      BPRO  
ATOM   2481  OG1 THR B 109     113.671  59.955 -70.986  1.00 20.95      BPRO  
ATOM   2482  CG2 THR B 109     114.002  57.613 -70.378  1.00 19.91      BPRO  
ATOM   2483  C   THR B 109     113.392  57.480 -73.665  1.00 21.75      BPRO  
ATOM   2484  O   THR B 109     112.213  57.791 -73.916  1.00 22.65      BPRO  
ATOM   2485  N   LEU B 110     113.930  56.413 -74.261  1.00 21.82      BPRO  
ATOM   2486  CA  LEU B 110     113.138  55.625 -75.204  1.00 21.54      BPRO  
ATOM   2487  CB  LEU B 110     114.003  55.117 -76.336  1.00 20.42      BPRO  
ATOM   2488  CG  LEU B 110     113.259  55.107 -77.635  1.00 19.64      BPRO  
ATOM   2489  CD1 LEU B 110     113.250  56.555 -78.097  1.00 19.90      BPRO  
ATOM   2490  CD2 LEU B 110     113.884  54.195 -78.662  1.00 18.71      BPRO  
ATOM   2491  C   LEU B 110     112.503  54.416 -74.540  1.00 22.85      BPRO  
ATOM   2492  O   LEU B 110     113.263  53.569 -74.041  1.00 23.06      BPRO  
ATOM   2493  N   THR B 111     111.186  54.236 -74.450  1.00 23.09      BPRO  
ATOM   2494  CA  THR B 111     110.733  52.978 -73.864  1.00 23.34      BPRO  
ATOM   2495  CB  THR B 111     109.525  53.121 -72.960  1.00 24.60      BPRO  
ATOM   2496  OG1 THR B 111     109.673  54.342 -72.229  1.00 25.70      BPRO  
ATOM   2497  CG2 THR B 111     109.424  51.948 -71.989  1.00 24.46      BPRO  
ATOM   2498  C   THR B 111     110.317  52.239 -75.093  1.00 23.57      BPRO  
ATOM   2499  O   THR B 111     109.654  52.818 -75.956  1.00 22.82      BPRO  
ATOM   2500  N   VAL B 112     110.779  51.027 -75.267  1.00 24.19      BPRO  
ATOM   2501  CA  VAL B 112     110.361  50.296 -76.429  1.00 25.02      BPRO  
ATOM   2502  CB  VAL B 112     111.568  49.789 -77.182  1.00 24.98      BPRO  
ATOM   2503  CG1 VAL B 112     111.191  48.799 -78.257  1.00 24.12      BPRO  
ATOM   2504  CG2 VAL B 112     112.166  50.977 -77.904  1.00 24.77      BPRO  
ATOM   2505  C   VAL B 112     109.501  49.158 -75.974  1.00 26.78      BPRO  
ATOM   2506  O   VAL B 112     109.954  48.148 -75.416  1.00 27.30      BPRO  
ATOM   2507  N   SER B 113     108.226  49.364 -76.249  1.00 28.24      BPRO  
ATOM   2508  CA  SER B 113     107.259  48.402 -75.808  1.00 29.62      BPRO  
ATOM   2509  CB  SER B 113     106.776  48.737 -74.401  1.00 29.80      BPRO  
ATOM   2510  OG  SER B 113     106.050  47.666 -73.813  1.00 30.48      BPRO  
ATOM   2511  C   SER B 113     106.077  48.389 -76.746  1.00 30.62      BPRO  
ATOM   2512  O   SER B 113     105.834  49.247 -77.610  1.00 30.79      BPRO  
ATOM   2513  N   SER B 114     105.434  47.267 -76.463  1.00 31.28      BPRO  
ATOM   2514  CA  SER B 114     104.209  46.778 -77.042  1.00 32.18      BPRO  
ATOM   2515  CB  SER B 114     104.256  45.275 -76.869  1.00 31.63      BPRO  
ATOM   2516  OG  SER B 114     105.440  44.792 -76.185  1.00 31.77      BPRO  
ATOM   2517  C   SER B 114     102.981  47.399 -76.378  1.00 33.41      BPRO  
ATOM   2518  O   SER B 114     101.945  47.568 -77.016  1.00 34.04      BPRO  
ATOM   2519  N   ALA B 115     103.098  47.724 -75.083  1.00 33.63      BPRO  
ATOM   2520  CA  ALA B 115     102.010  48.261 -74.274  1.00 33.70      BPRO  
ATOM   2521  CB  ALA B 115     102.491  48.423 -72.853  1.00 34.81      BPRO  
ATOM   2522  C   ALA B 115     101.457  49.598 -74.735  1.00 33.61      BPRO  
ATOM   2523  O   ALA B 115     102.093  50.247 -75.571  1.00 33.90      BPRO  
ATOM   2524  N   SER B 116     100.297  50.011 -74.212  1.00 34.18      BPRO  
ATOM   2525  CA  SER B 116      99.717  51.316 -74.533  1.00 34.64      BPRO  
ATOM   2526  CB  SER B 116      98.180  51.243 -74.627  1.00 33.90      BPRO  
ATOM   2527  OG  SER B 116      97.706  50.180 -75.450  1.00 32.49      BPRO  
ATOM   2528  C   SER B 116     100.092  52.304 -73.432  1.00 35.23      BPRO  
ATOM   2529  O   SER B 116     100.378  51.918 -72.289  1.00 35.24      BPRO  
ATOM   2530  N   THR B 117     100.084  53.578 -73.809  1.00 35.46      BPRO  
ATOM   2531  CA  THR B 117     100.382  54.696 -72.929  1.00 36.56      BPRO  
ATOM   2532  CB  THR B 117     100.619  55.941 -73.774  1.00 37.43      BPRO  
ATOM   2533  OG1 THR B 117     101.471  55.505 -74.806  1.00 38.19      BPRO  
ATOM   2534  CG2 THR B 117     101.298  57.076 -73.081  1.00 37.35      BPRO  
ATOM   2535  C   THR B 117      99.273  55.001 -71.930  1.00 36.08      BPRO  
ATOM   2536  O   THR B 117      98.133  55.209 -72.356  1.00 35.80      BPRO  
ATOM   2537  N   LYS B 118      99.559  55.070 -70.629  1.00 36.39      BPRO  
ATOM   2538  CA  LYS B 118      98.599  55.468 -69.621  1.00 36.45      BPRO  
ATOM   2539  CB  LYS B 118      98.286  54.376 -68.646  1.00 38.38      BPRO  
ATOM   2540  CG  LYS B 118      97.262  53.419 -69.194  1.00 40.73      BPRO  
ATOM   2541  CD  LYS B 118      96.939  52.200 -68.307  1.00 42.87      BPRO  
ATOM   2542  CE  LYS B 118      96.570  52.502 -66.840  1.00 44.43      BPRO  
ATOM   2543  NZ  LYS B 118      95.444  53.410 -66.665  1.00 44.38      BPRO  
ATOM   2544  C   LYS B 118      99.204  56.597 -68.824  1.00 35.72      BPRO  
ATOM   2545  O   LYS B 118     100.338  56.546 -68.342  1.00 35.60      BPRO  
ATOM   2546  N   GLY B 119      98.475  57.696 -68.801  1.00 35.28      BPRO  
ATOM   2547  CA  GLY B 119      98.785  58.840 -67.966  1.00 33.36      BPRO  
ATOM   2548  C   GLY B 119      98.343  58.491 -66.544  1.00 31.43      BPRO  
ATOM   2549  O   GLY B 119      97.586  57.542 -66.322  1.00 31.55      BPRO  
ATOM   2550  N   PRO B 120      98.811  59.186 -65.535  1.00 29.66      BPRO  
ATOM   2551  CD  PRO B 120      99.531  60.436 -65.612  1.00 29.52      BPRO  
ATOM   2552  CA  PRO B 120      98.758  58.721 -64.179  1.00 27.91      BPRO  
ATOM   2553  CB  PRO B 120      99.991  59.339 -63.608  1.00 28.63      BPRO  
ATOM   2554  CG  PRO B 120     100.683  60.080 -64.721  1.00 28.74      BPRO  
ATOM   2555  C   PRO B 120      97.474  59.096 -63.447  1.00 26.39      BPRO  
ATOM   2556  O   PRO B 120      96.740  60.021 -63.841  1.00 26.51      BPRO  
ATOM   2557  N   SER B 121      97.248  58.392 -62.335  1.00 23.79      BPRO  
ATOM   2558  CA  SER B 121      96.188  58.708 -61.398  1.00 21.81      BPRO  
ATOM   2559  CB  SER B 121      95.517  57.442 -60.903  1.00 21.76      BPRO  
ATOM   2560  OG  SER B 121      94.813  56.749 -61.927  1.00 22.14      BPRO  
ATOM   2561  C   SER B 121      96.899  59.373 -60.244  1.00 20.65      BPRO  
ATOM   2562  O   SER B 121      97.841  58.771 -59.727  1.00 20.76      BPRO  
ATOM   2563  N   VAL B 122      96.558  60.573 -59.806  1.00 19.75      BPRO  
ATOM   2564  CA  VAL B 122      97.271  61.146 -58.676  1.00 19.05      BPRO  
ATOM   2565  CB  VAL B 122      97.539  62.631 -58.892  1.00 19.39      BPRO  
ATOM   2566  CG1 VAL B 122      98.456  63.117 -57.766  1.00 19.96      BPRO  
ATOM   2567  CG2 VAL B 122      98.171  62.865 -60.238  1.00 19.34      BPRO  
ATOM   2568  C   VAL B 122      96.532  60.982 -57.352  1.00 18.19      BPRO  
ATOM   2569  O   VAL B 122      95.520  61.632 -57.090  1.00 17.94      BPRO  
ATOM   2570  N   PHE B 123      96.990  60.071 -56.514  1.00 17.64      BPRO  
ATOM   2571  CA  PHE B 123      96.413  59.920 -55.205  1.00 17.41      BPRO  
ATOM   2572  CB  PHE B 123      96.422  58.484 -54.834  1.00 15.71      BPRO  
ATOM   2573  CG  PHE B 123      95.412  57.809 -55.726  1.00 14.52      BPRO  
ATOM   2574  CD1 PHE B 123      94.213  58.426 -56.019  1.00 13.69      BPRO  
ATOM   2575  CE1 PHE B 123      93.317  57.811 -56.844  1.00 12.56      BPRO  
ATOM   2576  CZ  PHE B 123      93.611  56.585 -57.372  1.00 12.69      BPRO  
ATOM   2577  CD2 PHE B 123      95.703  56.579 -56.259  1.00 14.65      BPRO  
ATOM   2578  CE2 PHE B 123      94.796  55.966 -57.086  1.00 13.41      BPRO  
ATOM   2579  C   PHE B 123      97.114  60.722 -54.140  1.00 18.58      BPRO  
ATOM   2580  O   PHE B 123      98.314  61.026 -54.212  1.00 19.78      BPRO  
ATOM   2581  N   PRO B 124      96.365  61.130 -53.142  1.00 18.51      BPRO  
ATOM   2582  CD  PRO B 124      94.964  61.388 -53.304  1.00 17.68      BPRO  
ATOM   2583  CA  PRO B 124      96.921  61.776 -51.965  1.00 19.24      BPRO  
ATOM   2584  CB  PRO B 124      95.863  62.719 -51.601  1.00 18.04      BPRO  
ATOM   2585  CG  PRO B 124      94.668  61.898 -51.941  1.00 17.61      BPRO  
ATOM   2586  C   PRO B 124      97.387  60.936 -50.791  1.00 21.00      BPRO  
ATOM   2587  O   PRO B 124      96.791  59.915 -50.445  1.00 21.11      BPRO  
ATOM   2588  N   LEU B 125      98.469  61.384 -50.164  1.00 23.47      BPRO  
ATOM   2589  CA  LEU B 125      99.065  60.744 -49.001  1.00 25.84      BPRO  
ATOM   2590  CB  LEU B 125     100.519  60.371 -49.210  1.00 23.94      BPRO  
ATOM   2591  CG  LEU B 125     100.882  59.258 -50.150  1.00 22.62      BPRO  
ATOM   2592  CD1 LEU B 125     100.507  59.626 -51.536  1.00 22.24      BPRO  
ATOM   2593  CD2 LEU B 125     102.364  59.093 -50.239  1.00 22.26      BPRO  
ATOM   2594  C   LEU B 125      99.038  61.786 -47.909  1.00 29.06      BPRO  
ATOM   2595  O   LEU B 125      99.747  62.798 -48.009  1.00 29.56      BPRO  
ATOM   2596  N   ALA B 126      98.227  61.575 -46.884  1.00 33.12      BPRO  
ATOM   2597  CA  ALA B 126      98.150  62.487 -45.755  1.00 37.98      BPRO  
ATOM   2598  CB  ALA B 126      97.046  63.453 -46.020  1.00 37.23      BPRO  
ATOM   2599  C   ALA B 126      97.869  61.698 -44.478  1.00 42.48      BPRO  
ATOM   2600  O   ALA B 126      97.126  60.720 -44.606  1.00 41.70      BPRO  
ATOM   2601  N   PRO B 127      98.422  61.954 -43.271  1.00 46.90      BPRO  
ATOM   2602  CD  PRO B 127      99.203  63.135 -42.908  1.00 47.76      BPRO  
ATOM   2603  CA  PRO B 127      98.432  60.984 -42.170  1.00 51.36      BPRO  
ATOM   2604  CB  PRO B 127      99.524  61.514 -41.239  1.00 50.79      BPRO  
ATOM   2605  CG  PRO B 127     100.319  62.517 -42.052  1.00 49.21      BPRO  
ATOM   2606  C   PRO B 127      97.064  60.835 -41.500  1.00 57.52      BPRO  
ATOM   2607  O   PRO B 127      96.331  61.823 -41.538  1.00 57.34      BPRO  
ATOM   2608  N   CYS B 128      96.739  59.808 -40.624  1.00 64.62      BPRO  
ATOM   2609  CA  CYS B 128      95.404  59.626 -40.036  1.00 71.88      BPRO  
ATOM   2610  CB  CYS B 128      95.254  58.187 -39.520  1.00 71.37      BPRO  
ATOM   2611  SG  CYS B 128      93.946  57.225 -40.429  1.00 72.03      BPRO  
ATOM   2612  C   CYS B 128      95.196  60.622 -38.876  1.00 77.49      BPRO  
ATOM   2613  O   CYS B 128      94.057  60.910 -38.483  1.00 78.24      BPRO  
ATOM   2614  N   SER B 129      96.317  61.137 -38.349  1.00 83.83      BPRO  
ATOM   2615  CA  SER B 129      96.316  62.123 -37.224  1.00 89.66      BPRO  
ATOM   2616  CB  SER B 129      95.895  61.438 -35.919  1.00 88.86      BPRO  
ATOM   2617  OG  SER B 129      96.339  60.089 -35.907  1.00 90.12      BPRO  
ATOM   2618  C   SER B 129      97.724  62.751 -37.030  1.00 94.28      BPRO  
ATOM   2619  O   SER B 129      98.723  62.268 -37.580  1.00 94.96      BPRO  
ATOM   2620  N   ARG B 130      97.781  63.894 -36.264  1.00100.33      BPRO  
ATOM   2621  CA  ARG B 130      99.029  64.623 -36.003  1.00106.35      BPRO  
ATOM   2622  CB  ARG B 130      98.712  66.046 -35.536  1.00109.70      BPRO  
ATOM   2623  CG  ARG B 130      97.990  66.091 -34.188  1.00115.01      BPRO  
ATOM   2624  CD  ARG B 130      98.697  66.985 -33.168  1.00120.63      BPRO  
ATOM   2625  NE  ARG B 130      99.350  68.151 -33.782  1.00126.28      BPRO  
ATOM   2626  CZ  ARG B 130     100.375  68.817 -33.233  1.00129.40      BPRO  
ATOM   2627  NH1 ARG B 130     100.886  68.449 -32.050  1.00131.00      BPRO  
ATOM   2628  NH2 ARG B 130     100.965  69.880 -33.798  1.00130.94      BPRO  
ATOM   2629  C   ARG B 130      99.836  63.889 -34.930  1.00108.24      BPRO  
ATOM   2630  O   ARG B 130      99.389  62.864 -34.402  1.00108.18      BPRO  
ATOM   2631  N   SER B 131     101.006  64.440 -34.643  1.00110.41      BPRO  
ATOM   2632  CA  SER B 131     101.937  63.885 -33.638  1.00112.95      BPRO  
ATOM   2633  CB  SER B 131     101.351  64.040 -32.233  1.00114.20      BPRO  
ATOM   2634  OG  SER B 131     101.650  65.333 -31.723  1.00115.80      BPRO  
ATOM   2635  C   SER B 131     102.181  62.397 -33.914  1.00113.58      BPRO  
ATOM   2636  O   SER B 131     102.289  61.582 -32.985  1.00114.17      BPRO  
ATOM   2637  N   THR B 132     102.296  62.164 -35.202  1.00114.95      BPRO  
ATOM   2638  CA  THR B 132     102.471  60.835 -35.793  1.00114.84      BPRO  
ATOM   2639  CB  THR B 132     102.358  60.941 -37.316  1.00114.74      BPRO  
ATOM   2640  OG1 THR B 132     101.647  62.123 -37.672  1.00115.12      BPRO  
ATOM   2641  CG2 THR B 132     101.609  59.762 -37.939  1.00115.45      BPRO  
ATOM   2642  C   THR B 132     103.827  60.238 -35.388  1.00115.22      BPRO  
ATOM   2643  O   THR B 132     103.991  59.008 -35.359  1.00115.18      BPRO  
ATOM   2644  N   SER B 133     104.750  61.138 -35.094  1.00113.93      BPRO  
ATOM   2645  CA  SER B 133     106.117  60.800 -34.634  1.00112.77      BPRO  
ATOM   2646  CB  SER B 133     106.991  60.377 -35.820  1.00113.06      BPRO  
ATOM   2647  OG  SER B 133     107.214  58.966 -35.781  1.00113.89      BPRO  
ATOM   2648  C   SER B 133     106.706  62.028 -33.909  1.00110.84      BPRO  
ATOM   2649  O   SER B 133     106.808  62.054 -32.675  1.00111.26      BPRO  
ATOM   2650  N   GLU B 134     107.083  63.035 -34.692  1.00108.95      BPRO  
ATOM   2651  CA  GLU B 134     107.601  64.320 -34.154  1.00106.25      BPRO  
ATOM   2652  CB  GLU B 134     109.039  64.588 -34.634  1.00109.93      BPRO  
ATOM   2653  CG  GLU B 134     109.844  65.461 -33.652  1.00113.84      BPRO  
ATOM   2654  CD  GLU B 134     111.199  65.928 -34.202  1.00116.68      BPRO  
ATOM   2655  OE1 GLU B 134     112.203  65.117 -34.229  1.00118.44      BPRO  
ATOM   2656  OE2 GLU B 134     111.342  67.138 -34.634  1.00118.50      BPRO  
ATOM   2657  C   GLU B 134     106.681  65.458 -34.620  1.00101.18      BPRO  
ATOM   2658  O   GLU B 134     105.542  65.224 -35.047  1.00101.35      BPRO  
ATOM   2659  N   SER B 135     107.187  66.674 -34.528  1.00 94.67      BPRO  
ATOM   2660  CA  SER B 135     106.434  67.870 -34.948  1.00 88.38      BPRO  
ATOM   2661  CB  SER B 135     106.955  69.114 -34.226  1.00 89.59      BPRO  
ATOM   2662  OG  SER B 135     107.002  68.880 -32.827  1.00 88.47      BPRO  
ATOM   2663  C   SER B 135     106.584  68.077 -36.458  1.00 82.68      BPRO  
ATOM   2664  O   SER B 135     107.193  69.057 -36.910  1.00 82.34      BPRO  
ATOM   2665  N   THR B 136     106.436  66.953 -37.218  1.00 76.74      BPRO  
ATOM   2666  CA  THR B 136     106.751  66.855 -38.620  1.00 69.95      BPRO  
ATOM   2667  CB  THR B 136     108.102  66.185 -38.806  1.00 71.62      BPRO  
ATOM   2668  OG1 THR B 136     108.974  66.793 -37.862  1.00 71.66      BPRO  
ATOM   2669  CG2 THR B 136     108.691  66.383 -40.188  1.00 71.91      BPRO  
ATOM   2670  C   THR B 136     105.650  66.001 -39.177  1.00 64.08      BPRO  
ATOM   2671  O   THR B 136     105.287  64.930 -38.682  1.00 62.12      BPRO  
ATOM   2672  N   ALA B 137     105.037  66.600 -40.154  1.00 57.75      BPRO  
ATOM   2673  CA  ALA B 137     103.953  65.977 -40.824  1.00 52.48      BPRO  
ATOM   2674  CB  ALA B 137     102.813  66.929 -40.896  1.00 52.66      BPRO  
ATOM   2675  C   ALA B 137     104.478  65.718 -42.200  1.00 48.57      BPRO  
ATOM   2676  O   ALA B 137     105.341  66.461 -42.681  1.00 48.59      BPRO  
ATOM   2677  N   ALA B 138     103.969  64.682 -42.830  1.00 43.61      BPRO  
ATOM   2678  CA  ALA B 138     104.387  64.438 -44.170  1.00 38.59      BPRO  
ATOM   2679  CB  ALA B 138     105.078  63.136 -44.198  1.00 38.25      BPRO  
ATOM   2680  C   ALA B 138     103.138  64.400 -45.011  1.00 35.31      BPRO  
ATOM   2681  O   ALA B 138     102.098  63.993 -44.497  1.00 34.67      BPRO  
ATOM   2682  N   LEU B 139     103.218  64.891 -46.241  1.00 31.77      BPRO  
ATOM   2683  CA  LEU B 139     102.154  64.838 -47.220  1.00 28.37      BPRO  
ATOM   2684  CB  LEU B 139     101.590  66.151 -47.589  1.00 27.57      BPRO  
ATOM   2685  CG  LEU B 139     100.730  66.915 -46.645  1.00 27.05      BPRO  
ATOM   2686  CD1 LEU B 139      99.920  65.958 -45.766  1.00 26.87      BPRO  
ATOM   2687  CD2 LEU B 139     101.627  67.832 -45.862  1.00 26.97      BPRO  
ATOM   2688  C   LEU B 139     102.750  64.340 -48.510  1.00 26.75      BPRO  
ATOM   2689  O   LEU B 139     103.958  64.439 -48.692  1.00 25.85      BPRO  
ATOM   2690  N   GLY B 140     102.010  63.850 -49.474  1.00 25.03      BPRO  
ATOM   2691  CA  GLY B 140     102.633  63.417 -50.692  1.00 23.08      BPRO  
ATOM   2692  C   GLY B 140     101.624  63.157 -51.775  1.00 21.62      BPRO  
ATOM   2693  O   GLY B 140     100.438  63.350 -51.530  1.00 22.07      BPRO  
ATOM   2694  N   CYS B 141     102.031  62.741 -52.957  1.00 19.40      BPRO  
ATOM   2695  CA  CYS B 141     101.123  62.364 -53.985  1.00 16.72      BPRO  
ATOM   2696  CB  CYS B 141     101.216  63.211 -55.142  1.00 17.32      BPRO  
ATOM   2697  SG  CYS B 141     100.455  64.704 -54.569  1.00 18.81      BPRO  
ATOM   2698  C   CYS B 141     101.635  61.055 -54.384  1.00 15.53      BPRO  
ATOM   2699  O   CYS B 141     102.824  60.779 -54.235  1.00 14.91      BPRO  
ATOM   2700  N   LEU B 142     100.722  60.246 -54.868  1.00 14.60      BPRO  
ATOM   2701  CA  LEU B 142     101.012  58.908 -55.329  1.00 13.71      BPRO  
ATOM   2702  CB  LEU B 142     100.108  57.916 -54.713  1.00 11.68      BPRO  
ATOM   2703  CG  LEU B 142     100.397  56.520 -55.110  1.00 11.05      BPRO  
ATOM   2704  CD1 LEU B 142     101.843  56.190 -54.916  1.00 10.59      BPRO  
ATOM   2705  CD2 LEU B 142      99.654  55.588 -54.193  1.00 10.67      BPRO  
ATOM   2706  C   LEU B 142     100.664  59.073 -56.777  1.00 14.65      BPRO  
ATOM   2707  O   LEU B 142      99.586  59.554 -57.102  1.00 15.35      BPRO  
ATOM   2708  N   VAL B 143     101.416  59.069 -57.513  1.00 14.87      BPRO  
ATOM   2709  CA  VAL B 143     101.316  58.968 -58.972  1.00 15.89      BPRO  
ATOM   2710  CB  VAL B 143     102.477  59.731 -59.599  1.00 14.95      BPRO  
ATOM   2711  CG1 VAL B 143     102.351  59.867 -61.113  1.00 14.52      BPRO  
ATOM   2712  CG2 VAL B 143     102.601  61.156 -59.057  1.00 13.57      BPRO  
ATOM   2713  C   VAL B 143     101.345  57.498 -59.344  1.00 17.45      BPRO  
ATOM   2714  O   VAL B 143     102.409  56.915 -59.578  1.00 17.69      BPRO  
ATOM   2715  N   LYS B 144     100.164  56.925 -59.381  1.00 19.39      BPRO  
ATOM   2716  CA  LYS B 144     100.031  55.494 -59.624  1.00 21.84      BPRO  
ATOM   2717  CB  LYS B 144      99.058  54.879 -58.617  1.00 24.15      BPRO  
ATOM   2718  CG  LYS B 144      99.282  53.377 -58.427  1.00 26.21      BPRO  
ATOM   2719  CD  LYS B 144      98.373  52.762 -57.363  1.00 27.47      BPRO  
ATOM   2720  CE  LYS B 144      97.817  51.395 -57.770  1.00 28.01      BPRO  
ATOM   2721  NZ  LYS B 144      98.720  50.284 -57.440  1.00 28.10      BPRO  
ATOM   2722  C   LYS B 144      99.521  55.180 -61.029  1.00 22.26      BPRO  
ATOM   2723  O   LYS B 144      98.790  55.976 -61.635  1.00 22.15      BPRO  
ATOM   2724  N   ASP B 145      99.967  54.013 -61.448  1.00 23.44      BPRO  
ATOM   2725  CA  ASP B 145      99.605  53.357 -62.715  1.00 23.94      BPRO  
ATOM   2726  CB  ASP B 145      98.134  52.928 -62.686  1.00 25.60      BPRO  
ATOM   2727  CG  ASP B 145      97.846  51.828 -61.662  1.00 26.19      BPRO  
ATOM   2728  OD1 ASP B 145      98.571  50.760 -61.641  1.00 26.92      BPRO  
ATOM   2729  OD2 ASP B 145      96.879  51.966 -60.821  1.00 27.10      BPRO  
ATOM   2730  C   ASP B 145      99.769  54.234 -63.972  1.00 23.91      BPRO  
ATOM   2731  O   ASP B 145      98.797  54.587 -64.645  1.00 24.46      BPRO  
ATOM   2732  N   TYR B 146     101.000  54.571 -64.327  1.00 22.90      BPRO  
ATOM   2733  CA  TYR B 146     101.254  55.301 -65.592  1.00 22.14      BPRO  
ATOM   2734  CB  TYR B 146     101.764  56.726 -65.353  1.00 22.51      BPRO  
ATOM   2735  CG  TYR B 146     103.180  56.791 -64.785  1.00 23.25      BPRO  
ATOM   2736  CD1 TYR B 146     104.295  56.694 -65.630  1.00 23.84      BPRO  
ATOM   2737  CE1 TYR B 146     105.584  56.754 -65.089  1.00 24.04      BPRO  
ATOM   2738  CZ  TYR B 146     105.755  56.912 -63.708  1.00 24.22      BPRO  
ATOM   2739  OH  TYR B 146     107.005  56.959 -63.179  1.00 24.32      BPRO  
ATOM   2740  CD2 TYR B 146     103.351  56.960 -63.412  1.00 23.50      BPRO  
ATOM   2741  CE2 TYR B 146     104.639  57.017 -62.871  1.00 24.04      BPRO  
ATOM   2742  C   TYR B 146     102.276  54.530 -66.422  1.00 21.25      BPRO  
ATOM   2743  O   TYR B 146     102.764  53.470 -66.000  1.00 20.52      BPRO  
ATOM   2744  N   PHE B 147     102.366  54.818 -67.689  1.00 19.32      BPRO  
ATOM   2745  CA  PHE B 147     103.304  54.187 -68.583  1.00 17.58      BPRO  
ATOM   2746  CB  PHE B 147     102.790  52.943 -69.148  1.00 15.71      BPRO  
ATOM   2747  CG  PHE B 147     103.812  52.073 -69.829  1.00 13.91      BPRO  
ATOM   2748  CD1 PHE B 147     104.483  51.121 -69.095  1.00 13.68      BPRO  
ATOM   2749  CE1 PHE B 147     105.343  50.235 -69.699  1.00 12.54      BPRO  
ATOM   2750  CZ  PHE B 147     105.522  50.319 -71.052  1.00 12.43      BPRO  
ATOM   2751  CD2 PHE B 147     104.001  52.160 -71.175  1.00 13.02      BPRO  
ATOM   2752  CE2 PHE B 147     104.855  51.275 -71.783  1.00 12.62      BPRO  
ATOM   2753  C   PHE B 147     103.368  55.190 -69.699  1.00 17.49      BPRO  
ATOM   2754  O   PHE B 147     102.364  55.799 -70.026  1.00 18.73      BPRO  
ATOM   2755  N   PRO B 148     104.486  55.498 -70.301  1.00 16.90      BPRO  
ATOM   2756  CD  PRO B 148     104.549  56.299 -71.512  1.00 17.23      BPRO  
ATOM   2757  CA  PRO B 148     105.789  55.022 -69.884  1.00 17.71      BPRO  
ATOM   2758  CB  PRO B 148     106.433  54.866 -71.202  1.00 17.48      BPRO  
ATOM   2759  CG  PRO B 148     105.989  56.148 -71.903  1.00 17.09      BPRO  
ATOM   2760  C   PRO B 148     106.434  56.036 -68.949  1.00 17.74      BPRO  
ATOM   2761  O   PRO B 148     105.851  57.087 -68.633  1.00 17.78      BPRO  
ATOM   2762  N   GLU B 149     107.647  55.714 -68.500  1.00 18.37      BPRO  
ATOM   2763  CA  GLU B 149     108.440  56.687 -67.734  1.00 18.47      BPRO  
ATOM   2764  CB  GLU B 149     109.706  56.068 -67.299  1.00 17.84      BPRO  
ATOM   2765  CG  GLU B 149     109.524  55.241 -66.085  1.00 19.37      BPRO  
ATOM   2766  CD  GLU B 149     109.966  56.013 -64.881  1.00 20.65      BPRO  
ATOM   2767  OE1 GLU B 149     109.334  57.038 -64.578  1.00 20.43      BPRO  
ATOM   2768  OE2 GLU B 149     110.962  55.568 -64.283  1.00 21.32      BPRO  
ATOM   2769  C   GLU B 149     108.772  57.822 -68.685  1.00 17.64      BPRO  
ATOM   2770  O   GLU B 149     108.908  57.548 -69.879  1.00 17.38      BPRO  
ATOM   2771  N   PRO B 150     108.972  59.065 -68.322  1.00 16.80      BPRO  
ATOM   2772  CD  PRO B 150     109.437  60.073 -69.259  1.00 16.88      BPRO  
ATOM   2773  CA  PRO B 150     109.111  59.554 -66.978  1.00 17.42      BPRO  
ATOM   2774  CB  PRO B 150     110.398  60.237 -67.151  1.00 17.14      BPRO  
ATOM   2775  CG  PRO B 150     110.110  61.076 -68.388  1.00 16.73      BPRO  
ATOM   2776  C   PRO B 150     107.958  60.415 -66.459  1.00 16.71      BPRO  
ATOM   2777  O   PRO B 150     107.252  60.985 -67.294  1.00 16.57      BPRO  
ATOM   2778  N   VAL B 151     107.720  60.545 -65.138  1.00 16.69      BPRO  
ATOM   2779  CA  VAL B 151     106.710  61.478 -64.643  1.00 16.74      BPRO  
ATOM   2780  CB  VAL B 151     105.786  60.813 -63.651  1.00 17.20      BPRO  
ATOM   2781  CG1 VAL B 151     104.866  61.821 -63.011  1.00 17.35      BPRO  
ATOM   2782  CG2 VAL B 151     104.751  60.046 -64.385  1.00 17.34      BPRO  
ATOM   2783  C   VAL B 151     107.421  62.621 -63.941  1.00 16.93      BPRO  
ATOM   2784  O   VAL B 151     108.411  62.284 -63.302  1.00 16.80      BPRO  
ATOM   2785  N   THR B 152     107.114  63.916 -63.970  1.00 17.20      BPRO  
ATOM   2786  CA  THR B 152     107.856  64.826 -63.120  1.00 18.03      BPRO  
ATOM   2787  CB  THR B 152     108.495  65.901 -63.976  1.00 18.08      BPRO  
ATOM   2788  OG1 THR B 152     107.521  66.396 -64.869  1.00 18.46      BPRO  
ATOM   2789  CG2 THR B 152     109.677  65.347 -64.725  1.00 17.01      BPRO  
ATOM   2790  C   THR B 152     106.971  65.450 -62.063  1.00 19.80      BPRO  
ATOM   2791  O   THR B 152     105.922  65.998 -62.434  1.00 20.26      BPRO  
ATOM   2792  N   VAL B 153     107.344  65.365 -60.780  1.00 20.02      BPRO  
ATOM   2793  CA  VAL B 153     106.519  65.922 -59.713  1.00 20.24      BPRO  
ATOM   2794  CB  VAL B 153     106.437  64.938 -58.508  1.00 22.41      BPRO  
ATOM   2795  CG1 VAL B 153     105.673  65.563 -57.355  1.00 23.36      BPRO  
ATOM   2796  CG2 VAL B 153     105.734  63.666 -58.940  1.00 23.27      BPRO  
ATOM   2797  C   VAL B 153     107.162  67.215 -59.274  1.00 19.27      BPRO  
ATOM   2798  O   VAL B 153     108.387  67.299 -59.269  1.00 18.86      BPRO  
ATOM   2799  N   SER B 154     106.393  68.217 -58.905  1.00 18.74      BPRO  
ATOM   2800  CA  SER B 154     106.930  69.481 -58.440  1.00 18.92      BPRO  
ATOM   2801  CB  SER B 154     106.914  70.497 -59.558  1.00 18.84      BPRO  
ATOM   2802  OG  SER B 154     107.276  69.930 -60.811  1.00 19.18      BPRO  
ATOM   2803  C   SER B 154     106.018  69.969 -57.328  1.00 19.53      BPRO  
ATOM   2804  O   SER B 154     104.813  69.873 -57.553  1.00 19.95      BPRO  
ATOM   2805  N   TRP B 155     106.405  70.457 -56.147  1.00 20.05      BPRO  
ATOM   2806  CA  TRP B 155     105.381  70.904 -55.248  1.00 20.58      BPRO  
ATOM   2807  CB  TRP B 155     105.763  70.464 -53.899  1.00 19.82      BPRO  
ATOM   2808  CG  TRP B 155     105.500  68.986 -53.749  1.00 18.58      BPRO  
ATOM   2809  CD1 TRP B 155     106.428  68.057 -54.122  1.00 18.70      BPRO  
ATOM   2810  NE1 TRP B 155     105.957  66.902 -53.751  1.00 19.03      BPRO  
ATOM   2811  CE2 TRP B 155     104.765  67.070 -53.179  1.00 18.45      BPRO  
ATOM   2812  CD2 TRP B 155     104.416  68.417 -53.164  1.00 18.29      BPRO  
ATOM   2813  CE3 TRP B 155     103.219  68.816 -52.623  1.00 17.75      BPRO  
ATOM   2814  CZ3 TRP B 155     102.385  67.840 -52.097  1.00 18.11      BPRO  
ATOM   2815  CZ2 TRP B 155     103.941  66.090 -52.659  1.00 18.06      BPRO  
ATOM   2816  CH2 TRP B 155     102.738  66.497 -52.115  1.00 18.07      BPRO  
ATOM   2817  C   TRP B 155     105.183  72.408 -55.349  1.00 21.67      BPRO  
ATOM   2818  O   TRP B 155     106.045  73.171 -55.802  1.00 21.17      BPRO  
ATOM   2819  N   ASN B 156     103.970  72.821 -55.028  1.00 23.36      BPRO  
ATOM   2820  CA  ASN B 156     103.496  74.164 -55.155  1.00 25.65      BPRO  
ATOM   2821  CB  ASN B 156     103.859  74.940 -53.980  1.00 25.05      BPRO  
ATOM   2822  CG  ASN B 156     102.713  74.668 -53.097  1.00 24.79      BPRO  
ATOM   2823  OD1 ASN B 156     102.989  74.294 -51.987  1.00 24.52      BPRO  
ATOM   2824  ND2 ASN B 156     101.436  74.700 -53.462  1.00 24.76      BPRO  
ATOM   2825  C   ASN B 156     103.899  74.958 -56.337  1.00 27.72      BPRO  
ATOM   2826  O   ASN B 156     104.285  76.118 -56.284  1.00 28.05      BPRO  
ATOM   2827  N   SER B 157     103.770  74.256 -57.446  1.00 29.76      BPRO  
ATOM   2828  CA  SER B 157     104.062  74.793 -58.760  1.00 31.25      BPRO  
ATOM   2829  CB  SER B 157     102.895  75.786 -59.049  1.00 32.23      BPRO  
ATOM   2830  OG  SER B 157     101.596  75.220 -58.723  1.00 32.36      BPRO  
ATOM   2831  C   SER B 157     105.484  75.379 -58.805  1.00 31.75      BPRO  
ATOM   2832  O   SER B 157     105.780  76.467 -59.283  1.00 31.53      BPRO  
ATOM   2833  N   GLY B 158     106.393  74.604 -58.212  1.00 33.11      BPRO  
ATOM   2834  CA  GLY B 158     107.810  74.872 -58.270  1.00 34.31      BPRO  
ATOM   2835  C   GLY B 158     108.307  75.617 -57.046  1.00 35.47      BPRO  
ATOM   2836  O   GLY B 158     109.495  75.563 -56.697  1.00 34.72      BPRO  
ATOM   2837  N   ALA B 159     107.427  76.300 -56.327  1.00 36.60      BPRO  
ATOM   2838  CA  ALA B 159     107.867  77.069 -55.178  1.00 37.68      BPRO  
ATOM   2839  CB  ALA B 159     106.784  78.075 -54.832  1.00 38.14      BPRO  
ATOM   2840  C   ALA B 159     108.215  76.277 -53.920  1.00 38.95      BPRO  
ATOM   2841  O   ALA B 159     108.463  76.887 -52.874  1.00 39.89      BPRO  
ATOM   2842  N   LEU B 160     108.305  74.950 -53.913  1.00 39.94      BPRO  
ATOM   2843  CA  LEU B 160     108.506  74.228 -52.668  1.00 40.67      BPRO  
ATOM   2844  CB  LEU B 160     107.229  73.497 -52.283  1.00 40.69      BPRO  
ATOM   2845  CG  LEU B 160     106.907  73.207 -50.835  1.00 39.75      BPRO  
ATOM   2846  CD1 LEU B 160     107.954  72.361 -50.151  1.00 39.35      BPRO  
ATOM   2847  CD2 LEU B 160     106.777  74.554 -50.159  1.00 40.44      BPRO  
ATOM   2848  C   LEU B 160     109.607  73.231 -52.872  1.00 41.33      BPRO  
ATOM   2849  O   LEU B 160     109.359  72.188 -53.468  1.00 41.44      BPRO  
ATOM   2850  N   THR B 161     110.796  73.517 -52.383  1.00 41.39      BPRO  
ATOM   2851  CA  THR B 161     111.943  72.634 -52.507  1.00 42.09      BPRO  
ATOM   2852  CB  THR B 161     113.071  73.519 -53.101  1.00 44.22      BPRO  
ATOM   2853  OG1 THR B 161     112.824  74.893 -52.727  1.00 45.42      BPRO  
ATOM   2854  CG2 THR B 161     113.138  73.384 -54.602  1.00 44.81      BPRO  
ATOM   2855  C   THR B 161     112.323  71.963 -51.171  1.00 40.14      BPRO  
ATOM   2856  O   THR B 161     112.654  70.784 -51.032  1.00 40.31      BPRO  
ATOM   2857  N   SER B 162     112.236  72.766 -50.133  1.00 39.12      BPRO  
ATOM   2858  CA  SER B 162     112.551  72.439 -48.769  1.00 38.37      BPRO  
ATOM   2859  CB  SER B 162     112.385  73.744 -47.969  1.00 38.93      BPRO  
ATOM   2860  OG  SER B 162     111.761  74.834 -48.691  1.00 38.85      BPRO  
ATOM   2861  C   SER B 162     111.734  71.309 -48.163  1.00 37.80      BPRO  
ATOM   2862  O   SER B 162     110.691  71.528 -47.534  1.00 37.48      BPRO  
ATOM   2863  N   GLY B 163     112.202  70.086 -48.394  1.00 37.76      BPRO  
ATOM   2864  CA  GLY B 163     111.568  68.939 -47.774  1.00 36.26      BPRO  
ATOM   2865  C   GLY B 163     110.939  67.948 -48.743  1.00 35.30      BPRO  
ATOM   2866  O   GLY B 163     110.452  66.910 -48.271  1.00 34.82      BPRO  
ATOM   2867  N   VAL B 164     110.937  68.162 -50.067  1.00 34.31      BPRO  
ATOM   2868  CA  VAL B 164     110.340  67.198 -50.973  1.00 32.53      BPRO  
ATOM   2869  CB  VAL B 164     109.981  67.808 -52.310  1.00 32.70      BPRO  
ATOM   2870  CG1 VAL B 164     108.956  68.869 -52.008  1.00 33.32      BPRO  
ATOM   2871  CG2 VAL B 164     111.175  68.382 -53.040  1.00 32.58      BPRO  
ATOM   2872  C   VAL B 164     111.276  66.056 -51.233  1.00 30.89      BPRO  
ATOM   2873  O   VAL B 164     112.492  66.154 -51.105  1.00 30.60      BPRO  
ATOM   2874  N   HSD B 165     110.714  64.920 -51.530  1.00 28.68      BPRO  
ATOM   2875  CA  HSD B 165     111.489  63.753 -51.833  1.00 27.02      BPRO  
ATOM   2876  CB  HSD B 165     111.633  62.832 -50.661  1.00 27.94      BPRO  
ATOM   2877  ND1 HSD B 165     112.239  63.963 -48.435  1.00 28.81      BPRO  
ATOM   2878  CG  HSD B 165     112.525  63.239 -49.510  1.00 28.14      BPRO  
ATOM   2879  CE1 HSD B 165     113.297  63.962 -47.662  1.00 29.04      BPRO  
ATOM   2880  NE2 HSD B 165     114.239  63.251 -48.248  1.00 29.01      BPRO  
ATOM   2881  CD2 HSD B 165     113.811  62.795 -49.389  1.00 28.20      BPRO  
ATOM   2882  C   HSD B 165     110.584  63.073 -52.820  1.00 25.24      BPRO  
ATOM   2883  O   HSD B 165     109.416  62.828 -52.502  1.00 25.85      BPRO  
ATOM   2884  N   THR B 166     111.079  62.798 -54.013  1.00 22.74      BPRO  
ATOM   2885  CA  THR B 166     110.315  62.109 -55.023  1.00 19.30      BPRO  
ATOM   2886  CB  THR B 166     110.210  63.002 -56.210  1.00 19.54      BPRO  
ATOM   2887  OG1 THR B 166     109.588  64.207 -55.807  1.00 19.10      BPRO  
ATOM   2888  CG2 THR B 166     109.356  62.380 -57.257  1.00 19.35      BPRO  
ATOM   2889  C   THR B 166     111.154  60.888 -55.307  1.00 17.35      BPRO  
ATOM   2890  O   THR B 166     112.342  61.011 -55.642  1.00 17.17      BPRO  
ATOM   2891  N   PHE B 167     110.540  59.729 -55.091  1.00 14.69      BPRO  
ATOM   2892  CA  PHE B 167     111.207  58.432 -55.218  1.00 12.28      BPRO  
ATOM   2893  CB  PHE B 167     110.390  57.420 -54.427  1.00 10.81      BPRO  
ATOM   2894  CG  PHE B 167     110.416  57.698 -52.932  1.00  9.60      BPRO  
ATOM   2895  CD1 PHE B 167     109.585  58.634 -52.354  1.00  9.11      BPRO  
ATOM   2896  CE1 PHE B 167     109.692  58.913 -50.996  1.00  8.21      BPRO  
ATOM   2897  CZ  PHE B 167     110.607  58.279 -50.204  1.00  7.54      BPRO  
ATOM   2898  CD2 PHE B 167     111.330  57.052 -52.126  1.00  9.24      BPRO  
ATOM   2899  CE2 PHE B 167     111.421  57.348 -50.779  1.00  8.15      BPRO  
ATOM   2900  C   PHE B 167     111.411  57.952 -56.664  1.00 11.90      BPRO  
ATOM   2901  O   PHE B 167     110.744  58.365 -57.631  1.00 12.04      BPRO  
ATOM   2902  N   PRO B 168     112.351  57.088 -56.928  1.00 11.22      BPRO  
ATOM   2903  CD  PRO B 168     113.531  56.877 -56.159  1.00 11.01      BPRO  
ATOM   2904  CA  PRO B 168     112.457  56.478 -58.217  1.00 11.63      BPRO  
ATOM   2905  CB  PRO B 168     113.694  55.628 -58.112  1.00 11.23      BPRO  
ATOM   2906  CG  PRO B 168     113.932  55.515 -56.649  1.00 10.84      BPRO  
ATOM   2907  C   PRO B 168     111.178  55.721 -58.486  1.00 12.41      BPRO  
ATOM   2908  O   PRO B 168     110.587  55.141 -57.558  1.00 12.33      BPRO  
ATOM   2909  N   ALA B 169     110.739  55.820 -59.742  1.00 13.36      BPRO  
ATOM   2910  CA  ALA B 169     109.523  55.146 -60.136  1.00 14.46      BPRO  
ATOM   2911  CB  ALA B 169     109.155  55.372 -61.561  1.00 14.54      BPRO  
ATOM   2912  C   ALA B 169     109.710  53.677 -60.012  1.00 15.26      BPRO  
ATOM   2913  O   ALA B 169     110.795  53.154 -60.251  1.00 15.75      BPRO  
ATOM   2914  N   VAL B 170     108.633  53.046 -59.622  1.00 16.71      BPRO  
ATOM   2915  CA  VAL B 170     108.642  51.616 -59.460  1.00 18.68      BPRO  
ATOM   2916  CB  VAL B 170     108.273  51.292 -57.979  1.00 18.24      BPRO  
ATOM   2917  CG1 VAL B 170     106.938  51.917 -57.553  1.00 18.23      BPRO  
ATOM   2918  CG2 VAL B 170     108.220  49.786 -57.828  1.00 16.52      BPRO  
ATOM   2919  C   VAL B 170     107.682  50.983 -60.464  1.00 20.86      BPRO  
ATOM   2920  O   VAL B 170     106.608  51.528 -60.759  1.00 20.84      BPRO  
ATOM   2921  N   LEU B 171     108.123  49.830 -60.995  1.00 22.97      BPRO  
ATOM   2922  CA  LEU B 171     107.401  49.004 -61.960  1.00 25.04      BPRO  
ATOM   2923  CB  LEU B 171     108.380  48.388 -62.925  1.00 25.35      BPRO  
ATOM   2924  CG  LEU B 171     107.902  47.534 -64.075  1.00 24.97      BPRO  
ATOM   2925  CD1 LEU B 171     107.468  48.373 -65.273  1.00 24.44      BPRO  
ATOM   2926  CD2 LEU B 171     109.065  46.631 -64.447  1.00 24.63      BPRO  
ATOM   2927  C   LEU B 171     106.655  47.899 -61.236  1.00 26.48      BPRO  
ATOM   2928  O   LEU B 171     107.233  46.958 -60.681  1.00 26.49      BPRO  
ATOM   2929  N   GLN B 172     105.347  48.067 -61.261  1.00 28.91      BPRO  
ATOM   2930  CA  GLN B 172     104.455  47.185 -60.564  1.00 31.33      BPRO  
ATOM   2931  CB  GLN B 172     103.138  47.867 -60.359  1.00 31.63      BPRO  
ATOM   2932  CG  GLN B 172     103.267  49.114 -59.565  1.00 33.27      BPRO  
ATOM   2933  CD  GLN B 172     101.926  49.781 -59.409  1.00 34.01      BPRO  
ATOM   2934  OE1 GLN B 172     101.428  49.972 -58.303  1.00 34.87      BPRO  
ATOM   2935  NE2 GLN B 172     101.310  50.197 -60.498  1.00 34.09      BPRO  
ATOM   2936  C   GLN B 172     104.213  45.903 -61.344  1.00 32.40      BPRO  
ATOM   2937  O   GLN B 172     104.567  45.783 -62.518  1.00 32.86      BPRO  
ATOM   2938  N   SER B 173     103.484  45.003 -60.665  1.00 33.23      BPRO  
ATOM   2939  CA  SER B 173     102.967  43.736 -61.176  1.00 33.51      BPRO  
ATOM   2940  CB  SER B 173     102.018  43.171 -60.080  1.00 34.16      BPRO  
ATOM   2941  OG  SER B 173     102.239  43.716 -58.758  1.00 35.91      BPRO  
ATOM   2942  C   SER B 173     102.246  43.950 -62.523  1.00 33.08      BPRO  
ATOM   2943  O   SER B 173     102.536  43.309 -63.528  1.00 33.56      BPRO  
ATOM   2944  N   SER B 174     101.353  44.929 -62.614  1.00 32.92      BPRO  
ATOM   2945  CA  SER B 174     100.636  45.187 -63.840  1.00 33.37      BPRO  
ATOM   2946  CB  SER B 174      99.643  46.281 -63.637  1.00 33.89      BPRO  
ATOM   2947  OG  SER B 174     100.232  47.376 -62.944  1.00 35.48      BPRO  
ATOM   2948  C   SER B 174     101.461  45.581 -65.017  1.00 32.99      BPRO  
ATOM   2949  O   SER B 174     100.973  45.486 -66.130  1.00 32.36      BPRO  
ATOM   2950  N   GLY B 175     102.663  46.065 -64.805  1.00 33.02      BPRO  
ATOM   2951  CA  GLY B 175     103.468  46.550 -65.906  1.00 32.79      BPRO  
ATOM   2952  C   GLY B 175     103.345  48.058 -66.113  1.00 32.26      BPRO  
ATOM   2953  O   GLY B 175     103.794  48.592 -67.132  1.00 32.62      BPRO  
ATOM   2954  N   LEU B 176     102.733  48.744 -65.153  1.00 31.46      BPRO  
ATOM   2955  CA  LEU B 176     102.656  50.190 -65.168  1.00 30.04      BPRO  
ATOM   2956  CB  LEU B 176     101.248  50.664 -64.974  1.00 28.44      BPRO  
ATOM   2957  CG  LEU B 176     100.099  49.982 -65.646  1.00 27.06      BPRO  
ATOM   2958  CD1 LEU B 176      98.850  50.168 -64.808  1.00 25.76      BPRO  
ATOM   2959  CD2 LEU B 176      99.959  50.532 -67.045  1.00 26.61      BPRO  
ATOM   2960  C   LEU B 176     103.469  50.651 -63.953  1.00 29.24      BPRO  
ATOM   2961  O   LEU B 176     103.664  49.884 -62.990  1.00 29.41      BPRO  
ATOM   2962  N   TYR B 177     103.879  51.912 -63.939  1.00 27.64      BPRO  
ATOM   2963  CA  TYR B 177     104.687  52.459 -62.884  1.00 26.41      BPRO  
ATOM   2964  CB  TYR B 177     105.591  53.477 -63.509  1.00 26.82      BPRO  
ATOM   2965  CG  TYR B 177     106.613  52.888 -64.477  1.00 26.27      BPRO  
ATOM   2966  CD1 TYR B 177     107.768  52.294 -64.007  1.00 25.48      BPRO  
ATOM   2967  CE1 TYR B 177     108.690  51.789 -64.895  1.00 25.04      BPRO  
ATOM   2968  CZ  TYR B 177     108.464  51.868 -66.255  1.00 25.27      BPRO  
ATOM   2969  OH  TYR B 177     109.367  51.334 -67.145  1.00 24.54      BPRO  
ATOM   2970  CD2 TYR B 177     106.391  52.965 -65.842  1.00 26.38      BPRO  
ATOM   2971  CE2 TYR B 177     107.320  52.456 -66.743  1.00 25.79      BPRO  
ATOM   2972  C   TYR B 177     103.884  53.071 -61.752  1.00 25.33      BPRO  
ATOM   2973  O   TYR B 177     102.692  53.299 -61.931  1.00 25.62      BPRO  
ATOM   2974  N   SER B 178     104.486  53.345 -60.601  1.00 24.33      BPRO  
ATOM   2975  CA  SER B 178     103.908  53.989 -59.431  1.00 23.41      BPRO  
ATOM   2976  CB  SER B 178     103.500  52.920 -58.421  1.00 23.75      BPRO  
ATOM   2977  OG  SER B 178     103.659  53.155 -57.011  1.00 23.47      BPRO  
ATOM   2978  C   SER B 178     105.050  54.845 -58.886  1.00 23.01      BPRO  
ATOM   2979  O   SER B 178     106.221  54.567 -59.180  1.00 23.11      BPRO  
ATOM   2980  N   LEU B 179     104.821  55.852 -58.066  1.00 22.03      BPRO  
ATOM   2981  CA  LEU B 179     105.863  56.741 -57.596  1.00 21.28      BPRO  
ATOM   2982  CB  LEU B 179     106.350  57.563 -58.773  1.00 21.79      BPRO  
ATOM   2983  CG  LEU B 179     107.123  58.871 -58.790  1.00 21.08      BPRO  
ATOM   2984  CD1 LEU B 179     107.245  59.230 -60.254  1.00 22.15      BPRO  
ATOM   2985  CD2 LEU B 179     106.393  60.071 -58.197  1.00 20.52      BPRO  
ATOM   2986  C   LEU B 179     105.158  57.612 -56.581  1.00 20.78      BPRO  
ATOM   2987  O   LEU B 179     104.033  58.063 -56.811  1.00 21.74      BPRO  
ATOM   2988  N   SER B 180     105.831  57.964 -55.512  1.00 19.31      BPRO  
ATOM   2989  CA  SER B 180     105.249  58.714 -54.435  1.00 17.52      BPRO  
ATOM   2990  CB  SER B 180     105.383  57.830 -53.195  1.00 18.13      BPRO  
ATOM   2991  OG  SER B 180     105.480  56.408 -53.484  1.00 18.70      BPRO  
ATOM   2992  C   SER B 180     106.121  59.949 -54.401  1.00 16.38      BPRO  
ATOM   2993  O   SER B 180     107.305  59.874 -54.728  1.00 16.26      BPRO  
ATOM   2994  N   SER B 181     105.650  61.121 -54.070  1.00 14.80      BPRO  
ATOM   2995  CA  SER B 181     106.502  62.257 -53.926  1.00 13.82      BPRO  
ATOM   2996  CB  SER B 181     106.255  63.238 -54.970  1.00 12.64      BPRO  
ATOM   2997  OG  SER B 181     106.939  64.412 -54.627  1.00 12.45      BPRO  
ATOM   2998  C   SER B 181     105.950  62.754 -52.648  1.00 13.86      BPRO  
ATOM   2999  O   SER B 181     104.761  63.019 -52.596  1.00 13.91      BPRO  
ATOM   3000  N   VAL B 182     106.756  62.793 -51.613  1.00 14.95      BPRO  
ATOM   3001  CA  VAL B 182     106.335  63.290 -50.327  1.00 15.91      BPRO  
ATOM   3002  CB  VAL B 182     106.506  62.328 -49.239  1.00 14.70      BPRO  
ATOM   3003  CG1 VAL B 182     105.248  61.560 -49.228  1.00 14.66      BPRO  
ATOM   3004  CG2 VAL B 182     107.692  61.418 -49.419  1.00 13.21      BPRO  
ATOM   3005  C   VAL B 182     107.121  64.474 -49.882  1.00 18.47      BPRO  
ATOM   3006  O   VAL B 182     108.296  64.589 -50.243  1.00 18.91      BPRO  
ATOM   3007  N   VAL B 183     106.510  65.263 -49.009  1.00 20.35      BPRO  
ATOM   3008  CA  VAL B 183     107.084  66.463 -48.468  1.00 22.25      BPRO  
ATOM   3009  CB  VAL B 183     106.357  67.649 -49.071  1.00 22.06      BPRO  
ATOM   3010  CG1 VAL B 183     104.880  67.582 -48.773  1.00 23.00      BPRO  
ATOM   3011  CG2 VAL B 183     106.844  68.907 -48.426  1.00 22.14      BPRO  
ATOM   3012  C   VAL B 183     106.916  66.397 -46.955  1.00 25.19      BPRO  
ATOM   3013  O   VAL B 183     105.937  65.849 -46.440  1.00 25.14      BPRO  
ATOM   3014  N   THR B 184     107.923  66.881 -46.238  1.00 28.05      BPRO  
ATOM   3015  CA  THR B 184     107.849  66.995 -44.807  1.00 30.39      BPRO  
ATOM   3016  CB  THR B 184     108.927  66.215 -44.104  1.00 29.56      BPRO  
ATOM   3017  OG1 THR B 184     110.175  66.453 -44.715  1.00 29.66      BPRO  
ATOM   3018  CG2 THR B 184     108.642  64.759 -44.212  1.00 29.26      BPRO  
ATOM   3019  C   THR B 184     107.983  68.428 -44.393  1.00 34.41      BPRO  
ATOM   3020  O   THR B 184     108.880  69.195 -44.735  1.00 34.10      BPRO  
ATOM   3021  N   VAL B 185     106.956  68.719 -43.649  1.00 38.62      BPRO  
ATOM   3022  CA  VAL B 185     106.801  70.003 -43.041  1.00 42.19      BPRO  
ATOM   3023  CB  VAL B 185     105.488  70.671 -43.399  1.00 43.48      BPRO  
ATOM   3024  CG1 VAL B 185     105.613  71.073 -44.829  1.00 45.15      BPRO  
ATOM   3025  CG2 VAL B 185     104.288  69.765 -43.209  1.00 45.09      BPRO  
ATOM   3026  C   VAL B 185     106.788  69.721 -41.567  1.00 46.08      BPRO  
ATOM   3027  O   VAL B 185     106.557  68.599 -41.120  1.00 45.38      BPRO  
ATOM   3028  N   PRO B 186     107.033  70.723 -40.765  1.00 49.45      BPRO  
ATOM   3029  CD  PRO B 186     107.816  71.888 -41.122  1.00 49.67      BPRO  
ATOM   3030  CA  PRO B 186     106.640  70.721 -39.369  1.00 52.45      BPRO  
ATOM   3031  CB  PRO B 186     107.357  71.921 -38.830  1.00 52.39      BPRO  
ATOM   3032  CG  PRO B 186     107.400  72.834 -40.035  1.00 51.10      BPRO  
ATOM   3033  C   PRO B 186     105.124  70.743 -39.161  1.00 57.11      BPRO  
ATOM   3034  O   PRO B 186     104.401  71.264 -40.025  1.00 57.09      BPRO  
ATOM   3035  N   SER B 187     104.598  70.228 -38.041  1.00 61.52      BPRO  
ATOM   3036  CA  SER B 187     103.159  70.205 -37.767  1.00 66.35      BPRO  
ATOM   3037  CB  SER B 187     102.901  69.470 -36.479  1.00 67.80      BPRO  
ATOM   3038  OG  SER B 187     103.716  68.314 -36.439  1.00 70.01      BPRO  
ATOM   3039  C   SER B 187     102.475  71.561 -37.659  1.00 68.56      BPRO  
ATOM   3040  O   SER B 187     101.321  71.720 -38.059  1.00 69.12      BPRO  
ATOM   3041  N   SER B 188     103.207  72.532 -37.116  1.00 71.97      BPRO  
ATOM   3042  CA  SER B 188     102.769  73.904 -36.890  1.00 75.07      BPRO  
ATOM   3043  CB  SER B 188     104.009  74.744 -36.619  1.00 75.38      BPRO  
ATOM   3044  OG  SER B 188     105.017  73.968 -35.952  1.00 75.49      BPRO  
ATOM   3045  C   SER B 188     101.997  74.488 -38.065  1.00 77.12      BPRO  
ATOM   3046  O   SER B 188     100.910  75.075 -37.980  1.00 77.67      BPRO  
ATOM   3047  N   SER B 189     102.646  74.173 -39.174  1.00 79.36      BPRO  
ATOM   3048  CA  SER B 189     102.222  74.609 -40.466  1.00 81.48      BPRO  
ATOM   3049  CB  SER B 189     103.444  74.506 -41.389  1.00 81.51      BPRO  
ATOM   3050  OG  SER B 189     104.552  73.837 -40.794  1.00 81.67      BPRO  
ATOM   3051  C   SER B 189     100.995  73.967 -41.109  1.00 83.06      BPRO  
ATOM   3052  O   SER B 189     100.725  74.314 -42.266  1.00 83.29      BPRO  
ATOM   3053  N   LEU B 190     100.178  73.092 -40.509  1.00 84.39      BPRO  
ATOM   3054  CA  LEU B 190      99.008  72.590 -41.226  1.00 85.42      BPRO  
ATOM   3055  CB  LEU B 190      98.479  71.309 -40.560  1.00 85.98      BPRO  
ATOM   3056  CG  LEU B 190      98.978  69.909 -40.998  1.00 85.46      BPRO  
ATOM   3057  CD1 LEU B 190      98.657  69.699 -42.484  1.00 85.54      BPRO  
ATOM   3058  CD2 LEU B 190     100.463  69.764 -40.711  1.00 84.86      BPRO  
ATOM   3059  C   LEU B 190      97.936  73.678 -41.239  1.00 85.74      BPRO  
ATOM   3060  O   LEU B 190      97.036  73.760 -40.407  1.00 86.30      BPRO  
ATOM   3061  N   GLY B 191      98.090  74.540 -42.239  1.00 85.25      BPRO  
ATOM   3062  CA  GLY B 191      97.264  75.719 -42.425  1.00 83.21      BPRO  
ATOM   3063  C   GLY B 191      98.077  76.904 -42.973  1.00 81.76      BPRO  
ATOM   3064  O   GLY B 191      97.555  77.751 -43.706  1.00 82.06      BPRO  
ATOM   3065  N   THR B 192      99.376  76.961 -42.629  1.00 79.49      BPRO  
ATOM   3066  CA  THR B 192     100.361  77.981 -43.048  1.00 75.91      BPRO  
ATOM   3067  CB  THR B 192     101.699  77.634 -42.310  1.00 75.58      BPRO  
ATOM   3068  OG1 THR B 192     101.274  77.416 -40.963  1.00 75.66      BPRO  
ATOM   3069  CG2 THR B 192     102.830  78.674 -42.373  1.00 75.55      BPRO  
ATOM   3070  C   THR B 192     100.602  78.113 -44.574  1.00 74.07      BPRO  
ATOM   3071  O   THR B 192     101.003  79.167 -45.106  1.00 74.87      BPRO  
ATOM   3072  N   LYS B 193     100.393  76.988 -45.269  1.00 70.05      BPRO  
ATOM   3073  CA  LYS B 193     100.640  76.849 -46.690  1.00 65.70      BPRO  
ATOM   3074  CB  LYS B 193     102.062  76.263 -46.891  1.00 67.43      BPRO  
ATOM   3075  CG  LYS B 193     103.259  77.246 -46.848  1.00 68.04      BPRO  
ATOM   3076  CD  LYS B 193     104.638  76.567 -46.839  1.00 69.44      BPRO  
ATOM   3077  CE  LYS B 193     104.980  76.001 -45.461  1.00 70.64      BPRO  
ATOM   3078  NZ  LYS B 193     106.225  75.257 -45.495  1.00 70.92      BPRO  
ATOM   3079  C   LYS B 193      99.560  75.913 -47.237  1.00 61.62      BPRO  
ATOM   3080  O   LYS B 193      98.925  75.174 -46.475  1.00 60.68      BPRO  
ATOM   3081  N   THR B 194      99.308  75.964 -48.542  1.00 56.60      BPRO  
ATOM   3082  CA  THR B 194      98.372  75.101 -49.250  1.00 51.94      BPRO  
ATOM   3083  CB  THR B 194      97.621  75.923 -50.273  1.00 53.27      BPRO  
ATOM   3084  OG1 THR B 194      97.198  77.102 -49.603  1.00 52.94      BPRO  
ATOM   3085  CG2 THR B 194      96.466  75.171 -50.894  1.00 52.80      BPRO  
ATOM   3086  C   THR B 194      99.252  74.094 -49.967  1.00 47.43      BPRO  
ATOM   3087  O   THR B 194     100.146  74.574 -50.658  1.00 46.77      BPRO  
ATOM   3088  N   TYR B 195      99.123  72.773 -49.939  1.00 42.53      BPRO  
ATOM   3089  CA  TYR B 195     100.080  71.963 -50.679  1.00 37.38      BPRO  
ATOM   3090  CB  TYR B 195     100.462  70.775 -49.765  1.00 36.25      BPRO  
ATOM   3091  CG  TYR B 195     101.294  71.339 -48.614  1.00 33.73      BPRO  
ATOM   3092  CD1 TYR B 195     102.386  72.120 -48.920  1.00 32.59      BPRO  
ATOM   3093  CE1 TYR B 195     103.126  72.750 -47.944  1.00 32.03      BPRO  
ATOM   3094  CZ  TYR B 195     102.787  72.610 -46.623  1.00 31.80      BPRO  
ATOM   3095  OH  TYR B 195     103.518  73.321 -45.666  1.00 30.42      BPRO  
ATOM   3096  CD2 TYR B 195     100.951  71.176 -47.287  1.00 33.04      BPRO  
ATOM   3097  CE2 TYR B 195     101.697  71.812 -46.294  1.00 32.31      BPRO  
ATOM   3098  C   TYR B 195      99.554  71.534 -52.031  1.00 34.37      BPRO  
ATOM   3099  O   TYR B 195      98.470  70.964 -52.060  1.00 33.95      BPRO  
ATOM   3100  N   THR B 196     100.214  71.840 -53.152  1.00 31.43      BPRO  
ATOM   3101  CA  THR B 196      99.737  71.443 -54.485  1.00 27.77      BPRO  
ATOM   3102  CB  THR B 196      99.546  72.658 -55.401  1.00 27.32      BPRO  
ATOM   3103  OG1 THR B 196      98.939  73.666 -54.584  1.00 26.02      BPRO  
ATOM   3104  CG2 THR B 196      98.792  72.318 -56.681  1.00 24.44      BPRO  
ATOM   3105  C   THR B 196     100.799  70.565 -55.116  1.00 27.02      BPRO  
ATOM   3106  O   THR B 196     101.950  70.995 -55.067  1.00 26.88      BPRO  
ATOM   3107  N   CYS B 197     100.565  69.372 -55.650  1.00 24.83      BPRO  
ATOM   3108  CA  CYS B 197     101.635  68.654 -56.299  1.00 23.43      BPRO  
ATOM   3109  CB  CYS B 197     101.734  67.178 -55.859  1.00 22.48      BPRO  
ATOM   3110  SG  CYS B 197     100.440  65.950 -56.146  1.00 19.97      BPRO  
ATOM   3111  C   CYS B 197     101.291  68.734 -57.756  1.00 23.12      BPRO  
ATOM   3112  O   CYS B 197     100.124  68.558 -58.104  1.00 24.39      BPRO  
ATOM   3113  N   ASN B 198     102.197  69.067 -58.651  1.00 22.72      BPRO  
ATOM   3114  CA  ASN B 198     101.833  69.157 -60.045  1.00 22.61      BPRO  
ATOM   3115  CB  ASN B 198     102.352  70.420 -60.621  1.00 22.04      BPRO  
ATOM   3116  CG  ASN B 198     102.206  71.594 -59.670  1.00 21.39      BPRO  
ATOM   3117  OD1 ASN B 198     102.977  71.697 -58.714  1.00 22.05      BPRO  
ATOM   3118  ND2 ASN B 198     101.279  72.538 -59.798  1.00 21.06      BPRO  
ATOM   3119  C   ASN B 198     102.494  67.973 -60.715  1.00 23.18      BPRO  
ATOM   3120  O   ASN B 198     103.727  67.892 -60.704  1.00 23.59      BPRO  
ATOM   3121  N   VAL B 199     101.733  67.019 -61.259  1.00 23.10      BPRO  
ATOM   3122  CA  VAL B 199     102.303  65.803 -61.823  1.00 23.32      BPRO  
ATOM   3123  CB  VAL B 199     101.427  64.607 -61.501  1.00 23.59      BPRO  
ATOM   3124  CG1 VAL B 199     102.033  63.316 -61.999  1.00 23.25      BPRO  
ATOM   3125  CG2 VAL B 199     101.295  64.518 -60.018  1.00 23.55      BPRO  
ATOM   3126  C   VAL B 199     102.369  65.966 -63.319  1.00 23.61      BPRO  
ATOM   3127  O   VAL B 199     101.349  66.407 -63.855  1.00 23.83      BPRO  
ATOM   3128  N   ASP B 200     103.474  65.641 -64.001  1.00 23.94      BPRO  
ATOM   3129  CA  ASP B 200     103.503  65.768 -65.444  1.00 24.29      BPRO  
ATOM   3130  CB  ASP B 200     104.502  66.792 -65.934  1.00 24.37      BPRO  
ATOM   3131  CG  ASP B 200     104.275  67.333 -67.346  1.00 24.81      BPRO  
ATOM   3132  OD1 ASP B 200     103.534  66.763 -68.152  1.00 24.92      BPRO  
ATOM   3133  OD2 ASP B 200     104.836  68.385 -67.636  1.00 25.15      BPRO  
ATOM   3134  C   ASP B 200     103.906  64.474 -66.080  1.00 24.95      BPRO  
ATOM   3135  O   ASP B 200     104.881  63.839 -65.668  1.00 25.66      BPRO  
ATOM   3136  N   HSD B 201     103.144  64.089 -67.089  1.00 24.22      BPRO  
ATOM   3137  CA  HSD B 201     103.479  62.910 -67.834  1.00 24.33      BPRO  
ATOM   3138  CB  HSD B 201     102.445  61.848 -67.605  1.00 22.57      BPRO  
ATOM   3139  ND1 HSD B 201     102.121  59.763 -68.988  1.00 21.46      BPRO  
ATOM   3140  CG  HSD B 201     102.820  60.490 -68.156  1.00 21.51      BPRO  
ATOM   3141  CE1 HSD B 201     102.725  58.622 -69.169  1.00 21.51      BPRO  
ATOM   3142  NE2 HSD B 201     103.800  58.616 -68.464  1.00 21.13      BPRO  
ATOM   3143  CD2 HSD B 201     103.916  59.741 -67.827  1.00 21.56      BPRO  
ATOM   3144  C   HSD B 201     103.435  63.406 -69.257  1.00 25.61      BPRO  
ATOM   3145  O   HSD B 201     102.375  63.372 -69.881  1.00 25.62      BPRO  
ATOM   3146  N   LYS B 202     104.539  63.886 -69.829  1.00 27.93      BPRO  
ATOM   3147  CA  LYS B 202     104.487  64.381 -71.194  1.00 29.90      BPRO  
ATOM   3148  CB  LYS B 202     105.781  65.068 -71.583  1.00 31.17      BPRO  
ATOM   3149  CG  LYS B 202     105.601  66.580 -71.381  1.00 33.36      BPRO  
ATOM   3150  CD  LYS B 202     106.776  67.501 -71.807  1.00 34.53      BPRO  
ATOM   3151  CE  LYS B 202     108.001  67.559 -70.891  1.00 35.47      BPRO  
ATOM   3152  NZ  LYS B 202     108.687  66.275 -70.765  1.00 37.34      BPRO  
ATOM   3153  C   LYS B 202     104.176  63.340 -72.239  1.00 31.50      BPRO  
ATOM   3154  O   LYS B 202     103.416  63.726 -73.112  1.00 31.03      BPRO  
ATOM   3155  N   PRO B 203     104.563  62.049 -72.235  1.00 32.57      BPRO  
ATOM   3156  CD  PRO B 203     105.422  61.363 -71.280  1.00 32.23      BPRO  
ATOM   3157  CA  PRO B 203     104.169  61.096 -73.246  1.00 34.30      BPRO  
ATOM   3158  CB  PRO B 203     104.835  59.795 -72.834  1.00 32.78      BPRO  
ATOM   3159  CG  PRO B 203     104.961  59.916 -71.371  1.00 31.72      BPRO  
ATOM   3160  C   PRO B 203     102.666  60.968 -73.412  1.00 36.61      BPRO  
ATOM   3161  O   PRO B 203     102.256  60.361 -74.398  1.00 37.14      BPRO  
ATOM   3162  N   SER B 204     101.821  61.483 -72.514  1.00 38.49      BPRO  
ATOM   3163  CA  SER B 204     100.391  61.381 -72.726  1.00 41.15      BPRO  
ATOM   3164  CB  SER B 204      99.825  60.240 -71.892  1.00 41.33      BPRO  
ATOM   3165  OG  SER B 204      99.914  60.376 -70.481  1.00 42.70      BPRO  
ATOM   3166  C   SER B 204      99.672  62.661 -72.376  1.00 42.31      BPRO  
ATOM   3167  O   SER B 204      98.494  62.621 -72.021  1.00 42.52      BPRO  
ATOM   3168  N   ASN B 205     100.387  63.787 -72.437  1.00 44.50      BPRO  
ATOM   3169  CA  ASN B 205      99.882  65.111 -72.081  1.00 46.30      BPRO  
ATOM   3170  CB  ASN B 205      99.302  65.738 -73.360  1.00 46.20      BPRO  
ATOM   3171  CG  ASN B 205      98.916  67.205 -73.145  1.00 46.29      BPRO  
ATOM   3172  OD1 ASN B 205      99.774  68.087 -73.033  1.00 46.95      BPRO  
ATOM   3173  ND2 ASN B 205      97.637  67.560 -73.034  1.00 46.16      BPRO  
ATOM   3174  C   ASN B 205      98.862  65.133 -70.926  1.00 46.75      BPRO  
ATOM   3175  O   ASN B 205      97.713  65.575 -71.015  1.00 48.25      BPRO  
ATOM   3176  N   THR B 206      99.226  64.550 -69.803  1.00 46.88      BPRO  
ATOM   3177  CA  THR B 206      98.329  64.511 -68.675  1.00 46.59      BPRO  
ATOM   3178  CB  THR B 206      98.330  63.111 -68.106  1.00 48.43      BPRO  
ATOM   3179  OG1 THR B 206      98.332  62.235 -69.219  1.00 48.19      BPRO  
ATOM   3180  CG2 THR B 206      97.122  62.823 -67.255  1.00 48.90      BPRO  
ATOM   3181  C   THR B 206      98.962  65.506 -67.737  1.00 44.77      BPRO  
ATOM   3182  O   THR B 206     100.162  65.360 -67.492  1.00 43.92      BPRO  
ATOM   3183  N   LYS B 207      98.290  66.535 -67.252  1.00 43.57      BPRO  
ATOM   3184  CA  LYS B 207      98.920  67.458 -66.338  1.00 42.81      BPRO  
ATOM   3185  CB  LYS B 207      99.141  68.835 -66.968  1.00 45.19      BPRO  
ATOM   3186  CG  LYS B 207     100.389  69.035 -67.844  1.00 46.57      BPRO  
ATOM   3187  CD  LYS B 207     100.581  70.526 -68.142  1.00 47.98      BPRO  
ATOM   3188  CE  LYS B 207     101.774  70.813 -69.043  1.00 49.48      BPRO  
ATOM   3189  NZ  LYS B 207     101.781  72.235 -69.354  1.00 49.49      BPRO  
ATOM   3190  C   LYS B 207      97.938  67.599 -65.210  1.00 42.18      BPRO  
ATOM   3191  O   LYS B 207      96.799  68.012 -65.473  1.00 42.30      BPRO  
ATOM   3192  N   VAL B 208      98.318  67.254 -63.978  1.00 40.04      BPRO  
ATOM   3193  CA  VAL B 208      97.372  67.327 -62.871  1.00 37.54      BPRO  
ATOM   3194  CB  VAL B 208      97.142  65.982 -62.198  1.00 37.12      BPRO  
ATOM   3195  CG1 VAL B 208      95.922  66.035 -61.309  1.00 35.80      BPRO  
ATOM   3196  CG2 VAL B 208      96.897  64.943 -63.234  1.00 35.97      BPRO  
ATOM   3197  C   VAL B 208      97.939  68.234 -61.821  1.00 37.31      BPRO  
ATOM   3198  O   VAL B 208      99.163  68.313 -61.725  1.00 37.24      BPRO  
ATOM   3199  N   ASP B 209      97.121  68.927 -61.045  1.00 37.36      BPRO  
ATOM   3200  CA  ASP B 209      97.641  69.669 -59.935  1.00 38.64      BPRO  
ATOM   3201  CB  ASP B 209      97.536  71.159 -60.223  1.00 35.89      BPRO  
ATOM   3202  CG  ASP B 209      98.471  71.728 -61.284  1.00 34.24      BPRO  
ATOM   3203  OD1 ASP B 209      99.361  71.028 -61.766  1.00 32.81      BPRO  
ATOM   3204  OD2 ASP B 209      98.322  72.904 -61.626  1.00 32.86      BPRO  
ATOM   3205  C   ASP B 209      96.803  69.276 -58.726  1.00 40.19      BPRO  
ATOM   3206  O   ASP B 209      95.750  69.857 -58.523  1.00 41.24      BPRO  
ATOM   3207  N   LYS B 210      97.168  68.290 -57.898  1.00 41.65      BPRO  
ATOM   3208  CA  LYS B 210      96.378  67.882 -56.734  1.00 43.92      BPRO  
ATOM   3209  CB  LYS B 210      96.766  66.483 -56.302  1.00 43.52      BPRO  
ATOM   3210  CG  LYS B 210      95.678  65.441 -56.450  1.00 42.62      BPRO  
ATOM   3211  CD  LYS B 210      94.461  65.760 -55.607  1.00 41.75      BPRO  
ATOM   3212  CE  LYS B 210      93.351  64.743 -55.825  1.00 41.39      BPRO  
ATOM   3213  NZ  LYS B 210      92.089  65.186 -55.240  1.00 39.58      BPRO  
ATOM   3214  C   LYS B 210      96.592  68.807 -55.543  1.00 44.46      BPRO  
ATOM   3215  O   LYS B 210      97.603  69.501 -55.518  1.00 44.80      BPRO  
ATOM   3216  N   ARG B 211      95.729  68.890 -54.533  1.00 47.90      BPRO  
ATOM   3217  CA  ARG B 211      96.004  69.652 -53.328  1.00 51.32      BPRO  
ATOM   3218  CB  ARG B 211      95.151  70.929 -53.258  1.00 58.12      BPRO  
ATOM   3219  CG  ARG B 211      95.901  71.955 -54.142  1.00 66.56      BPRO  
ATOM   3220  CD  ARG B 211      95.451  73.414 -54.432  1.00 76.22      BPRO  
ATOM   3221  NE  ARG B 211      96.118  73.841 -55.674  1.00 86.58      BPRO  
ATOM   3222  CZ  ARG B 211      96.366  75.107 -56.062  1.00 91.75      BPRO  
ATOM   3223  NH1 ARG B 211      95.984  76.177 -55.339  1.00 94.98      BPRO  
ATOM   3224  NH2 ARG B 211      97.019  75.285 -57.225  1.00 95.08      BPRO  
ATOM   3225  C   ARG B 211      95.707  68.735 -52.168  1.00 50.68      BPRO  
ATOM   3226  O   ARG B 211      94.821  67.882 -52.270  1.00 50.18      BPRO  
ATOM   3227  N   VAL B 212      96.503  68.894 -51.116  1.00 50.48      BPRO  
ATOM   3228  CA  VAL B 212      96.541  68.005 -49.965  1.00 49.28      BPRO  
ATOM   3229  CB  VAL B 212      97.973  67.394 -50.057  1.00 50.58      BPRO  
ATOM   3230  CG1 VAL B 212      98.130  66.308 -49.038  1.00 49.14      BPRO  
ATOM   3231  CG2 VAL B 212      98.219  66.712 -51.393  1.00 48.70      BPRO  
ATOM   3232  C   VAL B 212      96.215  68.720 -48.617  1.00 48.48      BPRO  
ATOM   3233  O   VAL B 212      95.990  68.012 -47.626  1.00 49.16      BPRO  
ATOM   3234  N   GLU B 213      95.752  70.011 -49.144  1.00  0.00      BPRO  
ATOM   3235  CA  GLU B 213      95.397  70.824 -47.983  1.00  0.00      BPRO  
ATOM   3236  CB  GLU B 213      94.004  71.478 -48.205  1.00  0.00      BPRO  
ATOM   3237  CG  GLU B 213      93.508  72.422 -47.063  1.00  0.00      BPRO  
ATOM   3238  CD  GLU B 213      92.130  73.044 -47.188  1.00  0.00      BPRO  
ATOM   3239  OE1 GLU B 213      91.418  72.828 -48.188  1.00  0.00      BPRO  
ATOM   3240  OE2 GLU B 213      91.753  73.762 -46.238  1.00  0.00      BPRO  
ATOM   3241  C   GLU B 213      95.395  69.993 -46.722  1.00  0.00      BPRO  
ATOM   3242  O   GLU B 213      94.950  70.427 -45.650  1.00  0.00      BPRO  
ATOM   3243  N   SER B 214      95.938  68.628 -46.768  1.00  0.00      BPRO  
ATOM   3244  CA  SER B 214      95.800  68.087 -45.418  1.00  0.00      BPRO  
ATOM   3245  CB  SER B 214      97.101  67.374 -44.974  1.00  0.00      BPRO  
ATOM   3246  OG  SER B 214      98.186  68.281 -44.754  1.00  0.00      BPRO  
ATOM   3247  C   SER B 214      95.398  69.168 -44.442  1.00  0.00      BPRO  
ATOM   3248  O   SER B 214      95.400  68.981 -43.225  1.00  0.00      BPRO  
ATOM   3249  N   LYS B 215      94.992  70.483 -44.960  1.00  0.00      BPRO  
ATOM   3250  CA  LYS B 215      94.667  71.300 -43.795  1.00  0.00      BPRO  
ATOM   3251  CB  LYS B 215      93.311  72.019 -44.030  1.00  0.00      BPRO  
ATOM   3252  CG  LYS B 215      92.912  72.975 -42.878  1.00  0.00      BPRO  
ATOM   3253  CD  LYS B 215      91.549  73.652 -43.045  1.00  0.00      BPRO  
ATOM   3254  CE  LYS B 215      91.253  74.506 -41.805  1.00  0.00      BPRO  
ATOM   3255  NZ  LYS B 215      90.028  75.293 -42.034  1.00  0.00      BPRO  
ATOM   3256  C   LYS B 215      94.623  70.461 -42.540  1.00  0.00      BPRO  
ATOM   3257  O   LYS B 215      94.191  70.905 -41.467  1.00  0.00      BPRO  
ATOM   3258  N   TYR B 216      95.107  69.074 -42.593  1.00  0.00      BPRO  
ATOM   3259  CA  TYR B 216      94.940  68.529 -41.249  1.00  0.00      BPRO  
ATOM   3260  CB  TYR B 216      96.252  67.853 -40.756  1.00  0.00      BPRO  
ATOM   3261  CG  TYR B 216      96.756  66.654 -41.569  1.00  0.00      BPRO  
ATOM   3262  CD1 TYR B 216      96.167  65.394 -41.421  1.00  0.00      BPRO  
ATOM   3263  CE1 TYR B 216      96.624  64.318 -42.176  1.00  0.00      BPRO  
ATOM   3264  CZ  TYR B 216      97.670  64.492 -43.079  1.00  0.00      BPRO  
ATOM   3265  OH  TYR B 216      98.113  63.434 -43.819  1.00  0.00      BPRO  
ATOM   3266  CD2 TYR B 216      97.807  66.822 -42.475  1.00  0.00      BPRO  
ATOM   3267  CE2 TYR B 216      98.262  65.745 -43.229  1.00  0.00      BPRO  
ATOM   3268  C   TYR B 216      94.580  69.617 -40.266  1.00  0.00      BPRO  
ATOM   3269  O   TYR B 216      94.568  69.421 -39.048  1.00  0.00      BPRO  
ATOM   3270  N   GLY B 217      94.233  70.952 -40.776  1.00  0.00      BPRO  
ATOM   3271  CA  GLY B 217      93.937  71.773 -39.606  1.00  0.00      BPRO  
ATOM   3272  C   GLY B 217      93.852  70.927 -38.359  1.00  0.00      BPRO  
ATOM   3273  O   GLY B 217      93.436  71.379 -37.289  1.00  0.00      BPRO  
ATOM   3274  N   PRO B 218      94.277  69.521 -38.421  1.00  0.00      BPRO  
ATOM   3275  CD  PRO B 218      95.632  69.483 -38.926  1.00  0.00      BPRO  
ATOM   3276  CA  PRO B 218      94.096  68.934 -37.102  1.00  0.00      BPRO  
ATOM   3277  CB  PRO B 218      95.442  68.225 -36.884  1.00  0.00      BPRO  
ATOM   3278  CG  PRO B 218      96.435  69.079 -37.687  1.00  0.00      BPRO  
ATOM   3279  C   PRO B 218      93.803  70.008 -36.040  1.00  0.00      BPRO  
ATOM   3280  O   PRO B 218      93.805  69.718 -34.843  1.00  0.00      BPRO  
ATOM   3281  N   PRO B 219      93.520  71.389 -36.457  1.00  0.00      BPRO  
ATOM   3282  CD  PRO B 219      92.422  71.358 -37.397  1.00  0.00      BPRO  
ATOM   3283  CA  PRO B 219      93.282  72.183 -35.260  1.00  0.00      BPRO  
ATOM   3284  CB  PRO B 219      91.993  72.933 -35.630  1.00  0.00      BPRO  
ATOM   3285  CG  PRO B 219      91.276  71.970 -36.588  1.00  0.00      BPRO  
ATOM   3286  C   PRO B 219      93.125  71.296 -34.014  1.00  0.00      BPRO  
ATOM   3287  O   PRO B 219      92.738  71.778 -32.949  1.00  0.00      BPRO  
ATOM   3288  N   CYS B 220      93.439  69.862 -34.094  1.00  0.00      BPRO  
ATOM   3289  CA  CYS B 220      93.191  69.313 -32.763  1.00  0.00      BPRO  
ATOM   3290  CB  CYS B 220      94.378  68.410 -32.376  1.00  0.00      BPRO  
ATOM   3291  SG  CYS B 220      94.051  67.556 -30.817  1.00  0.00      BPRO  
ATOM   3292  C   CYS B 220      92.952  70.416 -31.759  1.00  0.00      BPRO  
ATOM   3293  O   CYS B 220      92.901  70.195 -30.540  1.00  0.00      BPRO  
ATOM   3294  N   PRO B 221      92.775  71.793 -32.242  1.00  0.00      BPRO  
ATOM   3295  CD  PRO B 221      91.700  71.796 -33.210  1.00  0.00      BPRO  
ATOM   3296  CA  PRO B 221      92.563  72.653 -31.087  1.00  0.00      BPRO  
ATOM   3297  CB  PRO B 221      91.338  73.472 -31.523  1.00  0.00      BPRO  
ATOM   3298  CG  PRO B 221      90.580  72.518 -32.459  1.00  0.00      BPRO  
ATOM   3299  C   PRO B 221      92.315  71.835 -29.809  1.00  0.00      BPRO  
ATOM   3300  O   PRO B 221      91.936  72.389 -28.776  1.00  0.00      BPRO  
ATOM   3301  N   SER B 222      92.531  70.381 -29.819  1.00  0.00      BPRO  
ATOM   3302  CA  SER B 222      92.213  69.910 -28.474  1.00  0.00      BPRO  
ATOM   3303  CB  SER B 222      93.294  68.925 -27.964  1.00  0.00      BPRO  
ATOM   3304  OG  SER B 222      94.548  69.564 -27.699  1.00  0.00      BPRO  
ATOM   3305  C   SER B 222      92.026  71.071 -27.525  1.00  0.00      BPRO  
ATOM   3306  O   SER B 222      91.931  70.909 -26.309  1.00  0.00      BPRO  
ATOM   3307  N   CYS B 223      91.957  72.434 -28.071  1.00  0.00      BPRO  
ATOM   3308  CA  CYS B 223      91.776  73.325 -26.928  1.00  0.00      BPRO  
ATOM   3309  CB  CYS B 223      90.661  74.333 -27.264  1.00  0.00      BPRO  
ATOM   3310  SG  CYS B 223      90.511  75.578 -25.962  1.00  0.00      BPRO  
ATOM   3311  C   CYS B 223      91.485  72.539 -25.671  1.00  0.00      BPRO  
ATOM   3312  O   CYS B 223      91.119  73.089 -24.622  1.00  0.00      BPRO  
ATOM   3313  N   PRO B 224      91.640  71.078 -25.692  1.00  0.00      BPRO  
ATOM   3314  CD  PRO B 224      92.982  70.774 -26.138  1.00  0.00      BPRO  
ATOM   3315  CA  PRO B 224      91.302  70.567 -24.371  1.00  0.00      BPRO  
ATOM   3316  CB  PRO B 224      92.481  69.625 -24.085  1.00  0.00      BPRO  
ATOM   3317  CG  PRO B 224      93.647  70.257 -24.860  1.00  0.00      BPRO  
ATOM   3318  C   PRO B 224      91.176  71.702 -23.341  1.00  0.00      BPRO  
ATOM   3319  O   PRO B 224      91.077  71.447 -22.140  1.00  0.00      BPRO  
ATOM   3320  N   ALA B 225      91.174  73.101 -23.792  1.00  0.00      BPRO  
ATOM   3321  CA  ALA B 225      91.042  73.919 -22.590  1.00  0.00      BPRO  
ATOM   3322  CB  ALA B 225      89.973  74.989 -22.868  1.00  0.00      BPRO  
ATOM   3323  C   ALA B 225      90.715  73.064 -21.388  1.00  0.00      BPRO  
ATOM   3324  O   ALA B 225      90.381  73.557 -20.304  1.00  0.00      BPRO  
ATOM   3325  N   PRO B 226      90.796  71.602 -21.512  1.00  0.00      BPRO  
ATOM   3326  CD  PRO B 226      92.120  71.263 -21.986  1.00  0.00      BPRO  
ATOM   3327  CA  PRO B 226      90.437  71.019 -20.227  1.00  0.00      BPRO  
ATOM   3328  CB  PRO B 226      91.567  70.000 -20.015  1.00  0.00      BPRO  
ATOM   3329  CG  PRO B 226      92.762  70.626 -20.751  1.00  0.00      BPRO  
ATOM   3330  C   PRO B 226      90.371  72.084 -19.120  1.00  0.00      BPRO  
ATOM   3331  O   PRO B 226      90.263  71.751 -17.940  1.00  0.00      BPRO  
ATOM   3332  N   GLU B 227      90.438  73.509 -19.474  1.00  0.00      BPRO  
ATOM   3333  CA  GLU B 227      90.351  74.247 -18.217  1.00  0.00      BPRO  
ATOM   3334  CB  GLU B 227      89.306  75.392 -18.351  1.00  0.00      BPRO  
ATOM   3335  CG  GLU B 227      89.137  76.306 -17.095  1.00  0.00      BPRO  
ATOM   3336  CD  GLU B 227      88.090  77.404 -17.138  1.00  0.00      BPRO  
ATOM   3337  OE1 GLU B 227      87.396  77.588 -18.156  1.00  0.00      BPRO  
ATOM   3338  OE2 GLU B 227      87.958  78.089 -16.102  1.00  0.00      BPRO  
ATOM   3339  C   GLU B 227      89.985  73.330 -17.075  1.00  0.00      BPRO  
ATOM   3340  O   GLU B 227      89.679  73.765 -15.955  1.00  0.00      BPRO  
ATOM   3341  N   PHE B 228      89.992  71.877 -17.298  1.00  0.00      BPRO  
ATOM   3342  CA  PHE B 228      89.602  71.267 -16.031  1.00  0.00      BPRO  
ATOM   3343  CB  PHE B 228      90.606  70.136 -15.651  1.00  0.00      BPRO  
ATOM   3344  CG  PHE B 228      90.769  68.995 -16.667  1.00  0.00      BPRO  
ATOM   3345  CD1 PHE B 228      91.717  69.112 -17.690  1.00  0.00      BPRO  
ATOM   3346  CE1 PHE B 228      91.822  68.125 -18.665  1.00  0.00      BPRO  
ATOM   3347  CZ  PHE B 228      90.993  67.008 -18.613  1.00  0.00      BPRO  
ATOM   3348  CD2 PHE B 228      89.941  67.871 -16.621  1.00  0.00      BPRO  
ATOM   3349  CE2 PHE B 228      90.055  66.878 -17.590  1.00  0.00      BPRO  
ATOM   3350  C   PHE B 228      89.577  72.290 -14.921  1.00  0.00      BPRO  
ATOM   3351  O   PHE B 228      89.449  71.958 -13.709  1.00  0.00      BPRO  
ATOM   3352  N   LEU B 229      89.705  73.714 -15.261  1.00  0.00      BPRO  
ATOM   3353  CA  LEU B 229      89.647  74.444 -13.997  1.00  0.00      BPRO  
ATOM   3354  CB  LEU B 229      88.678  75.655 -14.110  1.00  0.00      BPRO  
ATOM   3355  CG  LEU B 229      88.964  76.719 -15.204  1.00  0.00      BPRO  
ATOM   3356  CD1 LEU B 229      87.970  77.883 -15.082  1.00  0.00      BPRO  
ATOM   3357  CD2 LEU B 229      90.403  77.259 -15.147  1.00  0.00      BPRO  
ATOM   3358  C   LEU B 229      89.239  73.531 -12.866  1.00  0.00      BPRO  
ATOM   3359  O   LEU B 229      88.948  73.967 -11.741  1.00  0.00      BPRO  
ATOM   3360  N   GLY B 230      89.185  72.082 -13.104  1.00  0.00      BPRO  
ATOM   3361  CA  GLY B 230      88.766  71.475 -11.843  1.00  0.00      BPRO  
ATOM   3362  C   GLY B 230      88.782  72.488 -10.724  1.00  0.00      BPRO  
ATOM   3363  O   GLY B 230      88.640  72.160  -9.543  1.00  0.00      BPRO  
ATOM   3364  N   GLY B 231      88.971  73.908 -11.051  1.00  0.00      BPRO  
ATOM   3365  CA  GLY B 231      88.941  74.629  -9.782  1.00  0.00      BPRO  
ATOM   3366  C   GLY B 231      88.492  73.726  -8.658  1.00  0.00      BPRO  
ATOM   3367  O   GLY B 231      88.220  74.163  -7.537  1.00  0.00      BPRO  
ATOM   3368  N   PRO B 232      87.494  72.369  -8.870  1.00109.97      BPRO  
ATOM   3369  CD  PRO B 232      88.472  72.266  -9.965  1.00118.65      BPRO  
ATOM   3370  CA  PRO B 232      87.933  71.656  -7.668  1.00101.85      BPRO  
ATOM   3371  CB  PRO B 232      89.350  71.198  -8.024  1.00109.15      BPRO  
ATOM   3372  CG  PRO B 232      89.388  71.170  -9.499  1.00116.37      BPRO  
ATOM   3373  C   PRO B 232      88.000  72.603  -6.489  1.00 97.04      BPRO  
ATOM   3374  O   PRO B 232      88.388  73.761  -6.640  1.00 96.16      BPRO  
ATOM   3375  N   SER B 233      87.628  72.111  -5.316  1.00 96.00      BPRO  
ATOM   3376  CA  SER B 233      87.678  72.936  -4.122  1.00 93.84      BPRO  
ATOM   3377  CB  SER B 233      86.383  73.733  -3.961  1.00 91.37      BPRO  
ATOM   3378  OG  SER B 233      86.404  74.870  -4.811  1.00 92.68      BPRO  
ATOM   3379  C   SER B 233      88.038  72.143  -2.864  1.00 89.68      BPRO  
ATOM   3380  O   SER B 233      87.566  71.022  -2.652  1.00 86.52      BPRO  
ATOM   3381  N   VAL B 234      88.889  72.745  -2.043  1.00 75.05      BPRO  
ATOM   3382  CA  VAL B 234      89.508  72.055  -0.928  1.00 80.04      BPRO  
ATOM   3383  CB  VAL B 234      91.061  72.066  -1.066  1.00 75.85      BPRO  
ATOM   3384  CG1 VAL B 234      91.714  71.185  -0.004  1.00 66.41      BPRO  
ATOM   3385  CG2 VAL B 234      91.477  71.626  -2.476  1.00 80.51      BPRO  
ATOM   3386  C   VAL B 234      89.094  72.717   0.381  1.00 79.53      BPRO  
ATOM   3387  O   VAL B 234      89.029  73.946   0.474  1.00 81.47      BPRO  
ATOM   3388  N   PHE B 235      88.798  71.890   1.381  1.00 62.74      BPRO  
ATOM   3389  CA  PHE B 235      88.432  72.364   2.702  1.00 58.85      BPRO  
ATOM   3390  CB  PHE B 235      86.915  72.309   2.883  1.00 71.48      BPRO  
ATOM   3391  CG  PHE B 235      86.178  73.065   1.823  1.00 80.45      BPRO  
ATOM   3392  CD1 PHE B 235      85.953  74.422   1.956  1.00 81.25      BPRO  
ATOM   3393  CE1 PHE B 235      85.317  75.130   0.969  1.00 83.71      BPRO  
ATOM   3394  CZ  PHE B 235      84.899  74.489  -0.178  1.00 95.03      BPRO  
ATOM   3395  CD2 PHE B 235      85.773  72.435   0.662  1.00 89.12      BPRO  
ATOM   3396  CE2 PHE B 235      85.130  73.139  -0.333  1.00 96.89      BPRO  
ATOM   3397  C   PHE B 235      89.153  71.511   3.722  1.00 57.79      BPRO  
ATOM   3398  O   PHE B 235      89.213  70.291   3.591  1.00 66.15      BPRO  
ATOM   3399  N   LEU B 236      89.728  72.165   4.723  1.00 53.43      BPRO  
ATOM   3400  CA  LEU B 236      90.598  71.498   5.681  1.00 50.84      BPRO  
ATOM   3401  CB  LEU B 236      92.002  72.083   5.601  1.00 55.09      BPRO  
ATOM   3402  CG  LEU B 236      93.101  71.394   6.401  1.00 54.11      BPRO  
ATOM   3403  CD1 LEU B 236      93.196  69.922   6.000  1.00 51.53      BPRO  
ATOM   3404  CD2 LEU B 236      94.417  72.122   6.156  1.00 56.29      BPRO  
ATOM   3405  C   LEU B 236      90.054  71.674   7.079  1.00 48.44      BPRO  
ATOM   3406  O   LEU B 236      89.797  72.791   7.507  1.00 51.32      BPRO  
ATOM   3407  N   PHE B 237      89.891  70.570   7.799  1.00 50.26      BPRO  
ATOM   3408  CA  PHE B 237      89.157  70.592   9.063  1.00 51.38      BPRO  
ATOM   3409  CB  PHE B 237      87.953  69.666   8.961  1.00 53.22      BPRO  
ATOM   3410  CG  PHE B 237      86.965  70.096   7.924  1.00 58.90      BPRO  
ATOM   3411  CD1 PHE B 237      86.036  71.091   8.209  1.00 55.70      BPRO  
ATOM   3412  CE1 PHE B 237      85.120  71.496   7.264  1.00 63.63      BPRO  
ATOM   3413  CZ  PHE B 237      85.130  70.919   6.008  1.00 69.08      BPRO  
ATOM   3414  CD2 PHE B 237      86.976  69.529   6.661  1.00 54.62      BPRO  
ATOM   3415  CE2 PHE B 237      86.068  69.932   5.706  1.00 64.92      BPRO  
ATOM   3416  C   PHE B 237      90.003  70.234  10.276  1.00 51.00      BPRO  
ATOM   3417  O   PHE B 237      90.837  69.326  10.223  1.00 51.62      BPRO  
ATOM   3418  N   PRO B 238      89.778  70.942  11.385  1.00 44.38      BPRO  
ATOM   3419  CD  PRO B 238      88.716  71.939  11.609  1.00 47.86      BPRO  
ATOM   3420  CA  PRO B 238      90.604  70.733  12.574  1.00 46.62      BPRO  
ATOM   3421  CB  PRO B 238      90.309  71.978  13.403  1.00 38.33      BPRO  
ATOM   3422  CG  PRO B 238      88.844  72.273  13.076  1.00 44.64      BPRO  
ATOM   3423  C   PRO B 238      90.132  69.474  13.288  1.00 56.20      BPRO  
ATOM   3424  O   PRO B 238      89.098  68.922  12.912  1.00 54.74      BPRO  
ATOM   3425  N   PRO B 239      90.885  69.006  14.291  1.00 54.78      BPRO  
ATOM   3426  CD  PRO B 239      92.185  69.477  14.782  1.00 48.41      BPRO  
ATOM   3427  CA  PRO B 239      90.384  67.872  15.064  1.00 55.80      BPRO  
ATOM   3428  CB  PRO B 239      91.577  67.494  15.949  1.00 51.18      BPRO  
ATOM   3429  CG  PRO B 239      92.731  68.285  15.446  1.00 46.78      BPRO  
ATOM   3430  C   PRO B 239      89.226  68.307  15.959  1.00 55.09      BPRO  
ATOM   3431  O   PRO B 239      88.968  69.499  16.123  1.00 54.00      BPRO  
ATOM   3432  N   LYS B 240      88.535  67.337  16.537  1.00 57.58      BPRO  
ATOM   3433  CA  LYS B 240      87.571  67.626  17.579  1.00 56.61      BPRO  
ATOM   3434  CB  LYS B 240      86.677  66.417  17.813  1.00 56.83      BPRO  
ATOM   3435  CG  LYS B 240      85.296  66.584  17.245  1.00 64.00      BPRO  
ATOM   3436  CD  LYS B 240      85.355  66.755  15.747  1.00 63.58      BPRO  
ATOM   3437  CE  LYS B 240      83.951  66.834  15.147  1.00 55.03      BPRO  
ATOM   3438  NZ  LYS B 240      84.008  66.893  13.647  1.00 55.83      BPRO  
ATOM   3439  C   LYS B 240      88.313  67.984  18.867  1.00 54.83      BPRO  
ATOM   3440  O   LYS B 240      89.257  67.291  19.254  1.00 63.01      BPRO  
ATOM   3441  N   PRO B 241      87.892  69.074  19.525  1.00 50.26      BPRO  
ATOM   3442  CD  PRO B 241      86.752  69.894  19.073  1.00 42.32      BPRO  
ATOM   3443  CA  PRO B 241      88.421  69.530  20.816  1.00 50.61      BPRO  
ATOM   3444  CB  PRO B 241      87.304  70.437  21.341  1.00 48.67      BPRO  
ATOM   3445  CG  PRO B 241      86.679  70.990  20.100  1.00 46.76      BPRO  
ATOM   3446  C   PRO B 241      88.613  68.378  21.787  1.00 55.35      BPRO  
ATOM   3447  O   PRO B 241      89.651  68.290  22.432  1.00 63.18      BPRO  
ATOM   3448  N   LYS B 242      87.621  67.500  21.882  1.00 57.01      BPRO  
ATOM   3449  CA  LYS B 242      87.678  66.394  22.826  1.00 57.27      BPRO  
ATOM   3450  CB  LYS B 242      86.355  65.625  22.828  1.00 62.63      BPRO  
ATOM   3451  CG  LYS B 242      86.173  64.702  24.021  1.00 59.55      BPRO  
ATOM   3452  CD  LYS B 242      84.818  64.023  23.986  1.00 60.56      BPRO  
ATOM   3453  CE  LYS B 242      84.661  63.088  25.177  1.00 71.71      BPRO  
ATOM   3454  NZ  LYS B 242      83.338  62.388  25.227  1.00 75.07      BPRO  
ATOM   3455  C   LYS B 242      88.827  65.459  22.486  1.00 54.27      BPRO  
ATOM   3456  O   LYS B 242      89.519  64.941  23.369  1.00 50.91      BPRO  
ATOM   3457  N   ASP B 243      89.037  65.249  21.194  1.00 58.22      BPRO  
ATOM   3458  CA  ASP B 243      90.070  64.324  20.757  1.00 62.95      BPRO  
ATOM   3459  CB  ASP B 243      89.936  64.018  19.263  1.00 68.89      BPRO  
ATOM   3460  CG  ASP B 243      88.804  63.056  18.972  1.00 73.82      BPRO  
ATOM   3461  OD1 ASP B 243      88.633  62.101  19.756  1.00 86.30      BPRO  
ATOM   3462  OD2 ASP B 243      88.080  63.254  17.976  1.00 69.61      BPRO  
ATOM   3463  C   ASP B 243      91.481  64.798  21.099  1.00 54.31      BPRO  
ATOM   3464  O   ASP B 243      92.380  63.978  21.255  1.00 53.02      BPRO  
ATOM   3465  N   THR B 244      91.676  66.107  21.241  1.00 44.65      BPRO  
ATOM   3466  CA  THR B 244      93.021  66.604  21.507  1.00 53.50      BPRO  
ATOM   3467  CB  THR B 244      93.308  67.927  20.788  1.00 57.42      BPRO  
ATOM   3468  OG1 THR B 244      92.422  68.942  21.271  1.00 58.80      BPRO  
ATOM   3469  CG2 THR B 244      93.135  67.758  19.292  1.00 63.04      BPRO  
ATOM   3470  C   THR B 244      93.300  66.769  22.992  1.00 59.10      BPRO  
ATOM   3471  O   THR B 244      94.442  66.969  23.393  1.00 59.41      BPRO  
ATOM   3472  N   LEU B 245      92.260  66.664  23.806  1.00 59.99      BPRO  
ATOM   3473  CA  LEU B 245      92.404  66.899  25.235  1.00 54.25      BPRO  
ATOM   3474  CB  LEU B 245      91.186  67.642  25.771  1.00 49.86      BPRO  
ATOM   3475  CG  LEU B 245      90.963  68.979  25.078  1.00 51.84      BPRO  
ATOM   3476  CD1 LEU B 245      89.613  69.592  25.467  1.00 55.29      BPRO  
ATOM   3477  CD2 LEU B 245      92.102  69.926  25.394  1.00 53.76      BPRO  
ATOM   3478  C   LEU B 245      92.663  65.634  26.047  1.00 50.22      BPRO  
ATOM   3479  O   LEU B 245      93.084  65.714  27.202  1.00 55.06      BPRO  
ATOM   3480  N   MET B 246      92.420  64.472  25.449  1.00 66.06      BPRO  
ATOM   3481  CA  MET B 246      92.636  63.193  26.131  1.00 67.44      BPRO  
ATOM   3482  CB  MET B 246      91.308  62.453  26.295  1.00 67.76      BPRO  
ATOM   3483  CG  MET B 246      90.175  63.359  26.788  1.00 84.09      BPRO  
ATOM   3484  SD  MET B 246      88.597  62.548  27.144  1.00 81.39      BPRO  
ATOM   3485  CE  MET B 246      87.642  64.006  27.670  1.00  0.00      BPRO  
ATOM   3486  C   MET B 246      93.630  62.345  25.331  1.00 75.71      BPRO  
ATOM   3487  O   MET B 246      93.419  62.113  24.139  1.00 78.72      BPRO  
ATOM   3488  N   ILE B 247      94.707  61.889  25.975  1.00 75.39      BPRO  
ATOM   3489  CA  ILE B 247      95.786  61.173  25.265  1.00 81.53      BPRO  
ATOM   3490  CB  ILE B 247      97.021  60.879  26.176  1.00 76.17      BPRO  
ATOM   3491  CG2 ILE B 247      97.725  62.169  26.569  1.00 75.49      BPRO  
ATOM   3492  CG1 ILE B 247      96.619  60.072  27.409  1.00 79.02      BPRO  
ATOM   3493  CD  ILE B 247      97.788  59.745  28.354  1.00  0.00      BPRO  
ATOM   3494  C   ILE B 247      95.357  59.869  24.577  1.00 80.41      BPRO  
ATOM   3495  O   ILE B 247      95.918  59.485  23.547  1.00 80.27      BPRO  
ATOM   3496  N   SER B 248      94.350  59.212  25.141  1.00 74.34      BPRO  
ATOM   3497  CA  SER B 248      93.917  57.900  24.688  1.00 76.33      BPRO  
ATOM   3498  CB  SER B 248      93.177  57.215  25.826  1.00 78.43      BPRO  
ATOM   3499  OG  SER B 248      92.230  58.111  26.389  1.00 75.92      BPRO  
ATOM   3500  C   SER B 248      93.014  57.977  23.466  1.00 80.21      BPRO  
ATOM   3501  O   SER B 248      92.744  56.967  22.816  1.00 81.48      BPRO  
ATOM   3502  N   ARG B 249      92.533  59.176  23.167  1.00 79.31      BPRO  
ATOM   3503  CA  ARG B 249      91.746  59.396  21.966  1.00 67.95      BPRO  
ATOM   3504  CB  ARG B 249      90.701  60.487  22.194  1.00 70.12      BPRO  
ATOM   3505  CG  ARG B 249      89.401  59.996  22.862  1.00 69.48      BPRO  
ATOM   3506  CD  ARG B 249      88.312  61.079  22.835  1.00 68.80      BPRO  
ATOM   3507  NE  ARG B 249      86.976  60.508  22.668  1.00 68.32      BPRO  
ATOM   3508  CZ  ARG B 249      86.277  59.949  23.655  1.00 65.33      BPRO  
ATOM   3509  NH1 ARG B 249      85.070  59.465  23.371  1.00  0.00      BPRO  
ATOM   3510  NH2 ARG B 249      86.759  59.840  24.889  1.00  0.00      BPRO  
ATOM   3511  C   ARG B 249      92.663  59.765  20.815  1.00 70.78      BPRO  
ATOM   3512  O   ARG B 249      93.839  60.081  21.024  1.00 71.43      BPRO  
ATOM   3513  N   THR B 250      92.128  59.726  19.598  1.00 74.69      BPRO  
ATOM   3514  CA  THR B 250      92.936  59.957  18.405  1.00 76.18      BPRO  
ATOM   3515  CB  THR B 250      93.058  58.673  17.554  1.00 81.30      BPRO  
ATOM   3516  OG1 THR B 250      93.201  59.029  16.174  1.00 91.70      BPRO  
ATOM   3517  CG2 THR B 250      91.841  57.805  17.708  1.00 70.19      BPRO  
ATOM   3518  C   THR B 250      92.461  61.135  17.534  1.00 76.43      BPRO  
ATOM   3519  O   THR B 250      91.481  61.012  16.798  1.00 81.64      BPRO  
ATOM   3520  N   PRO B 251      93.168  62.277  17.615  1.00 66.84      BPRO  
ATOM   3521  CD  PRO B 251      94.302  62.482  18.539  1.00 66.97      BPRO  
ATOM   3522  CA  PRO B 251      92.832  63.497  16.868  1.00 60.58      BPRO  
ATOM   3523  CB  PRO B 251      93.562  64.594  17.649  1.00 61.04      BPRO  
ATOM   3524  CG  PRO B 251      94.754  63.890  18.257  1.00 61.75      BPRO  
ATOM   3525  C   PRO B 251      93.316  63.487  15.416  1.00 68.61      BPRO  
ATOM   3526  O   PRO B 251      94.450  63.117  15.134  1.00 66.98      BPRO  
ATOM   3527  N   GLU B 252      92.452  63.928  14.507  1.00 70.60      BPRO  
ATOM   3528  CA  GLU B 252      92.756  63.946  13.086  1.00 65.44      BPRO  
ATOM   3529  CB  GLU B 252      91.897  62.918  12.353  1.00 72.15      BPRO  
ATOM   3530  CG  GLU B 252      92.026  61.491  12.834  1.00 83.55      BPRO  
ATOM   3531  CD  GLU B 252      90.969  60.589  12.217  1.00 92.61      BPRO  
ATOM   3532  OE1 GLU B 252      89.952  61.124  11.711  1.00 90.77      BPRO  
ATOM   3533  OE2 GLU B 252      91.159  59.352  12.226  1.00 97.81      BPRO  
ATOM   3534  C   GLU B 252      92.474  65.305  12.459  1.00 62.54      BPRO  
ATOM   3535  O   GLU B 252      91.509  65.973  12.826  1.00 63.60      BPRO  
ATOM   3536  N   VAL B 253      93.316  65.701  11.505  1.00 58.94      BPRO  
ATOM   3537  CA  VAL B 253      93.018  66.810  10.603  1.00 57.87      BPRO  
ATOM   3538  CB  VAL B 253      94.272  67.643  10.296  1.00 68.60      BPRO  
ATOM   3539  CG1 VAL B 253      93.962  68.717   9.271  1.00 69.16      BPRO  
ATOM   3540  CG2 VAL B 253      94.825  68.272  11.565  1.00 73.51      BPRO  
ATOM   3541  C   VAL B 253      92.499  66.197   9.307  1.00 61.37      BPRO  
ATOM   3542  O   VAL B 253      92.996  65.165   8.873  1.00 73.13      BPRO  
ATOM   3543  N   THR B 254      91.505  66.819   8.684  1.00 59.57      BPRO  
ATOM   3544  CA  THR B 254      90.864  66.215   7.517  1.00 62.24      BPRO  
ATOM   3545  CB  THR B 254      89.403  65.823   7.845  1.00 66.37      BPRO  
ATOM   3546  OG1 THR B 254      89.394  65.035   9.035  1.00 67.34      BPRO  
ATOM   3547  CG2 THR B 254      88.760  65.031   6.708  1.00 59.20      BPRO  
ATOM   3548  C   THR B 254      90.901  67.114   6.282  1.00 62.85      BPRO  
ATOM   3549  O   THR B 254      90.412  68.244   6.310  1.00 63.87      BPRO  
ATOM   3550  N   CYS B 255      91.479  66.607   5.197  1.00 62.61      BPRO  
ATOM   3551  CA  CYS B 255      91.516  67.361   3.945  1.00 64.07      BPRO  
ATOM   3552  CB  CYS B 255      92.924  67.382   3.348  1.00 61.78      BPRO  
ATOM   3553  SG  CYS B 255      93.154  68.625   2.051  1.00 65.62      BPRO  
ATOM   3554  C   CYS B 255      90.506  66.824   2.925  1.00 66.12      BPRO  
ATOM   3555  O   CYS B 255      90.617  65.695   2.452  1.00 66.60      BPRO  
ATOM   3556  N   VAL B 256      89.531  67.654   2.579  1.00 62.10      BPRO  
ATOM   3557  CA  VAL B 256      88.439  67.229   1.721  1.00 64.11      BPRO  
ATOM   3558  CB  VAL B 256      87.096  67.479   2.406  1.00 61.88      BPRO  
ATOM   3559  CG1 VAL B 256      85.934  67.101   1.478  1.00 64.57      BPRO  
ATOM   3560  CG2 VAL B 256      87.032  66.700   3.700  1.00 61.99      BPRO  
ATOM   3561  C   VAL B 256      88.455  67.961   0.390  1.00 68.87      BPRO  
ATOM   3562  O   VAL B 256      88.502  69.190   0.349  1.00 74.73      BPRO  
ATOM   3563  N   VAL B 257      88.419  67.199  -0.697  1.00 68.59      BPRO  
ATOM   3564  CA  VAL B 257      88.438  67.775  -2.038  1.00 70.80      BPRO  
ATOM   3565  CB  VAL B 257      89.597  67.203  -2.871  1.00 73.91      BPRO  
ATOM   3566  CG1 VAL B 257      89.682  67.886  -4.240  1.00 76.35      BPRO  
ATOM   3567  CG2 VAL B 257      90.914  67.355  -2.118  1.00 73.16      BPRO  
ATOM   3568  C   VAL B 257      87.106  67.497  -2.737  1.00 89.85      BPRO  
ATOM   3569  O   VAL B 257      86.635  66.353  -2.772  1.00 88.00      BPRO  
ATOM   3570  N   VAL B 258      86.489  68.550  -3.271  1.00 92.05      BPRO  
ATOM   3571  CA  VAL B 258      85.206  68.418  -3.964  1.00 94.51      BPRO  
ATOM   3572  CB  VAL B 258      84.062  69.123  -3.200  1.00 90.41      BPRO  
ATOM   3573  CG1 VAL B 258      83.818  68.441  -1.868  1.00 71.15      BPRO  
ATOM   3574  CG2 VAL B 258      84.372  70.601  -3.014  1.00 86.20      BPRO  
ATOM   3575  C   VAL B 258      85.247  68.931  -5.406  1.00 95.66      BPRO  
ATOM   3576  O   VAL B 258      86.217  69.560  -5.823  1.00 78.83      BPRO  
ATOM   3577  N   ASP B 259      84.180  68.648  -6.153  1.00 95.30      BPRO  
ATOM   3578  CA  ASP B 259      84.060  69.031  -7.561  1.00 98.12      BPRO  
ATOM   3579  CB  ASP B 259      83.953  70.549  -7.715  1.00 99.14      BPRO  
ATOM   3580  CG  ASP B 259      82.735  71.116  -7.024  1.00106.02      BPRO  
ATOM   3581  OD1 ASP B 259      81.717  70.398  -6.928  1.00112.34      BPRO  
ATOM   3582  OD2 ASP B 259      82.798  72.278  -6.571  1.00107.98      BPRO  
ATOM   3583  C   ASP B 259      85.194  68.488  -8.425  1.00100.59      BPRO  
ATOM   3584  O   ASP B 259      85.786  69.222  -9.216  1.00103.33      BPRO  
ATOM   3585  N   VAL B 260      85.484  67.199  -8.269  1.00101.47      BPRO  
ATOM   3586  CA  VAL B 260      86.495  66.524  -9.081  1.00101.67      BPRO  
ATOM   3587  CB  VAL B 260      87.260  65.465  -8.253  1.00 90.95      BPRO  
ATOM   3588  CG1 VAL B 260      88.164  64.625  -9.147  1.00 93.08      BPRO  
ATOM   3589  CG2 VAL B 260      88.069  66.142  -7.157  1.00 82.09      BPRO  
ATOM   3590  C   VAL B 260      85.850  65.882 -10.314  1.00114.08      BPRO  
ATOM   3591  O   VAL B 260      84.996  65.004 -10.184  1.00122.34      BPRO  
ATOM   3592  N   SER B 261      86.250  66.333 -11.504  1.00115.67      BPRO  
ATOM   3593  CA  SER B 261      85.663  65.852 -12.756  1.00120.40      BPRO  
ATOM   3594  CB  SER B 261      86.169  66.665 -13.952  1.00122.87      BPRO  
ATOM   3595  OG  SER B 261      85.650  67.984 -13.933  1.00122.96      BPRO  
ATOM   3596  C   SER B 261      85.938  64.369 -12.976  1.00124.75      BPRO  
ATOM   3597  O   SER B 261      86.963  63.846 -12.532  1.00126.74      BPRO  
ATOM   3598  N   GLN B 262      85.017  63.699 -13.664  1.00124.76      BPRO  
ATOM   3599  CA  GLN B 262      85.124  62.264 -13.891  1.00122.07      BPRO  
ATOM   3600  CB  GLN B 262      83.884  61.736 -14.616  1.00125.37      BPRO  
ATOM   3601  CG  GLN B 262      83.882  60.212 -14.915  1.00  0.00      BPRO  
ATOM   3602  CD  GLN B 262      82.611  59.758 -15.641  1.00  0.00      BPRO  
ATOM   3603  OE1 GLN B 262      82.437  58.583 -15.958  1.00  0.00      BPRO  
ATOM   3604  NE2 GLN B 262      81.688  60.710 -15.908  1.00  0.00      BPRO  
ATOM   3605  C   GLN B 262      86.382  61.934 -14.681  1.00123.06      BPRO  
ATOM   3606  O   GLN B 262      86.919  60.834 -14.569  1.00123.21      BPRO  
ATOM   3607  N   GLU B 263      86.854  62.902 -15.463  1.00125.67      BPRO  
ATOM   3608  CA  GLU B 263      88.041  62.723 -16.297  1.00126.21      BPRO  
ATOM   3609  CB  GLU B 263      87.853  63.409 -17.657  1.00129.76      BPRO  
ATOM   3610  CG  GLU B 263      89.051  63.292 -18.643  1.00  0.00      BPRO  
ATOM   3611  CD  GLU B 263      88.864  63.976 -19.999  1.00  0.00      BPRO  
ATOM   3612  OE1 GLU B 263      89.842  63.872 -20.786  1.00  0.00      BPRO  
ATOM   3613  OE2 GLU B 263      87.804  64.595 -20.250  1.00  0.00      BPRO  
ATOM   3614  C   GLU B 263      89.325  63.219 -15.622  1.00117.91      BPRO  
ATOM   3615  O   GLU B 263      90.402  63.175 -16.217  1.00114.37      BPRO  
ATOM   3616  N   ASP B 264      89.210  63.684 -14.381  1.00117.25      BPRO  
ATOM   3617  CA  ASP B 264      90.376  64.160 -13.636  1.00115.03      BPRO  
ATOM   3618  CB  ASP B 264      89.956  65.009 -12.433  1.00108.41      BPRO  
ATOM   3619  CG  ASP B 264      89.515  66.404 -12.829  1.00107.79      BPRO  
ATOM   3620  OD1 ASP B 264      89.743  66.793 -13.994  1.00112.68      BPRO  
ATOM   3621  OD2 ASP B 264      88.953  67.117 -11.972  1.00101.23      BPRO  
ATOM   3622  C   ASP B 264      91.261  63.010 -13.170  1.00113.12      BPRO  
ATOM   3623  O   ASP B 264      90.765  62.035 -12.597  1.00113.45      BPRO  
ATOM   3624  N   PRO B 265      92.580  63.126 -13.412  1.00108.49      BPRO  
ATOM   3625  CD  PRO B 265      93.200  64.185 -14.229  1.00104.72      BPRO  
ATOM   3626  CA  PRO B 265      93.568  62.144 -12.952  1.00105.70      BPRO  
ATOM   3627  CB  PRO B 265      94.899  62.786 -13.342  1.00 96.83      BPRO  
ATOM   3628  CG  PRO B 265      94.566  63.638 -14.514  1.00102.53      BPRO  
ATOM   3629  C   PRO B 265      93.502  61.943 -11.442  1.00 97.55      BPRO  
ATOM   3630  O   PRO B 265      92.772  62.663 -10.749  1.00 95.71      BPRO  
ATOM   3631  N   GLU B 266      94.258  60.973 -10.939  1.00 95.66      BPRO  
ATOM   3632  CA  GLU B 266      94.210  60.644  -9.519  1.00 95.44      BPRO  
ATOM   3633  CB  GLU B 266      95.164  59.496  -9.198  1.00 94.70      BPRO  
ATOM   3634  CG  GLU B 266      94.924  58.891  -7.836  1.00 95.95      BPRO  
ATOM   3635  CD  GLU B 266      96.072  58.028  -7.379  1.00101.34      BPRO  
ATOM   3636  OE1 GLU B 266      97.207  58.299  -7.812  1.00105.90      BPRO  
ATOM   3637  OE2 GLU B 266      95.843  57.090  -6.582  1.00101.44      BPRO  
ATOM   3638  C   GLU B 266      94.543  61.853  -8.645  1.00 93.64      BPRO  
ATOM   3639  O   GLU B 266      95.518  62.561  -8.893  1.00 95.96      BPRO  
ATOM   3640  N   VAL B 267      93.720  62.092  -7.631  1.00 89.40      BPRO  
ATOM   3641  CA  VAL B 267      93.967  63.184  -6.699  1.00 82.68      BPRO  
ATOM   3642  CB  VAL B 267      92.684  63.618  -5.968  1.00 76.21      BPRO  
ATOM   3643  CG1 VAL B 267      93.014  64.648  -4.910  1.00 65.84      BPRO  
ATOM   3644  CG2 VAL B 267      91.670  64.173  -6.955  1.00 72.06      BPRO  
ATOM   3645  C   VAL B 267      95.018  62.801  -5.661  1.00 83.17      BPRO  
ATOM   3646  O   VAL B 267      94.876  61.806  -4.948  1.00 85.22      BPRO  
ATOM   3647  N   GLN B 268      96.067  63.608  -5.573  1.00 80.63      BPRO  
ATOM   3648  CA  GLN B 268      97.160  63.339  -4.652  1.00 80.80      BPRO  
ATOM   3649  CB  GLN B 268      98.493  63.440  -5.392  1.00 82.85      BPRO  
ATOM   3650  CG  GLN B 268      98.641  62.428  -6.525  1.00 90.52      BPRO  
ATOM   3651  CD  GLN B 268      99.826  62.723  -7.414  1.00100.69      BPRO  
ATOM   3652  OE1 GLN B 268     100.298  63.858  -7.480  1.00100.22      BPRO  
ATOM   3653  NE2 GLN B 268     100.317  61.702  -8.106  1.00112.18      BPRO  
ATOM   3654  C   GLN B 268      97.137  64.285  -3.453  1.00 81.27      BPRO  
ATOM   3655  O   GLN B 268      96.613  65.396  -3.535  1.00 82.12      BPRO  
ATOM   3656  N   PHE B 269      97.705  63.836  -2.338  1.00 75.71      BPRO  
ATOM   3657  CA  PHE B 269      97.767  64.649  -1.132  1.00 65.88      BPRO  
ATOM   3658  CB  PHE B 269      96.829  64.084  -0.056  1.00 62.49      BPRO  
ATOM   3659  CG  PHE B 269      95.366  64.198  -0.393  1.00 62.77      BPRO  
ATOM   3660  CD1 PHE B 269      94.641  65.320  -0.028  1.00 55.40      BPRO  
ATOM   3661  CE1 PHE B 269      93.293  65.420  -0.334  1.00 63.28      BPRO  
ATOM   3662  CZ  PHE B 269      92.653  64.397  -1.008  1.00 63.58      BPRO  
ATOM   3663  CD2 PHE B 269      94.714  63.178  -1.067  1.00 70.40      BPRO  
ATOM   3664  CE2 PHE B 269      93.363  63.275  -1.375  1.00 70.36      BPRO  
ATOM   3665  C   PHE B 269      99.185  64.714  -0.580  1.00 68.29      BPRO  
ATOM   3666  O   PHE B 269      99.847  63.694  -0.439  1.00 74.44      BPRO  
ATOM   3667  N   ASN B 270      99.648  65.917  -0.267  1.00 68.37      BPRO  
ATOM   3668  CA  ASN B 270     100.921  66.086   0.418  1.00 70.56      BPRO  
ATOM   3669  CB  ASN B 270     101.896  66.871  -0.445  1.00 75.78      BPRO  
ATOM   3670  CG  ASN B 270     102.417  66.064  -1.606  1.00 82.12      BPRO  
ATOM   3671  OD1 ASN B 270     101.965  66.222  -2.739  1.00 91.01      BPRO  
ATOM   3672  ND2 ASN B 270     103.371  65.182  -1.332  1.00 78.05      BPRO  
ATOM   3673  C   ASN B 270     100.704  66.815   1.725  1.00 70.85      BPRO  
ATOM   3674  O   ASN B 270     100.051  67.854   1.747  1.00 75.54      BPRO  
ATOM   3675  N   TRP B 271     101.246  66.274   2.810  1.00 66.46      BPRO  
ATOM   3676  CA  TRP B 271     101.010  66.838   4.135  1.00 57.92      BPRO  
ATOM   3677  CB  TRP B 271     100.427  65.781   5.064  1.00 54.09      BPRO  
ATOM   3678  CG  TRP B 271      99.008  65.419   4.772  1.00 57.30      BPRO  
ATOM   3679  CD1 TRP B 271      98.569  64.414   3.960  1.00 60.36      BPRO  
ATOM   3680  NE1 TRP B 271      97.191  64.382   3.948  1.00 60.28      BPRO  
ATOM   3681  CE2 TRP B 271      96.718  65.377   4.761  1.00 57.84      BPRO  
ATOM   3682  CD2 TRP B 271      97.834  66.054   5.296  1.00 58.81      BPRO  
ATOM   3683  CE3 TRP B 271      97.618  67.128   6.166  1.00 59.50      BPRO  
ATOM   3684  CZ3 TRP B 271      96.322  67.483   6.467  1.00 59.22      BPRO  
ATOM   3685  CZ2 TRP B 271      95.410  65.736   5.069  1.00 56.83      BPRO  
ATOM   3686  CH2 TRP B 271      95.232  66.787   5.922  1.00 59.95      BPRO  
ATOM   3687  C   TRP B 271     102.286  67.376   4.752  1.00 59.55      BPRO  
ATOM   3688  O   TRP B 271     103.354  66.806   4.572  1.00 63.54      BPRO  
ATOM   3689  N   TYR B 272     102.162  68.467   5.497  1.00 57.38      BPRO  
ATOM   3690  CA  TYR B 272     103.316  69.085   6.137  1.00 60.12      BPRO  
ATOM   3691  CB  TYR B 272     103.787  70.301   5.344  1.00 58.70      BPRO  
ATOM   3692  CG  TYR B 272     104.079  70.009   3.902  1.00 62.15      BPRO  
ATOM   3693  CD1 TYR B 272     103.066  70.016   2.949  1.00 54.19      BPRO  
ATOM   3694  CE1 TYR B 272     103.333  69.742   1.627  1.00 61.24      BPRO  
ATOM   3695  CZ  TYR B 272     104.636  69.464   1.234  1.00 66.42      BPRO  
ATOM   3696  OH  TYR B 272     104.934  69.194  -0.089  1.00 70.86      BPRO  
ATOM   3697  CD2 TYR B 272     105.376  69.726   3.486  1.00 60.84      BPRO  
ATOM   3698  CE2 TYR B 272     105.655  69.455   2.165  1.00 60.69      BPRO  
ATOM   3699  C   TYR B 272     102.939  69.549   7.524  1.00 65.54      BPRO  
ATOM   3700  O   TYR B 272     101.895  70.157   7.702  1.00 64.37      BPRO  
ATOM   3701  N   VAL B 273     103.794  69.264   8.500  1.00 70.27      BPRO  
ATOM   3702  CA  VAL B 273     103.639  69.792   9.852  1.00 62.04      BPRO  
ATOM   3703  CB  VAL B 273     103.684  68.651  10.914  1.00 57.68      BPRO  
ATOM   3704  CG1 VAL B 273     103.671  69.205  12.327  1.00 53.89      BPRO  
ATOM   3705  CG2 VAL B 273     102.505  67.690  10.742  1.00 51.43      BPRO  
ATOM   3706  C   VAL B 273     104.765  70.800  10.076  1.00 69.13      BPRO  
ATOM   3707  O   VAL B 273     105.935  70.418  10.155  1.00 78.32      BPRO  
ATOM   3708  N   ASP B 274     104.418  72.084  10.142  1.00 63.59      BPRO  
ATOM   3709  CA  ASP B 274     105.418  73.156  10.210  1.00 65.58      BPRO  
ATOM   3710  CB  ASP B 274     106.146  73.173  11.564  1.00 70.00      BPRO  
ATOM   3711  CG  ASP B 274     105.398  73.964  12.633  1.00 74.95      BPRO  
ATOM   3712  OD1 ASP B 274     104.514  74.782  12.285  1.00 75.02      BPRO  
ATOM   3713  OD2 ASP B 274     105.709  73.774  13.831  1.00 74.60      BPRO  
ATOM   3714  C   ASP B 274     106.446  73.074   9.074  1.00 67.65      BPRO  
ATOM   3715  O   ASP B 274     107.656  73.078   9.314  1.00 69.61      BPRO  
ATOM   3716  N   GLY B 275     105.957  72.993   7.840  1.00 62.83      BPRO  
ATOM   3717  CA  GLY B 275     106.811  73.007   6.668  1.00 57.07      BPRO  
ATOM   3718  C   GLY B 275     107.465  71.677   6.345  1.00 72.73      BPRO  
ATOM   3719  O   GLY B 275     108.034  71.511   5.271  1.00 78.50      BPRO  
ATOM   3720  N   VAL B 276     107.387  70.725   7.269  1.00 74.06      BPRO  
ATOM   3721  CA  VAL B 276     108.055  69.439   7.106  1.00 71.30      BPRO  
ATOM   3722  CB  VAL B 276     108.671  68.957   8.430  1.00 70.55      BPRO  
ATOM   3723  CG1 VAL B 276     109.277  67.580   8.249  1.00 68.71      BPRO  
ATOM   3724  CG2 VAL B 276     109.711  69.952   8.925  1.00 65.90      BPRO  
ATOM   3725  C   VAL B 276     107.102  68.363   6.618  1.00 66.39      BPRO  
ATOM   3726  O   VAL B 276     106.068  68.122   7.238  1.00 69.02      BPRO  
ATOM   3727  N   GLU B 277     107.457  67.696   5.525  1.00 67.80      BPRO  
ATOM   3728  CA  GLU B 277     106.553  66.709   4.958  1.00 68.33      BPRO  
ATOM   3729  CB  GLU B 277     106.965  66.283   3.553  1.00 68.09      BPRO  
ATOM   3730  CG  GLU B 277     105.869  65.533   2.814  1.00 73.04      BPRO  
ATOM   3731  CD  GLU B 277     106.244  65.177   1.387  1.00 87.73      BPRO  
ATOM   3732  OE1 GLU B 277     107.177  65.801   0.832  1.00 95.89      BPRO  
ATOM   3733  OE2 GLU B 277     105.593  64.274   0.817  1.00 89.98      BPRO  
ATOM   3734  C   GLU B 277     106.390  65.502   5.866  1.00 74.99      BPRO  
ATOM   3735  O   GLU B 277     107.299  65.128   6.607  1.00 77.81      BPRO  
ATOM   3736  N   VAL B 278     105.206  64.913   5.791  1.00 72.82      BPRO  
ATOM   3737  CA  VAL B 278     104.782  63.843   6.665  1.00 67.93      BPRO  
ATOM   3738  CB  VAL B 278     103.905  64.443   7.781  1.00 65.07      BPRO  
ATOM   3739  CG1 VAL B 278     102.925  63.461   8.286  1.00 62.65      BPRO  
ATOM   3740  CG2 VAL B 278     104.790  64.980   8.911  1.00 58.72      BPRO  
ATOM   3741  C   VAL B 278     104.031  62.814   5.808  1.00 70.03      BPRO  
ATOM   3742  O   VAL B 278     103.437  63.174   4.788  1.00 70.08      BPRO  
ATOM   3743  N   HSD B 279     104.080  61.539   6.188  1.00 74.68      BPRO  
ATOM   3744  CA  HSD B 279     103.599  60.482   5.297  1.00 83.05      BPRO  
ATOM   3745  CB  HSD B 279     104.784  59.714   4.703  1.00 83.97      BPRO  
ATOM   3746  ND1 HSD B 279     106.890  61.098   4.512  1.00 85.81      BPRO  
ATOM   3747  CG  HSD B 279     105.746  60.577   3.944  1.00 87.92      BPRO  
ATOM   3748  CE1 HSD B 279     107.539  61.816   3.614  1.00 85.95      BPRO  
ATOM   3749  NE2 HSD B 279     106.857  61.782   2.483  1.00 88.92      BPRO  
ATOM   3750  CD2 HSD B 279     105.732  61.013   2.662  1.00 87.40      BPRO  
ATOM   3751  C   HSD B 279     102.604  59.487   5.905  1.00 85.78      BPRO  
ATOM   3752  O   HSD B 279     102.332  58.441   5.311  1.00 89.38      BPRO  
ATOM   3753  N   ASN B 280     102.046  59.808   7.065  1.00 80.96      BPRO  
ATOM   3754  CA  ASN B 280     101.185  58.849   7.750  1.00 82.39      BPRO  
ATOM   3755  CB  ASN B 280     101.253  59.030   9.269  1.00 84.41      BPRO  
ATOM   3756  CG  ASN B 280     102.256  60.079   9.683  1.00 88.40      BPRO  
ATOM   3757  OD1 ASN B 280     101.883  61.182  10.083  1.00 86.14      BPRO  
ATOM   3758  ND2 ASN B 280     103.542  59.741   9.600  1.00 94.56      BPRO  
ATOM   3759  C   ASN B 280      99.735  58.889   7.288  1.00 78.09      BPRO  
ATOM   3760  O   ASN B 280      98.960  57.987   7.598  1.00 85.45      BPRO  
ATOM   3761  N   ALA B 281      99.373  59.930   6.547  1.00 68.92      BPRO  
ATOM   3762  CA  ALA B 281      97.979  60.139   6.157  1.00 65.40      BPRO  
ATOM   3763  CB  ALA B 281      97.836  61.412   5.350  1.00 58.53      BPRO  
ATOM   3764  C   ALA B 281      97.378  58.951   5.404  1.00 68.84      BPRO  
ATOM   3765  O   ALA B 281      98.077  58.223   4.703  1.00 67.89      BPRO  
ATOM   3766  N   LYS B 282      96.080  58.748   5.577  1.00 65.06      BPRO  
ATOM   3767  CA  LYS B 282      95.389  57.682   4.879  1.00 70.89      BPRO  
ATOM   3768  CB  LYS B 282      94.664  56.777   5.869  1.00 71.36      BPRO  
ATOM   3769  CG  LYS B 282      93.885  55.596   5.252  1.00  0.00      BPRO  
ATOM   3770  CD  LYS B 282      93.175  54.721   6.301  1.00  0.00      BPRO  
ATOM   3771  CE  LYS B 282      92.408  53.554   5.664  1.00  0.00      BPRO  
ATOM   3772  NZ  LYS B 282      91.752  52.752   6.694  1.00  0.00      BPRO  
ATOM   3773  C   LYS B 282      94.407  58.341   3.934  1.00 74.27      BPRO  
ATOM   3774  O   LYS B 282      93.849  59.389   4.252  1.00 69.92      BPRO  
ATOM   3775  N   THR B 283      94.209  57.751   2.760  1.00 81.32      BPRO  
ATOM   3776  CA  THR B 283      93.367  58.391   1.755  1.00 75.56      BPRO  
ATOM   3777  CB  THR B 283      94.204  58.928   0.594  1.00 74.98      BPRO  
ATOM   3778  OG1 THR B 283      95.254  59.756   1.112  1.00 77.19      BPRO  
ATOM   3779  CG2 THR B 283      93.336  59.747  -0.351  1.00 69.10      BPRO  
ATOM   3780  C   THR B 283      92.250  57.488   1.238  1.00 76.38      BPRO  
ATOM   3781  O   THR B 283      92.473  56.325   0.902  1.00 77.52      BPRO  
ATOM   3782  N   LYS B 284      91.042  58.040   1.186  1.00 80.17      BPRO  
ATOM   3783  CA  LYS B 284      89.864  57.280   0.786  1.00 87.09      BPRO  
ATOM   3784  CB  LYS B 284      88.611  57.826   1.489  1.00 84.04      BPRO  
ATOM   3785  CG  LYS B 284      87.287  57.108   1.153  1.00  0.00      BPRO  
ATOM   3786  CD  LYS B 284      86.070  57.700   1.887  1.00  0.00      BPRO  
ATOM   3787  CE  LYS B 284      84.766  56.970   1.538  1.00  0.00      BPRO  
ATOM   3788  NZ  LYS B 284      83.640  57.564   2.255  1.00  0.00      BPRO  
ATOM   3789  C   LYS B 284      89.691  57.318  -0.729  1.00 87.14      BPRO  
ATOM   3790  O   LYS B 284      90.039  58.306  -1.374  1.00 87.76      BPRO  
ATOM   3791  N   PRO B 285      89.165  56.231  -1.308  1.00 89.00      BPRO  
ATOM   3792  CD  PRO B 285      88.875  54.928  -0.687  1.00 88.86      BPRO  
ATOM   3793  CA  PRO B 285      88.876  56.231  -2.744  1.00 92.85      BPRO  
ATOM   3794  CB  PRO B 285      88.308  54.824  -2.986  1.00 91.71      BPRO  
ATOM   3795  CG  PRO B 285      88.838  54.000  -1.866  1.00 90.99      BPRO  
ATOM   3796  C   PRO B 285      87.828  57.290  -3.077  1.00 93.58      BPRO  
ATOM   3797  O   PRO B 285      86.995  57.595  -2.225  1.00 95.66      BPRO  
ATOM   3798  N   ARG B 286      87.878  57.840  -4.288  1.00 93.37      BPRO  
ATOM   3799  CA  ARG B 286      86.907  58.839  -4.736  1.00 94.64      BPRO  
ATOM   3800  CB  ARG B 286      87.180  59.228  -6.196  1.00 95.54      BPRO  
ATOM   3801  CG  ARG B 286      86.225  60.282  -6.806  1.00  0.00      BPRO  
ATOM   3802  CD  ARG B 286      86.539  60.638  -8.269  1.00  0.00      BPRO  
ATOM   3803  NE  ARG B 286      85.527  61.664  -8.701  1.00  0.00      BPRO  
ATOM   3804  CZ  ARG B 286      85.508  62.199  -9.929  1.00  0.00      BPRO  
ATOM   3805  NH1 ARG B 286      84.567  63.100 -10.204  1.00  0.00      BPRO  
ATOM   3806  NH2 ARG B 286      86.406  61.878 -10.855  1.00  0.00      BPRO  
ATOM   3807  C   ARG B 286      85.453  58.368  -4.571  1.00 96.41      BPRO  
ATOM   3808  O   ARG B 286      85.169  57.170  -4.608  1.00 96.51      BPRO  
ATOM   3809  N   GLU B 287      84.541  59.318  -4.376  1.00 97.21      BPRO  
ATOM   3810  CA  GLU B 287      83.117  59.014  -4.226  1.00 99.14      BPRO  
ATOM   3811  CB  GLU B 287      82.682  59.125  -2.757  1.00 91.61      BPRO  
ATOM   3812  CG  GLU B 287      83.283  58.091  -1.822  1.00 87.10      BPRO  
ATOM   3813  CD  GLU B 287      82.856  58.193  -0.356  1.00  0.00      BPRO  
ATOM   3814  OE1 GLU B 287      83.362  57.329   0.407  1.00  0.00      BPRO  
ATOM   3815  OE2 GLU B 287      82.045  59.079   0.002  1.00  0.00      BPRO  
ATOM   3816  C   GLU B 287      82.284  59.970  -5.075  1.00104.34      BPRO  
ATOM   3817  O   GLU B 287      82.405  61.189  -4.945  1.00104.76      BPRO  
ATOM   3818  N   GLU B 288      81.441  59.416  -5.941  1.00109.72      BPRO  
ATOM   3819  CA  GLU B 288      80.548  60.227  -6.764  1.00116.38      BPRO  
ATOM   3820  CB  GLU B 288      80.047  59.370  -7.957  1.00  0.00      BPRO  
ATOM   3821  CG  GLU B 288      79.079  60.086  -8.941  1.00  0.00      BPRO  
ATOM   3822  CD  GLU B 288      78.584  59.242 -10.119  1.00  0.00      BPRO  
ATOM   3823  OE1 GLU B 288      77.801  59.834 -10.906  1.00  0.00      BPRO  
ATOM   3824  OE2 GLU B 288      78.949  58.048 -10.233  1.00  0.00      BPRO  
ATOM   3825  C   GLU B 288      79.384  60.782  -5.937  1.00120.17      BPRO  
ATOM   3826  O   GLU B 288      78.938  60.148  -4.981  1.00122.55      BPRO  
ATOM   3827  N   GLN B 289      78.898  61.966  -6.306  1.00119.66      BPRO  
ATOM   3828  CA  GLN B 289      77.784  62.594  -5.597  1.00119.75      BPRO  
ATOM   3829  CB  GLN B 289      78.133  64.034  -5.202  1.00119.27      BPRO  
ATOM   3830  CG  GLN B 289      79.546  64.229  -4.657  1.00115.32      BPRO  
ATOM   3831  CD  GLN B 289      79.709  63.757  -3.223  1.00113.69      BPRO  
ATOM   3832  OE1 GLN B 289      80.567  62.923  -2.929  1.00112.68      BPRO  
ATOM   3833  NE2 GLN B 289      78.895  64.300  -2.319  1.00111.39      BPRO  
ATOM   3834  C   GLN B 289      76.519  62.590  -6.456  1.00121.07      BPRO  
ATOM   3835  O   GLN B 289      76.576  62.326  -7.656  1.00123.78      BPRO  
ATOM   3836  N   PHE B 290      75.383  62.893  -5.836  1.00120.42      BPRO  
ATOM   3837  CA  PHE B 290      74.111  62.958  -6.545  1.00123.03      BPRO  
ATOM   3838  CB  PHE B 290      72.959  63.094  -5.503  1.00  0.00      BPRO  
ATOM   3839  CG  PHE B 290      71.594  63.169  -6.146  1.00  0.00      BPRO  
ATOM   3840  CD1 PHE B 290      70.860  61.996  -6.393  1.00  0.00      BPRO  
ATOM   3841  CE1 PHE B 290      69.619  62.053  -7.038  1.00  0.00      BPRO  
ATOM   3842  CZ  PHE B 290      69.097  63.289  -7.442  1.00  0.00      BPRO  
ATOM   3843  CD2 PHE B 290      71.055  64.405  -6.546  1.00  0.00      BPRO  
ATOM   3844  CE2 PHE B 290      69.816  64.465  -7.195  1.00  0.00      BPRO  
ATOM   3845  C   PHE B 290      74.104  64.087  -7.572  1.00127.83      BPRO  
ATOM   3846  O   PHE B 290      73.272  64.100  -8.479  1.00136.13      BPRO  
ATOM   3847  N   ASN B 291      75.033  65.032  -7.425  1.00127.70      BPRO  
ATOM   3848  CA  ASN B 291      75.149  66.157  -8.355  1.00135.97      BPRO  
ATOM   3849  CB  ASN B 291      75.326  67.485  -7.605  1.00148.12      BPRO  
ATOM   3850  CG  ASN B 291      76.500  67.469  -6.645  1.00157.31      BPRO  
ATOM   3851  OD1 ASN B 291      77.559  66.917  -6.946  1.00151.51      BPRO  
ATOM   3852  ND2 ASN B 291      76.316  68.088  -5.481  1.00175.46      BPRO  
ATOM   3853  C   ASN B 291      76.241  65.968  -9.412  1.00127.97      BPRO  
ATOM   3854  O   ASN B 291      76.790  66.938  -9.939  1.00123.48      BPRO  
ATOM   3855  N   SER B 292      76.546  64.705  -9.697  1.00126.44      BPRO  
ATOM   3856  CA  SER B 292      77.436  64.314 -10.790  1.00126.03      BPRO  
ATOM   3857  CB  SER B 292      76.817  64.676 -12.145  1.00126.59      BPRO  
ATOM   3858  OG  SER B 292      77.245  63.782 -13.157  1.00124.16      BPRO  
ATOM   3859  C   SER B 292      78.854  64.876 -10.675  1.00127.94      BPRO  
ATOM   3860  O   SER B 292      79.420  65.359 -11.657  1.00131.31      BPRO  
ATOM   3861  N   THR B 293      79.418  64.812  -9.471  1.00124.67      BPRO  
ATOM   3862  CA  THR B 293      80.817  65.168  -9.240  1.00120.81      BPRO  
ATOM   3863  CB  THR B 293      80.964  66.571  -8.600  1.00120.81      BPRO  
ATOM   3864  OG1 THR B 293      80.322  66.596  -7.318  1.00119.55      BPRO  
ATOM   3865  CG2 THR B 293      80.351  67.641  -9.490  1.00125.64      BPRO  
ATOM   3866  C   THR B 293      81.470  64.119  -8.334  1.00114.92      BPRO  
ATOM   3867  O   THR B 293      80.775  63.303  -7.728  1.00116.31      BPRO  
ATOM   3868  N   TYR B 294      82.799  64.134  -8.247  1.00104.90      BPRO  
ATOM   3869  CA  TYR B 294      83.511  63.198  -7.378  1.00 99.96      BPRO  
ATOM   3870  CB  TYR B 294      84.627  62.479  -8.144  1.00 96.35      BPRO  
ATOM   3871  CG  TYR B 294      85.393  61.499  -7.286  1.00  0.00      BPRO  
ATOM   3872  CD1 TYR B 294      84.978  60.159  -7.189  1.00  0.00      BPRO  
ATOM   3873  CE1 TYR B 294      85.633  59.274  -6.321  1.00  0.00      BPRO  
ATOM   3874  CZ  TYR B 294      86.708  59.719  -5.546  1.00  0.00      BPRO  
ATOM   3875  OH  TYR B 294      87.339  58.833  -4.654  1.00  0.00      BPRO  
ATOM   3876  CD2 TYR B 294      86.488  61.930  -6.515  1.00  0.00      BPRO  
ATOM   3877  CE2 TYR B 294      87.139  61.045  -5.644  1.00  0.00      BPRO  
ATOM   3878  C   TYR B 294      84.058  63.902  -6.127  1.00 99.20      BPRO  
ATOM   3879  O   TYR B 294      84.155  65.130  -6.087  1.00 99.30      BPRO  
ATOM   3880  N   ARG B 295      84.408  63.124  -5.106  1.00 96.62      BPRO  
ATOM   3881  CA  ARG B 295      84.825  63.695  -3.829  1.00 89.62      BPRO  
ATOM   3882  CB  ARG B 295      83.607  63.887  -2.933  1.00 91.03      BPRO  
ATOM   3883  CG  ARG B 295      83.934  64.345  -1.526  1.00 89.91      BPRO  
ATOM   3884  CD  ARG B 295      82.708  64.223  -0.630  1.00 91.34      BPRO  
ATOM   3885  NE  ARG B 295      82.895  64.868   0.668  1.00 86.87      BPRO  
ATOM   3886  CZ  ARG B 295      83.163  64.222   1.799  1.00 82.68      BPRO  
ATOM   3887  NH1 ARG B 295      83.277  62.898   1.805  1.00 78.42      BPRO  
ATOM   3888  NH2 ARG B 295      83.314  64.904   2.928  1.00 83.78      BPRO  
ATOM   3889  C   ARG B 295      85.865  62.841  -3.106  1.00 84.37      BPRO  
ATOM   3890  O   ARG B 295      85.607  61.683  -2.778  1.00 84.94      BPRO  
ATOM   3891  N   VAL B 296      87.033  63.424  -2.843  1.00 78.92      BPRO  
ATOM   3892  CA  VAL B 296      88.126  62.698  -2.200  1.00 79.85      BPRO  
ATOM   3893  CB  VAL B 296      89.418  62.734  -3.049  1.00 82.53      BPRO  
ATOM   3894  CG1 VAL B 296      90.344  61.599  -2.647  1.00 81.19      BPRO  
ATOM   3895  CG2 VAL B 296      89.091  62.640  -4.528  1.00 86.50      BPRO  
ATOM   3896  C   VAL B 296      88.439  63.244  -0.805  1.00 82.18      BPRO  
ATOM   3897  O   VAL B 296      88.486  64.458  -0.586  1.00 80.42      BPRO  
ATOM   3898  N   VAL B 297      88.655  62.333   0.136  1.00 82.89      BPRO  
ATOM   3899  CA  VAL B 297      88.974  62.696   1.510  1.00 74.88      BPRO  
ATOM   3900  CB  VAL B 297      87.860  62.221   2.480  1.00 71.71      BPRO  
ATOM   3901  CG1 VAL B 297      88.155  62.651   3.911  1.00 65.49      BPRO  
ATOM   3902  CG2 VAL B 297      86.511  62.749   2.034  1.00 72.23      BPRO  
ATOM   3903  C   VAL B 297      90.307  62.071   1.916  1.00 70.40      BPRO  
ATOM   3904  O   VAL B 297      90.614  60.933   1.549  1.00 74.04      BPRO  
ATOM   3905  N   SER B 298      91.101  62.828   2.661  1.00 68.06      BPRO  
ATOM   3906  CA  SER B 298      92.366  62.346   3.185  1.00 61.12      BPRO  
ATOM   3907  CB  SER B 298      93.528  62.899   2.377  1.00 58.19      BPRO  
ATOM   3908  OG  SER B 298      94.753  62.477   2.942  1.00 63.31      BPRO  
ATOM   3909  C   SER B 298      92.512  62.780   4.628  1.00 61.76      BPRO  
ATOM   3910  O   SER B 298      92.296  63.944   4.960  1.00 64.43      BPRO  
ATOM   3911  N   VAL B 299      92.907  61.840   5.476  1.00 61.54      BPRO  
ATOM   3912  CA  VAL B 299      92.915  62.056   6.914  1.00 59.84      BPRO  
ATOM   3913  CB  VAL B 299      91.953  61.075   7.610  1.00 63.08      BPRO  
ATOM   3914  CG1 VAL B 299      92.089  61.176   9.113  1.00 66.83      BPRO  
ATOM   3915  CG2 VAL B 299      90.532  61.347   7.183  1.00 60.79      BPRO  
ATOM   3916  C   VAL B 299      94.291  61.873   7.529  1.00 58.41      BPRO  
ATOM   3917  O   VAL B 299      94.906  60.817   7.405  1.00 63.61      BPRO  
ATOM   3918  N   LEU B 300      94.762  62.902   8.219  1.00 54.66      BPRO  
ATOM   3919  CA  LEU B 300      96.033  62.819   8.922  1.00 59.04      BPRO  
ATOM   3920  CB  LEU B 300      96.901  64.038   8.604  1.00 55.54      BPRO  
ATOM   3921  CG  LEU B 300      98.308  64.044   9.196  1.00 55.29      BPRO  
ATOM   3922  CD1 LEU B 300      99.200  63.076   8.438  1.00 58.66      BPRO  
ATOM   3923  CD2 LEU B 300      98.893  65.437   9.166  1.00 50.83      BPRO  
ATOM   3924  C   LEU B 300      95.819  62.737  10.426  1.00 66.24      BPRO  
ATOM   3925  O   LEU B 300      95.206  63.622  11.025  1.00 68.17      BPRO  
ATOM   3926  N   THR B 301      96.322  61.676  11.041  1.00 72.22      BPRO  
ATOM   3927  CA  THR B 301      96.384  61.635  12.494  1.00 71.13      BPRO  
ATOM   3928  CB  THR B 301      96.659  60.219  13.013  1.00 65.01      BPRO  
ATOM   3929  OG1 THR B 301      95.580  59.371  12.618  1.00 67.15      BPRO  
ATOM   3930  CG2 THR B 301      96.757  60.200  14.533  1.00 67.31      BPRO  
ATOM   3931  C   THR B 301      97.466  62.606  12.948  1.00 68.16      BPRO  
ATOM   3932  O   THR B 301      98.502  62.750  12.299  1.00 65.24      BPRO  
ATOM   3933  N   VAL B 302      97.207  63.306  14.042  1.00 64.80      BPRO  
ATOM   3934  CA  VAL B 302      98.155  64.282  14.542  1.00 63.15      BPRO  
ATOM   3935  CB  VAL B 302      97.578  65.707  14.421  1.00 69.15      BPRO  
ATOM   3936  CG1 VAL B 302      96.976  65.899  13.045  1.00 69.17      BPRO  
ATOM   3937  CG2 VAL B 302      96.518  65.969  15.489  1.00 55.85      BPRO  
ATOM   3938  C   VAL B 302      98.505  63.966  15.990  1.00 61.99      BPRO  
ATOM   3939  O   VAL B 302      97.753  63.262  16.677  1.00 63.10      BPRO  
ATOM   3940  N   LEU B 303      99.649  64.470  16.449  1.00 60.45      BPRO  
ATOM   3941  CA  LEU B 303     100.044  64.298  17.853  1.00 65.73      BPRO  
ATOM   3942  CB  LEU B 303     101.563  64.287  17.994  1.00 66.13      BPRO  
ATOM   3943  CG  LEU B 303     102.218  63.084  17.327  1.00 71.32      BPRO  
ATOM   3944  CD1 LEU B 303     103.726  63.270  17.281  1.00 72.79      BPRO  
ATOM   3945  CD2 LEU B 303     101.823  61.799  18.055  1.00 73.84      BPRO  
ATOM   3946  C   LEU B 303      99.446  65.371  18.762  1.00 64.49      BPRO  
ATOM   3947  O   LEU B 303      99.508  66.562  18.449  1.00 68.24      BPRO  
ATOM   3948  N   HSD B 304      98.888  64.937  19.888  1.00 66.76      BPRO  
ATOM   3949  CA  HSD B 304      98.174  65.821  20.800  1.00 67.49      BPRO  
ATOM   3950  CB  HSD B 304      97.844  65.091  22.106  1.00 72.72      BPRO  
ATOM   3951  ND1 HSD B 304      97.427  62.763  21.246  1.00 81.27      BPRO  
ATOM   3952  CG  HSD B 304      96.987  63.885  21.912  1.00 80.90      BPRO  
ATOM   3953  CE1 HSD B 304      96.461  61.863  21.222  1.00 88.51      BPRO  
ATOM   3954  NE2 HSD B 304      95.408  62.363  21.844  1.00 88.55      BPRO  
ATOM   3955  CD2 HSD B 304      95.709  63.631  22.279  1.00 85.34      BPRO  
ATOM   3956  C   HSD B 304      98.958  67.081  21.106  1.00 73.12      BPRO  
ATOM   3957  O   HSD B 304      98.520  68.182  20.784  1.00 68.38      BPRO  
ATOM   3958  N   GLN B 305     100.115  66.901  21.727  1.00 68.32      BPRO  
ATOM   3959  CA  GLN B 305     101.000  68.001  22.054  1.00 75.30      BPRO  
ATOM   3960  CB  GLN B 305     102.303  67.434  22.611  1.00 77.06      BPRO  
ATOM   3961  CG  GLN B 305     102.295  65.911  22.734  1.00 77.12      BPRO  
ATOM   3962  CD  GLN B 305     103.611  65.361  23.294  1.00  0.00      BPRO  
ATOM   3963  OE1 GLN B 305     103.784  64.156  23.462  1.00  0.00      BPRO  
ATOM   3964  NE2 GLN B 305     104.575  66.264  23.587  1.00  0.00      BPRO  
ATOM   3965  C   GLN B 305     101.267  68.944  20.854  1.00 69.84      BPRO  
ATOM   3966  O   GLN B 305     101.330  70.159  21.021  1.00 69.99      BPRO  
ATOM   3967  N   ASP B 306     101.389  68.399  19.647  1.00 64.27      BPRO  
ATOM   3968  CA  ASP B 306     101.720  69.232  18.480  1.00 62.71      BPRO  
ATOM   3969  CB  ASP B 306     102.099  68.374  17.265  1.00 70.32      BPRO  
ATOM   3970  CG  ASP B 306     103.423  67.644  17.453  1.00 79.85      BPRO  
ATOM   3971  OD1 ASP B 306     104.209  68.018  18.363  1.00 79.42      BPRO  
ATOM   3972  OD2 ASP B 306     103.691  66.681  16.690  1.00 81.09      BPRO  
ATOM   3973  C   ASP B 306     100.619  70.222  18.111  1.00 62.44      BPRO  
ATOM   3974  O   ASP B 306     100.884  71.401  17.874  1.00 67.15      BPRO  
ATOM   3975  N   TRP B 307      99.387  69.733  18.054  1.00 56.17      BPRO  
ATOM   3976  CA  TRP B 307      98.244  70.593  17.831  1.00 59.68      BPRO  
ATOM   3977  CB  TRP B 307      96.961  69.776  17.737  1.00 60.80      BPRO  
ATOM   3978  CG  TRP B 307      95.775  70.648  17.630  1.00 57.64      BPRO  
ATOM   3979  CD1 TRP B 307      94.975  71.079  18.650  1.00 57.94      BPRO  
ATOM   3980  NE1 TRP B 307      93.989  71.891  18.161  1.00 57.59      BPRO  
ATOM   3981  CE2 TRP B 307      94.136  72.002  16.802  1.00 54.65      BPRO  
ATOM   3982  CD2 TRP B 307      95.258  71.232  16.435  1.00 53.16      BPRO  
ATOM   3983  CE3 TRP B 307      95.627  71.168  15.089  1.00 50.73      BPRO  
ATOM   3984  CZ3 TRP B 307      94.885  71.875  14.159  1.00 49.77      BPRO  
ATOM   3985  CZ2 TRP B 307      93.372  72.709  15.864  1.00 53.78      BPRO  
ATOM   3986  CH2 TRP B 307      93.760  72.632  14.552  1.00 51.29      BPRO  
ATOM   3987  C   TRP B 307      98.108  71.601  18.964  1.00 56.76      BPRO  
ATOM   3988  O   TRP B 307      97.946  72.797  18.740  1.00 56.07      BPRO  
ATOM   3989  N   LEU B 308      98.181  71.109  20.188  1.00 59.79      BPRO  
ATOM   3990  CA  LEU B 308      98.089  71.974  21.352  1.00 62.45      BPRO  
ATOM   3991  CB  LEU B 308      97.999  71.130  22.629  1.00 66.47      BPRO  
ATOM   3992  CG  LEU B 308      96.713  70.287  22.650  1.00 67.74      BPRO  
ATOM   3993  CD1 LEU B 308      96.651  69.406  23.873  1.00 72.46      BPRO  
ATOM   3994  CD2 LEU B 308      95.471  71.167  22.538  1.00 67.83      BPRO  
ATOM   3995  C   LEU B 308      99.220  73.000  21.437  1.00 74.49      BPRO  
ATOM   3996  O   LEU B 308      99.032  74.084  21.981  1.00 80.36      BPRO  
ATOM   3997  N   ASN B 309     100.386  72.671  20.890  1.00 70.89      BPRO  
ATOM   3998  CA  ASN B 309     101.510  73.601  20.940  1.00 68.09      BPRO  
ATOM   3999  CB  ASN B 309     102.844  72.866  20.925  1.00 62.52      BPRO  
ATOM   4000  CG  ASN B 309     103.188  72.293  22.270  1.00 71.98      BPRO  
ATOM   4001  OD1 ASN B 309     103.582  71.128  22.379  1.00 78.70      BPRO  
ATOM   4002  ND2 ASN B 309     103.013  73.101  23.320  1.00 74.36      BPRO  
ATOM   4003  C   ASN B 309     101.475  74.666  19.864  1.00 68.35      BPRO  
ATOM   4004  O   ASN B 309     102.120  75.702  19.988  1.00 74.03      BPRO  
ATOM   4005  N   GLY B 310     100.722  74.407  18.807  1.00 57.01      BPRO  
ATOM   4006  CA  GLY B 310     100.428  75.434  17.839  1.00 54.66      BPRO  
ATOM   4007  C   GLY B 310     100.964  75.134  16.461  1.00 60.22      BPRO  
ATOM   4008  O   GLY B 310     100.818  75.952  15.559  1.00 64.73      BPRO  
ATOM   4009  N   LYS B 311     101.590  73.970  16.302  1.00 59.50      BPRO  
ATOM   4010  CA  LYS B 311     102.142  73.564  15.010  1.00 58.28      BPRO  
ATOM   4011  CB  LYS B 311     102.746  72.159  15.089  1.00 59.54      BPRO  
ATOM   4012  CG  LYS B 311     104.002  72.076  15.972  1.00 68.65      BPRO  
ATOM   4013  CD  LYS B 311     104.749  70.747  15.822  1.00 63.14      BPRO  
ATOM   4014  CE  LYS B 311     106.000  70.678  16.709  1.00  0.00      BPRO  
ATOM   4015  NZ  LYS B 311     106.679  69.397  16.534  1.00  0.00      BPRO  
ATOM   4016  C   LYS B 311     101.100  73.669  13.887  1.00 58.89      BPRO  
ATOM   4017  O   LYS B 311      99.903  73.512  14.109  1.00 56.11      BPRO  
ATOM   4018  N   GLU B 312     101.569  73.969  12.688  1.00 60.24      BPRO  
ATOM   4019  CA  GLU B 312     100.688  74.314  11.589  1.00 64.59      BPRO  
ATOM   4020  CB  GLU B 312     101.274  75.488  10.815  1.00 71.13      BPRO  
ATOM   4021  CG  GLU B 312     100.677  76.830  11.166  1.00 81.55      BPRO  
ATOM   4022  CD  GLU B 312     100.585  77.728   9.946  1.00 91.26      BPRO  
ATOM   4023  OE1 GLU B 312     101.037  77.291   8.864  1.00 87.48      BPRO  
ATOM   4024  OE2 GLU B 312     100.061  78.859  10.064  1.00 96.49      BPRO  
ATOM   4025  C   GLU B 312     100.546  73.137  10.654  1.00 66.07      BPRO  
ATOM   4026  O   GLU B 312     101.534  72.544  10.246  1.00 65.99      BPRO  
ATOM   4027  N   TYR B 313      99.319  72.802  10.293  1.00 59.58      BPRO  
ATOM   4028  CA  TYR B 313      99.114  71.663   9.414  1.00 52.52      BPRO  
ATOM   4029  CB  TYR B 313      98.063  70.703  10.004  1.00 50.26      BPRO  
ATOM   4030  CG  TYR B 313      98.555  70.075  11.290  1.00 50.54      BPRO  
ATOM   4031  CD1 TYR B 313      98.486  70.766  12.496  1.00 49.70      BPRO  
ATOM   4032  CE1 TYR B 313      98.962  70.204  13.674  1.00 50.61      BPRO  
ATOM   4033  CZ  TYR B 313      99.528  68.942  13.646  1.00 54.48      BPRO  
ATOM   4034  OH  TYR B 313     100.013  68.381  14.801  1.00 58.33      BPRO  
ATOM   4035  CD2 TYR B 313      99.142  68.808  11.292  1.00 61.17      BPRO  
ATOM   4036  CE2 TYR B 313      99.617  68.239  12.463  1.00 53.23      BPRO  
ATOM   4037  C   TYR B 313      98.732  72.157   8.045  1.00 50.48      BPRO  
ATOM   4038  O   TYR B 313      97.826  72.967   7.903  1.00 62.37      BPRO  
ATOM   4039  N   LYS B 314      99.454  71.684   7.037  1.00 54.82      BPRO  
ATOM   4040  CA  LYS B 314      99.195  72.074   5.661  1.00 53.42      BPRO  
ATOM   4041  CB  LYS B 314     100.365  72.871   5.080  1.00 53.83      BPRO  
ATOM   4042  CG  LYS B 314     100.281  73.091   3.578  1.00 55.35      BPRO  
ATOM   4043  CD  LYS B 314     100.878  74.436   3.148  1.00 71.69      BPRO  
ATOM   4044  CE  LYS B 314     102.376  74.525   3.389  1.00 74.28      BPRO  
ATOM   4045  NZ  LYS B 314     102.906  75.892   3.081  1.00 78.76      BPRO  
ATOM   4046  C   LYS B 314      98.892  70.874   4.785  1.00 57.55      BPRO  
ATOM   4047  O   LYS B 314      99.612  69.875   4.786  1.00 62.30      BPRO  
ATOM   4048  N   CYS B 315      97.809  71.002   4.034  1.00 56.48      BPRO  
ATOM   4049  CA  CYS B 315      97.390  70.005   3.075  1.00 55.47      BPRO  
ATOM   4050  CB  CYS B 315      95.925  69.646   3.340  1.00 59.65      BPRO  
ATOM   4051  SG  CYS B 315      95.174  68.468   2.222  1.00 88.99      BPRO  
ATOM   4052  C   CYS B 315      97.550  70.646   1.707  1.00 56.93      BPRO  
ATOM   4053  O   CYS B 315      97.070  71.758   1.475  1.00 63.83      BPRO  
ATOM   4054  N   LYS B 316      98.262  69.965   0.818  1.00 58.91      BPRO  
ATOM   4055  CA  LYS B 316      98.454  70.435  -0.545  1.00 60.86      BPRO  
ATOM   4056  CB  LYS B 316      99.948  70.594  -0.854  1.00 64.84      BPRO  
ATOM   4057  CG  LYS B 316     100.291  70.802  -2.334  1.00 71.67      BPRO  
ATOM   4058  CD  LYS B 316     101.808  70.848  -2.552  1.00 75.95      BPRO  
ATOM   4059  CE  LYS B 316     102.185  70.849  -4.031  1.00 77.45      BPRO  
ATOM   4060  NZ  LYS B 316     103.640  70.581  -4.246  1.00 76.88      BPRO  
ATOM   4061  C   LYS B 316      97.824  69.393  -1.449  1.00 64.26      BPRO  
ATOM   4062  O   LYS B 316      98.082  68.199  -1.298  1.00 64.26      BPRO  
ATOM   4063  N   VAL B 317      96.985  69.839  -2.375  1.00 63.53      BPRO  
ATOM   4064  CA  VAL B 317      96.251  68.922  -3.232  1.00 65.26      BPRO  
ATOM   4065  CB  VAL B 317      94.741  69.087  -3.028  1.00 70.31      BPRO  
ATOM   4066  CG1 VAL B 317      93.971  68.397  -4.145  1.00 70.69      BPRO  
ATOM   4067  CG2 VAL B 317      94.338  68.551  -1.659  1.00 62.16      BPRO  
ATOM   4068  C   VAL B 317      96.600  69.110  -4.701  1.00 68.21      BPRO  
ATOM   4069  O   VAL B 317      96.620  70.229  -5.203  1.00 79.61      BPRO  
ATOM   4070  N   SER B 318      96.885  68.006  -5.384  1.00 70.27      BPRO  
ATOM   4071  CA  SER B 318      97.232  68.051  -6.794  1.00 75.77      BPRO  
ATOM   4072  CB  SER B 318      98.751  68.157  -6.963  1.00 84.97      BPRO  
ATOM   4073  OG  SER B 318      99.427  67.085  -6.326  1.00 89.92      BPRO  
ATOM   4074  C   SER B 318      96.694  66.836  -7.541  1.00 75.63      BPRO  
ATOM   4075  O   SER B 318      96.237  65.876  -6.928  1.00 77.93      BPRO  
ATOM   4076  N   ASN B 319      96.742  66.894  -8.869  1.00 78.81      BPRO  
ATOM   4077  CA  ASN B 319      96.372  65.762  -9.707  1.00 81.44      BPRO  
ATOM   4078  CB  ASN B 319      95.376  66.206 -10.776  1.00 83.74      BPRO  
ATOM   4079  CG  ASN B 319      94.206  66.979 -10.192  1.00 89.13      BPRO  
ATOM   4080  OD1 ASN B 319      93.206  66.393  -9.764  1.00 85.60      BPRO  
ATOM   4081  ND2 ASN B 319      94.327  68.304 -10.167  1.00 81.12      BPRO  
ATOM   4082  C   ASN B 319      97.615  65.130 -10.339  1.00 85.52      BPRO  
ATOM   4083  O   ASN B 319      98.557  65.840 -10.701  1.00 85.79      BPRO  
ATOM   4084  N   LYS B 320      97.624  63.801 -10.453  1.00 86.82      BPRO  
ATOM   4085  CA  LYS B 320      98.791  63.076 -10.969  1.00 93.38      BPRO  
ATOM   4086  CB  LYS B 320      98.599  61.558 -10.829  1.00 92.56      BPRO  
ATOM   4087  CG  LYS B 320      99.801  60.706 -11.264  1.00 92.02      BPRO  
ATOM   4088  CD  LYS B 320      99.563  59.193 -11.106  1.00  0.00      BPRO  
ATOM   4089  CE  LYS B 320     100.777  58.363 -11.547  1.00  0.00      BPRO  
ATOM   4090  NZ  LYS B 320     100.508  56.937 -11.381  1.00  0.00      BPRO  
ATOM   4091  C   LYS B 320      99.094  63.449 -12.424  1.00101.87      BPRO  
ATOM   4092  O   LYS B 320      98.242  63.308 -13.299  1.00106.26      BPRO  
ATOM   4093  N   GLY B 321     100.308  63.933 -12.671  1.00102.45      BPRO  
ATOM   4094  CA  GLY B 321     100.723  64.318 -14.008  1.00105.73      BPRO  
ATOM   4095  C   GLY B 321     100.400  65.753 -14.388  1.00 96.62      BPRO  
ATOM   4096  O   GLY B 321     100.664  66.173 -15.507  1.00100.13      BPRO  
ATOM   4097  N   LEU B 322      99.826  66.510 -13.460  1.00101.68      BPRO  
ATOM   4098  CA  LEU B 322      99.432  67.895 -13.730  1.00102.10      BPRO  
ATOM   4099  CB  LEU B 322      97.909  68.052 -13.647  1.00 98.84      BPRO  
ATOM   4100  CG  LEU B 322      97.117  67.406 -14.785  1.00 98.16      BPRO  
ATOM   4101  CD1 LEU B 322      95.653  67.805 -14.712  1.00 94.89      BPRO  
ATOM   4102  CD2 LEU B 322      97.724  67.783 -16.123  1.00100.11      BPRO  
ATOM   4103  C   LEU B 322     100.116  68.885 -12.785  1.00101.38      BPRO  
ATOM   4104  O   LEU B 322     100.329  68.580 -11.605  1.00 99.42      BPRO  
ATOM   4105  N   PRO B 323     100.451  70.080 -13.304  1.00 97.45      BPRO  
ATOM   4106  CD  PRO B 323     100.193  70.469 -14.701  1.00101.44      BPRO  
ATOM   4107  CA  PRO B 323     101.246  71.094 -12.599  1.00 92.24      BPRO  
ATOM   4108  CB  PRO B 323     101.553  72.118 -13.700  1.00 94.46      BPRO  
ATOM   4109  CG  PRO B 323     100.476  71.937 -14.702  1.00 96.94      BPRO  
ATOM   4110  C   PRO B 323     100.587  71.795 -11.401  1.00 89.87      BPRO  
ATOM   4111  O   PRO B 323     101.261  71.980 -10.390  1.00 86.18      BPRO  
ATOM   4112  N   SER B 324      99.319  72.184 -11.505  1.00 88.38      BPRO  
ATOM   4113  CA  SER B 324      98.709  73.060 -10.501  1.00 86.92      BPRO  
ATOM   4114  CB  SER B 324      97.401  73.658 -11.022  1.00 92.06      BPRO  
ATOM   4115  OG  SER B 324      96.400  72.663 -11.146  1.00 95.70      BPRO  
ATOM   4116  C   SER B 324      98.463  72.367  -9.168  1.00 88.77      BPRO  
ATOM   4117  O   SER B 324      98.557  71.144  -9.067  1.00 90.81      BPRO  
ATOM   4118  N   SER B 325      98.144  73.161  -8.147  1.00 88.26      BPRO  
ATOM   4119  CA  SER B 325      97.883  72.637  -6.811  1.00 84.10      BPRO  
ATOM   4120  CB  SER B 325      99.196  72.327  -6.098  1.00 86.00      BPRO  
ATOM   4121  OG  SER B 325      99.828  73.524  -5.684  1.00 86.34      BPRO  
ATOM   4122  C   SER B 325      97.096  73.628  -5.969  1.00 80.24      BPRO  
ATOM   4123  O   SER B 325      97.032  74.811  -6.287  1.00 85.09      BPRO  
ATOM   4124  N   ILE B 326      96.509  73.131  -4.885  1.00 74.56      BPRO  
ATOM   4125  CA  ILE B 326      95.812  73.968  -3.918  1.00 69.56      BPRO  
ATOM   4126  CB  ILE B 326      94.292  73.793  -4.002  1.00 69.36      BPRO  
ATOM   4127  CG2 ILE B 326      93.616  74.602  -2.925  1.00 63.41      BPRO  
ATOM   4128  CG1 ILE B 326      93.783  74.225  -5.375  1.00 74.68      BPRO  
ATOM   4129  CD  ILE B 326      92.326  73.947  -5.588  1.00 69.38      BPRO  
ATOM   4130  C   ILE B 326      96.244  73.610  -2.504  1.00 67.56      BPRO  
ATOM   4131  O   ILE B 326      96.094  72.464  -2.063  1.00 61.94      BPRO  
ATOM   4132  N   GLU B 327      96.765  74.598  -1.791  1.00 68.16      BPRO  
ATOM   4133  CA  GLU B 327      97.251  74.383  -0.440  1.00 74.09      BPRO  
ATOM   4134  CB  GLU B 327      98.662  74.959  -0.272  1.00 84.73      BPRO  
ATOM   4135  CG  GLU B 327      99.733  74.285  -1.126  1.00 99.33      BPRO  
ATOM   4136  CD  GLU B 327     101.130  74.850  -0.885  1.00109.60      BPRO  
ATOM   4137  OE1 GLU B 327     101.244  75.925  -0.255  1.00111.26      BPRO  
ATOM   4138  OE2 GLU B 327     102.115  74.214  -1.322  1.00114.91      BPRO  
ATOM   4139  C   GLU B 327      96.312  75.028   0.564  1.00 70.13      BPRO  
ATOM   4140  O   GLU B 327      95.909  76.182   0.388  1.00 67.16      BPRO  
ATOM   4141  N   LYS B 328      95.965  74.275   1.610  1.00 57.40      BPRO  
ATOM   4142  CA  LYS B 328      95.231  74.823   2.739  1.00 54.77      BPRO  
ATOM   4143  CB  LYS B 328      93.852  74.166   2.882  1.00 58.61      BPRO  
ATOM   4144  CG  LYS B 328      92.849  74.550   1.796  1.00 60.47      BPRO  
ATOM   4145  CD  LYS B 328      92.664  76.058   1.715  1.00 66.50      BPRO  
ATOM   4146  CE  LYS B 328      91.760  76.443   0.549  1.00 76.65      BPRO  
ATOM   4147  NZ  LYS B 328      91.555  77.921   0.471  1.00 79.82      BPRO  
ATOM   4148  C   LYS B 328      96.035  74.632   4.011  1.00 54.09      BPRO  
ATOM   4149  O   LYS B 328      96.802  73.682   4.132  1.00 53.16      BPRO  
ATOM   4150  N   THR B 329      95.836  75.530   4.966  1.00 54.78      BPRO  
ATOM   4151  CA  THR B 329      96.598  75.517   6.201  1.00 49.82      BPRO  
ATOM   4152  CB  THR B 329      97.733  76.560   6.130  1.00 50.39      BPRO  
ATOM   4153  OG1 THR B 329      98.788  76.041   5.315  1.00 64.27      BPRO  
ATOM   4154  CG2 THR B 329      98.292  76.838   7.489  1.00 53.50      BPRO  
ATOM   4155  C   THR B 329      95.720  75.785   7.423  1.00 48.32      BPRO  
ATOM   4156  O   THR B 329      94.989  76.769   7.465  1.00 59.30      BPRO  
ATOM   4157  N   ILE B 330      95.799  74.910   8.420  1.00 56.36      BPRO  
ATOM   4158  CA  ILE B 330      95.024  75.068   9.650  1.00 54.93      BPRO  
ATOM   4159  CB  ILE B 330      93.822  74.071   9.725  1.00 69.99      BPRO  
ATOM   4160  CG2 ILE B 330      94.271  72.674  10.104  1.00 69.70      BPRO  
ATOM   4161  CG1 ILE B 330      92.772  74.539  10.730  1.00 70.74      BPRO  
ATOM   4162  CD  ILE B 330      91.559  73.601  10.853  1.00  0.00      BPRO  
ATOM   4163  C   ILE B 330      95.934  74.905  10.863  1.00 58.96      BPRO  
ATOM   4164  O   ILE B 330      96.943  74.197  10.809  1.00 59.01      BPRO  
ATOM   4165  N   SER B 331      95.584  75.584  11.948  1.00 65.34      BPRO  
ATOM   4166  CA  SER B 331      96.297  75.425  13.204  1.00 60.63      BPRO  
ATOM   4167  CB  SER B 331      97.659  76.117  13.155  1.00 54.89      BPRO  
ATOM   4168  OG  SER B 331      97.531  77.526  13.193  1.00 59.13      BPRO  
ATOM   4169  C   SER B 331      95.461  75.968  14.355  1.00 60.60      BPRO  
ATOM   4170  O   SER B 331      94.538  76.750  14.145  1.00 62.59      BPRO  
ATOM   4171  N   LYS B 332      95.790  75.543  15.571  1.00 60.56      BPRO  
ATOM   4172  CA  LYS B 332      95.123  76.040  16.773  1.00 53.55      BPRO  
ATOM   4173  CB  LYS B 332      95.625  75.270  17.995  1.00 57.78      BPRO  
ATOM   4174  CG  LYS B 332      95.063  75.746  19.307  1.00 66.75      BPRO  
ATOM   4175  CD  LYS B 332      95.990  75.369  20.453  1.00 69.26      BPRO  
ATOM   4176  CE  LYS B 332      96.088  76.503  21.465  1.00 68.27      BPRO  
ATOM   4177  NZ  LYS B 332      96.853  76.108  22.669  1.00 66.80      BPRO  
ATOM   4178  C   LYS B 332      95.374  77.542  16.935  1.00 45.47      BPRO  
ATOM   4179  O   LYS B 332      96.485  78.025  16.695  1.00 48.99      BPRO  
ATOM   4180  N   ALA B 333      94.337  78.277  17.317  1.00 45.82      BPRO  
ATOM   4181  CA  ALA B 333      94.413  79.718  17.530  1.00 47.78      BPRO  
ATOM   4182  CB  ALA B 333      93.077  80.258  18.059  1.00 39.63      BPRO  
ATOM   4183  C   ALA B 333      95.528  80.077  18.489  1.00 53.54      BPRO  
ATOM   4184  O   ALA B 333      95.789  79.361  19.459  1.00 60.45      BPRO  
ATOM   4185  N   LYS B 334      96.186  81.193  18.214  1.00 57.47      BPRO  
ATOM   4186  CA  LYS B 334      97.289  81.642  19.060  1.00 54.58      BPRO  
ATOM   4187  CB  LYS B 334      98.375  82.318  18.219  1.00 52.41      BPRO  
ATOM   4188  CG  LYS B 334      99.115  81.365  17.294  1.00 57.23      BPRO  
ATOM   4189  CD  LYS B 334     100.365  82.020  16.676  1.00 68.75      BPRO  
ATOM   4190  CE  LYS B 334     101.121  81.067  15.740  1.00  0.00      BPRO  
ATOM   4191  NZ  LYS B 334     102.295  81.728  15.178  1.00  0.00      BPRO  
ATOM   4192  C   LYS B 334      96.769  82.585  20.133  1.00 53.76      BPRO  
ATOM   4193  O   LYS B 334      95.760  83.260  19.941  1.00 54.71      BPRO  
ATOM   4194  N   GLY B 335      97.447  82.633  21.268  1.00 52.72      BPRO  
ATOM   4195  CA  GLY B 335      96.986  83.490  22.339  1.00 51.26      BPRO  
ATOM   4196  C   GLY B 335      97.068  82.729  23.628  1.00 51.29      BPRO  
ATOM   4197  O   GLY B 335      97.100  81.509  23.607  1.00 46.37      BPRO  
ATOM   4198  N   GLN B 336      97.132  83.441  24.748  1.00 58.95      BPRO  
ATOM   4199  CA  GLN B 336      97.246  82.783  26.041  1.00 58.13      BPRO  
ATOM   4200  CB  GLN B 336      97.590  83.793  27.137  1.00 56.43      BPRO  
ATOM   4201  CG  GLN B 336      98.899  83.500  27.860  1.00 78.90      BPRO  
ATOM   4202  CD  GLN B 336      98.810  82.316  28.813  1.00 86.78      BPRO  
ATOM   4203  OE1 GLN B 336      97.721  81.830  29.120  1.00 87.09      BPRO  
ATOM   4204  NE2 GLN B 336      99.963  81.846  29.285  1.00 86.92      BPRO  
ATOM   4205  C   GLN B 336      95.927  82.096  26.377  1.00 60.56      BPRO  
ATOM   4206  O   GLN B 336      94.881  82.756  26.447  1.00 54.69      BPRO  
ATOM   4207  N   PRO B 337      95.975  80.769  26.582  1.00 54.18      BPRO  
ATOM   4208  CD  PRO B 337      97.163  79.911  26.388  1.00 51.53      BPRO  
ATOM   4209  CA  PRO B 337      94.809  80.009  27.036  1.00 51.79      BPRO  
ATOM   4210  CB  PRO B 337      95.398  78.638  27.379  1.00 46.29      BPRO  
ATOM   4211  CG  PRO B 337      96.599  78.512  26.480  1.00 48.69      BPRO  
ATOM   4212  C   PRO B 337      94.195  80.637  28.282  1.00 62.19      BPRO  
ATOM   4213  O   PRO B 337      94.943  81.035  29.171  1.00 68.57      BPRO  
ATOM   4214  N   ARG B 338      92.868  80.760  28.329  1.00 55.61      BPRO  
ATOM   4215  CA  ARG B 338      92.200  81.167  29.563  1.00 50.00      BPRO  
ATOM   4216  CB  ARG B 338      91.555  82.533  29.435  1.00 46.01      BPRO  
ATOM   4217  CG  ARG B 338      92.415  83.551  28.757  1.00 60.10      BPRO  
ATOM   4218  CD  ARG B 338      92.388  84.871  29.499  1.00 74.04      BPRO  
ATOM   4219  NE  ARG B 338      91.320  85.760  29.050  1.00 85.73      BPRO  
ATOM   4220  CZ  ARG B 338      91.351  86.449  27.910  1.00 92.04      BPRO  
ATOM   4221  NH1 ARG B 338      92.389  86.334  27.087  1.00 90.06      BPRO  
ATOM   4222  NH2 ARG B 338      90.338  87.245  27.587  1.00 92.74      BPRO  
ATOM   4223  C   ARG B 338      91.167  80.129  29.963  1.00 56.37      BPRO  
ATOM   4224  O   ARG B 338      90.482  79.557  29.107  1.00 58.23      BPRO  
ATOM   4225  N   GLU B 339      91.074  79.886  31.269  1.00 59.85      BPRO  
ATOM   4226  CA  GLU B 339      90.251  78.812  31.811  1.00 58.81      BPRO  
ATOM   4227  CB  GLU B 339      90.706  78.477  33.235  1.00 66.47      BPRO  
ATOM   4228  CG  GLU B 339      89.934  77.344  33.908  1.00 77.75      BPRO  
ATOM   4229  CD  GLU B 339      90.226  77.224  35.395  1.00 83.06      BPRO  
ATOM   4230  OE1 GLU B 339      89.831  78.139  36.153  1.00 85.82      BPRO  
ATOM   4231  OE2 GLU B 339      90.842  76.214  35.804  1.00 83.30      BPRO  
ATOM   4232  C   GLU B 339      88.770  79.201  31.800  1.00 59.54      BPRO  
ATOM   4233  O   GLU B 339      88.418  80.336  32.120  1.00 59.69      BPRO  
ATOM   4234  N   PRO B 340      87.905  78.258  31.410  1.00 56.51      BPRO  
ATOM   4235  CD  PRO B 340      88.279  76.935  30.893  1.00 59.45      BPRO  
ATOM   4236  CA  PRO B 340      86.453  78.450  31.413  1.00 57.25      BPRO  
ATOM   4237  CB  PRO B 340      85.935  77.214  30.665  1.00 53.89      BPRO  
ATOM   4238  CG  PRO B 340      87.133  76.590  30.033  1.00 58.70      BPRO  
ATOM   4239  C   PRO B 340      85.870  78.432  32.822  1.00 52.15      BPRO  
ATOM   4240  O   PRO B 340      86.170  77.528  33.592  1.00 54.19      BPRO  
ATOM   4241  N   GLN B 341      85.053  79.433  33.130  1.00 52.17      BPRO  
ATOM   4242  CA  GLN B 341      84.159  79.416  34.294  1.00 58.56      BPRO  
ATOM   4243  CB  GLN B 341      83.834  80.840  34.740  1.00 58.50      BPRO  
ATOM   4244  CG  GLN B 341      85.010  81.810  34.721  1.00 69.83      BPRO  
ATOM   4245  CD  GLN B 341      86.070  81.461  35.743  1.00 85.95      BPRO  
ATOM   4246  OE1 GLN B 341      85.813  81.462  36.952  1.00 97.47      BPRO  
ATOM   4247  NE2 GLN B 341      87.271  81.144  35.264  1.00 83.83      BPRO  
ATOM   4248  C   GLN B 341      82.857  78.738  33.896  1.00 54.23      BPRO  
ATOM   4249  O   GLN B 341      82.239  79.131  32.911  1.00 52.34      BPRO  
ATOM   4250  N   VAL B 342      82.444  77.729  34.655  1.00 56.44      BPRO  
ATOM   4251  CA  VAL B 342      81.216  76.992  34.380  1.00 56.75      BPRO  
ATOM   4252  CB  VAL B 342      81.501  75.498  34.337  1.00 60.77      BPRO  
ATOM   4253  CG1 VAL B 342      80.299  74.743  33.823  1.00 58.15      BPRO  
ATOM   4254  CG2 VAL B 342      82.735  75.217  33.488  1.00 60.46      BPRO  
ATOM   4255  C   VAL B 342      80.152  77.203  35.471  1.00 63.64      BPRO  
ATOM   4256  O   VAL B 342      80.327  76.761  36.601  1.00 65.69      BPRO  
ATOM   4257  N   TYR B 343      79.047  77.858  35.128  1.00 60.49      BPRO  
ATOM   4258  CA  TYR B 343      77.958  78.060  36.072  1.00 65.76      BPRO  
ATOM   4259  CB  TYR B 343      77.687  79.550  36.276  1.00 60.29      BPRO  
ATOM   4260  CG  TYR B 343      78.902  80.375  36.616  1.00 65.00      BPRO  
ATOM   4261  CD1 TYR B 343      79.358  80.478  37.921  1.00 72.48      BPRO  
ATOM   4262  CE1 TYR B 343      80.478  81.243  38.236  1.00 74.66      BPRO  
ATOM   4263  CZ  TYR B 343      81.148  81.922  37.237  1.00 75.65      BPRO  
ATOM   4264  OH  TYR B 343      82.262  82.688  37.538  1.00 74.82      BPRO  
ATOM   4265  CD2 TYR B 343      79.586  81.070  35.632  1.00 64.89      BPRO  
ATOM   4266  CE2 TYR B 343      80.702  81.838  35.932  1.00 72.64      BPRO  
ATOM   4267  C   TYR B 343      76.687  77.385  35.580  1.00 68.19      BPRO  
ATOM   4268  O   TYR B 343      76.305  77.527  34.424  1.00 77.83      BPRO  
ATOM   4269  N   THR B 344      76.029  76.653  36.463  1.00 67.25      BPRO  
ATOM   4270  CA  THR B 344      74.767  76.009  36.124  1.00 70.13      BPRO  
ATOM   4271  CB  THR B 344      74.653  74.670  36.827  1.00 74.29      BPRO  
ATOM   4272  OG1 THR B 344      74.744  74.883  38.239  1.00 78.75      BPRO  
ATOM   4273  CG2 THR B 344      75.781  73.751  36.383  1.00 69.95      BPRO  
ATOM   4274  C   THR B 344      73.596  76.882  36.558  1.00 64.99      BPRO  
ATOM   4275  O   THR B 344      73.650  77.505  37.613  1.00 71.92      BPRO  
ATOM   4276  N   LEU B 345      72.549  76.929  35.738  1.00 64.01      BPRO  
ATOM   4277  CA  LEU B 345      71.388  77.780  36.005  1.00 64.86      BPRO  
ATOM   4278  CB  LEU B 345      71.313  78.939  35.013  1.00 62.25      BPRO  
ATOM   4279  CG  LEU B 345      72.561  79.813  34.919  1.00 68.33      BPRO  
ATOM   4280  CD1 LEU B 345      72.408  80.875  33.839  1.00 61.57      BPRO  
ATOM   4281  CD2 LEU B 345      72.852  80.447  36.264  1.00 73.30      BPRO  
ATOM   4282  C   LEU B 345      70.103  76.986  35.915  1.00 76.70      BPRO  
ATOM   4283  O   LEU B 345      69.866  76.296  34.921  1.00 65.26      BPRO  
ATOM   4284  N   PRO B 346      69.261  77.095  36.955  1.00 78.15      BPRO  
ATOM   4285  CD  PRO B 346      69.602  77.851  38.171  1.00 80.48      BPRO  
ATOM   4286  CA  PRO B 346      67.938  76.465  37.052  1.00 75.84      BPRO  
ATOM   4287  CB  PRO B 346      67.497  76.787  38.492  1.00 81.94      BPRO  
ATOM   4288  CG  PRO B 346      68.730  77.215  39.208  1.00 86.77      BPRO  
ATOM   4289  C   PRO B 346      66.950  77.096  36.083  1.00 74.14      BPRO  
ATOM   4290  O   PRO B 346      67.170  78.227  35.647  1.00 67.95      BPRO  
ATOM   4291  N   PRO B 347      65.846  76.393  35.780  1.00 77.69      BPRO  
ATOM   4292  CD  PRO B 347      65.409  75.105  36.335  1.00 81.08      BPRO  
ATOM   4293  CA  PRO B 347      64.830  76.974  34.899  1.00 75.47      BPRO  
ATOM   4294  CB  PRO B 347      63.787  75.865  34.772  1.00 72.23      BPRO  
ATOM   4295  CG  PRO B 347      64.419  74.651  35.334  1.00 73.68      BPRO  
ATOM   4296  C   PRO B 347      64.207  78.177  35.571  1.00 78.88      BPRO  
ATOM   4297  O   PRO B 347      64.284  78.310  36.789  1.00 79.29      BPRO  
ATOM   4298  N   SER B 348      63.612  79.063  34.789  1.00 70.19      BPRO  
ATOM   4299  CA  SER B 348      62.990  80.224  35.373  1.00 73.34      BPRO  
ATOM   4300  CB  SER B 348      62.808  81.338  34.342  1.00 72.89      BPRO  
ATOM   4301  OG  SER B 348      61.601  81.185  33.617  1.00 79.51      BPRO  
ATOM   4302  C   SER B 348      61.655  79.772  35.952  1.00 80.57      BPRO  
ATOM   4303  O   SER B 348      61.056  78.795  35.492  1.00 78.87      BPRO  
ATOM   4304  N   GLN B 349      61.207  80.460  36.987  1.00 77.19      BPRO  
ATOM   4305  CA  GLN B 349      59.913  80.137  37.558  1.00 93.54      BPRO  
ATOM   4306  CB  GLN B 349      59.609  81.038  38.746  1.00 95.49      BPRO  
ATOM   4307  CG  GLN B 349      60.555  80.815  39.917  1.00 98.42      BPRO  
ATOM   4308  CD  GLN B 349      60.552  79.377  40.407  1.00 97.93      BPRO  
ATOM   4309  OE1 GLN B 349      61.258  79.017  41.347  1.00  0.00      BPRO  
ATOM   4310  NE2 GLN B 349      59.730  78.515  39.766  1.00  0.00      BPRO  
ATOM   4311  C   GLN B 349      58.843  80.238  36.479  1.00 79.84      BPRO  
ATOM   4312  O   GLN B 349      57.969  79.384  36.390  1.00 83.56      BPRO  
ATOM   4313  N   GLU B 350      58.955  81.244  35.619  1.00 87.27      BPRO  
ATOM   4314  CA  GLU B 350      57.998  81.415  34.531  1.00 77.36      BPRO  
ATOM   4315  CB  GLU B 350      58.252  82.717  33.757  1.00 75.55      BPRO  
ATOM   4316  CG  GLU B 350      58.518  83.946  34.623  1.00 76.65      BPRO  
ATOM   4317  CD  GLU B 350      58.773  85.251  33.864  1.00  0.00      BPRO  
ATOM   4318  OE1 GLU B 350      58.991  86.255  34.592  1.00  0.00      BPRO  
ATOM   4319  OE2 GLU B 350      58.738  85.266  32.612  1.00  0.00      BPRO  
ATOM   4320  C   GLU B 350      57.946  80.208  33.586  1.00 76.21      BPRO  
ATOM   4321  O   GLU B 350      56.946  79.992  32.904  1.00 76.97      BPRO  
ATOM   4322  N   GLU B 351      59.017  79.418  33.552  1.00 77.11      BPRO  
ATOM   4323  CA  GLU B 351      59.051  78.224  32.697  1.00 80.65      BPRO  
ATOM   4324  CB  GLU B 351      60.479  77.889  32.258  1.00 75.36      BPRO  
ATOM   4325  CG  GLU B 351      60.555  76.863  31.120  1.00 81.94      BPRO  
ATOM   4326  CD  GLU B 351      61.993  76.509  30.708  1.00 84.08      BPRO  
ATOM   4327  OE1 GLU B 351      62.891  76.522  31.580  1.00 84.29      BPRO  
ATOM   4328  OE2 GLU B 351      62.217  76.211  29.512  1.00 81.52      BPRO  
ATOM   4329  C   GLU B 351      58.434  77.024  33.404  1.00 89.64      BPRO  
ATOM   4330  O   GLU B 351      57.901  76.120  32.761  1.00 77.55      BPRO  
ATOM   4331  N   MET B 352      58.499  77.042  34.734  1.00 95.25      BPRO  
ATOM   4332  CA  MET B 352      57.966  75.975  35.582  1.00 96.21      BPRO  
ATOM   4333  CB  MET B 352      58.116  76.337  37.063  1.00 90.13      BPRO  
ATOM   4334  CG  MET B 352      59.545  76.318  37.571  1.00 86.86      BPRO  
ATOM   4335  SD  MET B 352      60.299  74.682  37.468  1.00120.40      BPRO  
ATOM   4336  CE  MET B 352      61.946  75.047  38.077  1.00 82.11      BPRO  
ATOM   4337  C   MET B 352      56.512  75.587  35.303  1.00101.59      BPRO  
ATOM   4338  O   MET B 352      56.038  74.583  35.822  1.00105.39      BPRO  
ATOM   4339  N   THR B 353      55.808  76.378  34.497  1.00102.34      BPRO  
ATOM   4340  CA  THR B 353      54.446  76.033  34.093  1.00105.81      BPRO  
ATOM   4341  CB  THR B 353      53.523  77.273  34.033  1.00107.36      BPRO  
ATOM   4342  OG1 THR B 353      53.996  78.194  33.038  1.00 83.45      BPRO  
ATOM   4343  CG2 THR B 353      53.463  77.956  35.395  1.00 88.39      BPRO  
ATOM   4344  C   THR B 353      54.402  75.285  32.756  1.00106.69      BPRO  
ATOM   4345  O   THR B 353      53.436  75.407  32.001  1.00113.73      BPRO  
ATOM   4346  N   LYS B 354      55.456  74.526  32.467  1.00 96.41      BPRO  
ATOM   4347  CA  LYS B 354      55.481  73.628  31.315  1.00 92.97      BPRO  
ATOM   4348  CB  LYS B 354      56.447  74.148  30.241  1.00 93.30      BPRO  
ATOM   4349  CG  LYS B 354      56.302  75.632  29.899  1.00 77.23      BPRO  
ATOM   4350  CD  LYS B 354      57.291  76.107  28.818  1.00  0.00      BPRO  
ATOM   4351  CE  LYS B 354      57.126  77.598  28.492  1.00  0.00      BPRO  
ATOM   4352  NZ  LYS B 354      58.082  78.004  27.465  1.00  0.00      BPRO  
ATOM   4353  C   LYS B 354      55.901  72.236  31.810  1.00 88.88      BPRO  
ATOM   4354  O   LYS B 354      56.312  72.090  32.961  1.00 87.50      BPRO  
ATOM   4355  N   ASN B 355      55.786  71.208  30.970  1.00 89.02      BPRO  
ATOM   4356  CA  ASN B 355      56.241  69.863  31.361  1.00 92.86      BPRO  
ATOM   4357  CB  ASN B 355      55.378  68.777  30.715  1.00 99.57      BPRO  
ATOM   4358  CG  ASN B 355      55.791  67.346  31.075  1.00  0.00      BPRO  
ATOM   4359  OD1 ASN B 355      55.200  66.356  30.640  1.00  0.00      BPRO  
ATOM   4360  ND2 ASN B 355      56.839  67.224  31.920  1.00  0.00      BPRO  
ATOM   4361  C   ASN B 355      57.716  69.643  31.017  1.00 94.37      BPRO  
ATOM   4362  O   ASN B 355      58.390  68.784  31.598  1.00 91.57      BPRO  
ATOM   4363  N   GLN B 356      58.188  70.444  30.061  1.00 99.67      BPRO  
ATOM   4364  CA  GLN B 356      59.578  70.431  29.623  1.00 99.24      BPRO  
ATOM   4365  CB  GLN B 356      59.670  70.431  28.088  1.00 97.23      BPRO  
ATOM   4366  CG  GLN B 356      58.766  71.448  27.372  1.00 97.51      BPRO  
ATOM   4367  CD  GLN B 356      57.288  71.075  27.407  1.00 95.76      BPRO  
ATOM   4368  OE1 GLN B 356      56.929  69.918  27.634  1.00 93.06      BPRO  
ATOM   4369  NE2 GLN B 356      56.426  72.061  27.196  1.00101.00      BPRO  
ATOM   4370  C   GLN B 356      60.317  71.629  30.205  1.00 96.40      BPRO  
ATOM   4371  O   GLN B 356      60.018  72.774  29.876  1.00 98.87      BPRO  
ATOM   4372  N   VAL B 357      61.280  71.360  31.068  1.00 75.20      BPRO  
ATOM   4373  CA  VAL B 357      62.016  72.431  31.720  1.00 93.93      BPRO  
ATOM   4374  CB  VAL B 357      61.850  72.276  33.256  1.00 87.66      BPRO  
ATOM   4375  CG1 VAL B 357      63.113  71.835  33.921  1.00 74.94      BPRO  
ATOM   4376  CG2 VAL B 357      61.277  73.540  33.877  1.00 96.90      BPRO  
ATOM   4377  C   VAL B 357      63.494  72.590  31.213  1.00 82.07      BPRO  
ATOM   4378  O   VAL B 357      64.172  71.612  30.872  1.00 68.40      BPRO  
ATOM   4379  N   SER B 358      63.973  73.829  31.128  1.00 78.90      BPRO  
ATOM   4380  CA  SER B 358      65.315  74.101  30.577  1.00 74.81      BPRO  
ATOM   4381  CB  SER B 358      65.329  75.369  29.729  1.00 60.23      BPRO  
ATOM   4382  OG  SER B 358      64.912  75.094  28.410  1.00 70.80      BPRO  
ATOM   4383  C   SER B 358      66.399  74.226  31.624  1.00 71.74      BPRO  
ATOM   4384  O   SER B 358      66.297  75.031  32.552  1.00 74.72      BPRO  
ATOM   4385  N   LEU B 359      67.456  73.437  31.459  1.00 65.57      BPRO  
ATOM   4386  CA  LEU B 359      68.631  73.590  32.303  1.00 65.23      BPRO  
ATOM   4387  CB  LEU B 359      69.080  72.246  32.886  1.00 61.99      BPRO  
ATOM   4388  CG  LEU B 359      67.981  71.489  33.643  1.00 75.17      BPRO  
ATOM   4389  CD1 LEU B 359      68.512  70.308  34.429  1.00 68.08      BPRO  
ATOM   4390  CD2 LEU B 359      67.222  72.442  34.557  1.00 81.50      BPRO  
ATOM   4391  C   LEU B 359      69.745  74.261  31.512  1.00 62.95      BPRO  
ATOM   4392  O   LEU B 359      70.177  73.772  30.471  1.00 58.57      BPRO  
ATOM   4393  N   THR B 360      70.194  75.400  32.013  1.00 60.72      BPRO  
ATOM   4394  CA  THR B 360      71.248  76.124  31.368  1.00 56.27      BPRO  
ATOM   4395  CB  THR B 360      70.961  77.608  31.393  1.00 56.24      BPRO  
ATOM   4396  OG1 THR B 360      69.737  77.827  30.701  1.00 52.88      BPRO  
ATOM   4397  CG2 THR B 360      72.064  78.363  30.659  1.00 52.58      BPRO  
ATOM   4398  C   THR B 360      72.601  75.862  31.990  1.00 57.21      BPRO  
ATOM   4399  O   THR B 360      72.722  75.716  33.206  1.00 54.44      BPRO  
ATOM   4400  N   CYS B 361      73.609  75.772  31.128  1.00 54.35      BPRO  
ATOM   4401  CA  CYS B 361      74.997  75.777  31.546  1.00 55.18      BPRO  
ATOM   4402  CB  CYS B 361      75.684  74.500  31.096  1.00 59.98      BPRO  
ATOM   4403  SG  CYS B 361      77.302  74.240  31.836  1.00 70.40      BPRO  
ATOM   4404  C   CYS B 361      75.663  76.967  30.881  1.00 47.47      BPRO  
ATOM   4405  O   CYS B 361      75.714  77.040  29.660  1.00 48.65      BPRO  
ATOM   4406  N   LEU B 362      76.129  77.916  31.683  1.00 47.86      BPRO  
ATOM   4407  CA  LEU B 362      76.889  79.046  31.177  1.00 46.29      BPRO  
ATOM   4408  CB  LEU B 362      76.567  80.318  31.963  1.00 47.47      BPRO  
ATOM   4409  CG  LEU B 362      77.477  81.531  31.728  1.00 46.65      BPRO  
ATOM   4410  CD1 LEU B 362      77.484  81.950  30.258  1.00 44.58      BPRO  
ATOM   4411  CD2 LEU B 362      77.100  82.706  32.608  1.00 48.45      BPRO  
ATOM   4412  C   LEU B 362      78.393  78.733  31.250  1.00 45.69      BPRO  
ATOM   4413  O   LEU B 362      78.928  78.408  32.308  1.00 47.13      BPRO  
ATOM   4414  N   VAL B 363      79.061  78.811  30.111  1.00 47.07      BPRO  
ATOM   4415  CA  VAL B 363      80.481  78.554  30.057  1.00 43.38      BPRO  
ATOM   4416  CB  VAL B 363      80.785  77.295  29.241  1.00 44.33      BPRO  
ATOM   4417  CG1 VAL B 363      82.297  77.000  29.233  1.00 42.54      BPRO  
ATOM   4418  CG2 VAL B 363      80.027  76.124  29.821  1.00 47.69      BPRO  
ATOM   4419  C   VAL B 363      81.163  79.771  29.456  1.00 42.80      BPRO  
ATOM   4420  O   VAL B 363      80.951  80.100  28.289  1.00 40.94      BPRO  
ATOM   4421  N   LYS B 364      81.979  80.442  30.262  1.00 44.20      BPRO  
ATOM   4422  CA  LYS B 364      82.508  81.740  29.877  1.00 48.45      BPRO  
ATOM   4423  CB  LYS B 364      81.679  82.855  30.524  1.00 53.60      BPRO  
ATOM   4424  CG  LYS B 364      82.109  83.227  31.931  1.00 56.25      BPRO  
ATOM   4425  CD  LYS B 364      81.324  84.423  32.452  1.00 61.41      BPRO  
ATOM   4426  CE  LYS B 364      82.037  85.060  33.631  1.00 73.24      BPRO  
ATOM   4427  NZ  LYS B 364      83.479  85.340  33.325  1.00 72.54      BPRO  
ATOM   4428  C   LYS B 364      83.988  81.945  30.214  1.00 47.66      BPRO  
ATOM   4429  O   LYS B 364      84.567  81.226  31.025  1.00 50.97      BPRO  
ATOM   4430  N   GLY B 365      84.586  82.947  29.580  1.00 43.19      BPRO  
ATOM   4431  CA  GLY B 365      85.926  83.376  29.928  1.00 52.79      BPRO  
ATOM   4432  C   GLY B 365      87.025  82.527  29.318  1.00 55.55      BPRO  
ATOM   4433  O   GLY B 365      88.143  82.557  29.812  1.00 59.93      BPRO  
ATOM   4434  N   PHE B 366      86.726  81.788  28.248  1.00 41.93      BPRO  
ATOM   4435  CA  PHE B 366      87.675  80.793  27.743  1.00 41.60      BPRO  
ATOM   4436  CB  PHE B 366      87.083  79.363  27.670  1.00 41.13      BPRO  
ATOM   4437  CG  PHE B 366      85.936  79.198  26.708  1.00 39.77      BPRO  
ATOM   4438  CD1 PHE B 366      86.157  78.840  25.391  1.00 38.76      BPRO  
ATOM   4439  CE1 PHE B 366      85.086  78.673  24.507  1.00 46.40      BPRO  
ATOM   4440  CZ  PHE B 366      83.765  78.840  24.960  1.00 37.91      BPRO  
ATOM   4441  CD2 PHE B 366      84.615  79.346  27.148  1.00 49.26      BPRO  
ATOM   4442  CE2 PHE B 366      83.538  79.178  26.275  1.00 44.08      BPRO  
ATOM   4443  C   PHE B 366      88.352  81.144  26.447  1.00 40.78      BPRO  
ATOM   4444  O   PHE B 366      87.809  81.870  25.614  1.00 47.47      BPRO  
ATOM   4445  N   TYR B 367      89.552  80.606  26.291  1.00 55.02      BPRO  
ATOM   4446  CA  TYR B 367      90.351  80.822  25.087  1.00 53.95      BPRO  
ATOM   4447  CB  TYR B 367      91.090  82.155  25.145  1.00 49.07      BPRO  
ATOM   4448  CG  TYR B 367      91.631  82.540  23.807  1.00 41.78      BPRO  
ATOM   4449  CD1 TYR B 367      90.855  83.264  22.920  1.00 41.84      BPRO  
ATOM   4450  CE1 TYR B 367      91.338  83.611  21.681  1.00 40.98      BPRO  
ATOM   4451  CZ  TYR B 367      92.620  83.222  21.321  1.00 48.74      BPRO  
ATOM   4452  OH  TYR B 367      93.099  83.557  20.091  1.00 54.13      BPRO  
ATOM   4453  CD2 TYR B 367      92.917  82.161  23.414  1.00 42.69      BPRO  
ATOM   4454  CE2 TYR B 367      93.407  82.498  22.178  1.00 42.76      BPRO  
ATOM   4455  C   TYR B 367      91.361  79.692  24.948  1.00 49.90      BPRO  
ATOM   4456  O   TYR B 367      92.016  79.337  25.921  1.00 47.32      BPRO  
ATOM   4457  N   PRO B 368      91.481  79.109  23.748  1.00 45.01      BPRO  
ATOM   4458  CD  PRO B 368      92.400  77.979  23.607  1.00 44.59      BPRO  
ATOM   4459  CA  PRO B 368      90.764  79.363  22.491  1.00 48.77      BPRO  
ATOM   4460  CB  PRO B 368      91.455  78.421  21.500  1.00 43.66      BPRO  
ATOM   4461  CG  PRO B 368      92.679  77.989  22.162  1.00 44.65      BPRO  
ATOM   4462  C   PRO B 368      89.308  78.938  22.567  1.00 38.58      BPRO  
ATOM   4463  O   PRO B 368      88.848  78.485  23.607  1.00 38.87      BPRO  
ATOM   4464  N   SER B 369      88.619  79.038  21.442  1.00 47.69      BPRO  
ATOM   4465  CA  SER B 369      87.200  78.699  21.356  1.00 36.99      BPRO  
ATOM   4466  CB  SER B 369      86.628  79.292  20.082  1.00 36.35      BPRO  
ATOM   4467  OG  SER B 369      87.199  78.649  18.947  1.00 47.13      BPRO  
ATOM   4468  C   SER B 369      86.952  77.188  21.361  1.00 47.46      BPRO  
ATOM   4469  O   SER B 369      85.813  76.748  21.367  1.00 53.97      BPRO  
ATOM   4470  N   ASP B 370      88.022  76.399  21.358  1.00 44.78      BPRO  
ATOM   4471  CA  ASP B 370      87.919  74.944  21.250  1.00 38.75      BPRO  
ATOM   4472  CB  ASP B 370      89.282  74.332  20.857  1.00 39.75      BPRO  
ATOM   4473  CG  ASP B 370      89.792  74.873  19.516  1.00 62.74      BPRO  
ATOM   4474  OD1 ASP B 370      88.949  75.229  18.661  1.00 68.49      BPRO  
ATOM   4475  OD2 ASP B 370      91.014  74.962  19.311  1.00 66.31      BPRO  
ATOM   4476  C   ASP B 370      87.407  74.336  22.532  1.00 43.94      BPRO  
ATOM   4477  O   ASP B 370      88.067  74.399  23.564  1.00 42.00      BPRO  
ATOM   4478  N   ILE B 371      86.229  73.736  22.469  1.00 44.31      BPRO  
ATOM   4479  CA  ILE B 371      85.589  73.318  23.690  1.00 40.22      BPRO  
ATOM   4480  CB  ILE B 371      84.950  74.542  24.393  1.00 39.57      BPRO  
ATOM   4481  CG2 ILE B 371      83.563  74.908  23.811  1.00 38.87      BPRO  
ATOM   4482  CG1 ILE B 371      84.940  74.366  25.907  1.00 42.72      BPRO  
ATOM   4483  CD  ILE B 371      84.750  75.694  26.653  1.00 42.32      BPRO  
ATOM   4484  C   ILE B 371      84.627  72.169  23.448  1.00 49.21      BPRO  
ATOM   4485  O   ILE B 371      84.019  72.064  22.385  1.00 52.36      BPRO  
ATOM   4486  N   ALA B 372      84.542  71.262  24.412  1.00 42.59      BPRO  
ATOM   4487  CA  ALA B 372      83.481  70.266  24.379  1.00 50.35      BPRO  
ATOM   4488  CB  ALA B 372      84.046  68.890  24.335  1.00 45.64      BPRO  
ATOM   4489  C   ALA B 372      82.587  70.438  25.605  1.00 49.98      BPRO  
ATOM   4490  O   ALA B 372      83.078  70.694  26.705  1.00 51.78      BPRO  
ATOM   4491  N   VAL B 373      81.278  70.295  25.403  1.00 44.88      BPRO  
ATOM   4492  CA  VAL B 373      80.301  70.407  26.481  1.00 45.92      BPRO  
ATOM   4493  CB  VAL B 373      79.588  71.754  26.416  1.00 46.29      BPRO  
ATOM   4494  CG1 VAL B 373      78.408  71.793  27.386  1.00 45.93      BPRO  
ATOM   4495  CG2 VAL B 373      80.573  72.865  26.715  1.00 43.18      BPRO  
ATOM   4496  C   VAL B 373      79.273  69.271  26.456  1.00 47.97      BPRO  
ATOM   4497  O   VAL B 373      78.681  68.979  25.418  1.00 54.31      BPRO  
ATOM   4498  N   GLU B 374      79.081  68.622  27.602  1.00 50.07      BPRO  
ATOM   4499  CA  GLU B 374      78.164  67.476  27.711  1.00 52.63      BPRO  
ATOM   4500  CB  GLU B 374      78.924  66.149  27.557  1.00 55.56      BPRO  
ATOM   4501  CG  GLU B 374      79.513  65.919  26.156  1.00 59.66      BPRO  
ATOM   4502  CD  GLU B 374      80.570  64.802  26.116  1.00 68.40      BPRO  
ATOM   4503  OE1 GLU B 374      80.650  64.004  27.078  1.00 71.59      BPRO  
ATOM   4504  OE2 GLU B 374      81.329  64.730  25.119  1.00 65.89      BPRO  
ATOM   4505  C   GLU B 374      77.347  67.464  29.013  1.00 54.57      BPRO  
ATOM   4506  O   GLU B 374      77.640  68.198  29.951  1.00 57.80      BPRO  
ATOM   4507  N   TRP B 375      76.328  66.612  29.060  1.00 66.50      BPRO  
ATOM   4508  CA  TRP B 375      75.415  66.553  30.202  1.00 61.14      BPRO  
ATOM   4509  CB  TRP B 375      74.036  67.057  29.810  1.00 59.29      BPRO  
ATOM   4510  CG  TRP B 375      73.931  68.502  29.673  1.00 56.72      BPRO  
ATOM   4511  CD1 TRP B 375      74.130  69.227  28.544  1.00 63.30      BPRO  
ATOM   4512  NE1 TRP B 375      73.928  70.555  28.789  1.00 52.57      BPRO  
ATOM   4513  CE2 TRP B 375      73.588  70.710  30.106  1.00 60.20      BPRO  
ATOM   4514  CD2 TRP B 375      73.575  69.428  30.690  1.00 61.92      BPRO  
ATOM   4515  CE3 TRP B 375      73.240  69.303  32.042  1.00 59.33      BPRO  
ATOM   4516  CZ3 TRP B 375      72.932  70.447  32.756  1.00 59.07      BPRO  
ATOM   4517  CZ2 TRP B 375      73.277  71.863  30.821  1.00 61.59      BPRO  
ATOM   4518  CH2 TRP B 375      72.951  71.713  32.143  1.00 61.94      BPRO  
ATOM   4519  C   TRP B 375      75.237  65.141  30.690  1.00 66.50      BPRO  
ATOM   4520  O   TRP B 375      75.219  64.200  29.902  1.00 70.93      BPRO  
ATOM   4521  N   GLU B 376      75.077  64.995  31.995  1.00 71.47      BPRO  
ATOM   4522  CA  GLU B 376      74.681  63.711  32.549  1.00 83.30      BPRO  
ATOM   4523  CB  GLU B 376      75.910  62.841  32.832  1.00 90.02      BPRO  
ATOM   4524  CG  GLU B 376      77.001  63.518  33.626  1.00 91.60      BPRO  
ATOM   4525  CD  GLU B 376      78.333  62.807  33.484  1.00 94.75      BPRO  
ATOM   4526  OE1 GLU B 376      78.389  61.575  33.720  1.00 93.10      BPRO  
ATOM   4527  OE2 GLU B 376      79.322  63.487  33.131  1.00 97.83      BPRO  
ATOM   4528  C   GLU B 376      73.791  63.863  33.790  1.00 82.77      BPRO  
ATOM   4529  O   GLU B 376      73.532  64.973  34.248  1.00 70.28      BPRO  
ATOM   4530  N   SER B 377      73.312  62.740  34.310  1.00 75.63      BPRO  
ATOM   4531  CA  SER B 377      72.514  62.738  35.536  1.00 82.06      BPRO  
ATOM   4532  CB  SER B 377      71.018  62.903  35.243  1.00 80.00      BPRO  
ATOM   4533  OG  SER B 377      70.333  63.359  36.396  1.00 82.08      BPRO  
ATOM   4534  C   SER B 377      72.717  61.434  36.248  1.00 83.02      BPRO  
ATOM   4535  O   SER B 377      72.532  60.372  35.653  1.00 84.96      BPRO  
ATOM   4536  N   ASN B 378      73.100  61.527  37.519  1.00 89.36      BPRO  
ATOM   4537  CA  ASN B 378      73.335  60.356  38.363  1.00 92.46      BPRO  
ATOM   4538  CB  ASN B 378      72.004  59.697  38.750  1.00 93.58      BPRO  
ATOM   4539  CG  ASN B 378      71.172  60.575  39.665  1.00105.76      BPRO  
ATOM   4540  OD1 ASN B 378      71.695  61.170  40.605  1.00 94.27      BPRO  
ATOM   4541  ND2 ASN B 378      69.877  60.672  39.387  1.00 95.65      BPRO  
ATOM   4542  C   ASN B 378      74.314  59.336  37.760  1.00 93.36      BPRO  
ATOM   4543  O   ASN B 378      74.105  58.119  37.839  1.00 96.25      BPRO  
ATOM   4544  N   GLY B 379      75.386  59.851  37.167  1.00 92.95      BPRO  
ATOM   4545  CA  GLY B 379      76.381  59.019  36.520  1.00 96.61      BPRO  
ATOM   4546  C   GLY B 379      76.032  58.771  35.067  1.00100.77      BPRO  
ATOM   4547  O   GLY B 379      76.875  58.901  34.177  1.00103.60      BPRO  
ATOM   4548  N   GLN B 380      74.772  58.418  34.835  1.00 99.98      BPRO  
ATOM   4549  CA  GLN B 380      74.280  58.089  33.509  1.00 99.13      BPRO  
ATOM   4550  CB  GLN B 380      72.898  57.462  33.649  1.00103.43      BPRO  
ATOM   4551  CG  GLN B 380      72.711  56.788  35.003  1.00107.25      BPRO  
ATOM   4552  CD  GLN B 380      71.397  56.052  35.127  1.00119.69      BPRO  
ATOM   4553  OE1 GLN B 380      70.554  56.113  34.232  1.00122.63      BPRO  
ATOM   4554  NE2 GLN B 380      71.215  55.343  36.240  1.00124.66      BPRO  
ATOM   4555  C   GLN B 380      74.248  59.343  32.638  1.00101.43      BPRO  
ATOM   4556  O   GLN B 380      74.011  60.438  33.139  1.00107.98      BPRO  
ATOM   4557  N   PRO B 381      74.497  59.190  31.329  1.00 99.01      BPRO  
ATOM   4558  CD  PRO B 381      74.720  57.917  30.622  1.00103.97      BPRO  
ATOM   4559  CA  PRO B 381      74.663  60.342  30.436  1.00 93.93      BPRO  
ATOM   4560  CB  PRO B 381      75.565  59.780  29.340  1.00 95.58      BPRO  
ATOM   4561  CG  PRO B 381      75.124  58.358  29.226  1.00101.46      BPRO  
ATOM   4562  C   PRO B 381      73.359  60.813  29.814  1.00 89.36      BPRO  
ATOM   4563  O   PRO B 381      72.572  59.979  29.389  1.00 94.62      BPRO  
ATOM   4564  N   GLU B 382      73.149  62.127  29.744  1.00 88.78      BPRO  
ATOM   4565  CA  GLU B 382      71.950  62.702  29.119  1.00 87.09      BPRO  
ATOM   4566  CB  GLU B 382      71.500  63.950  29.878  1.00 76.76      BPRO  
ATOM   4567  CG  GLU B 382      71.209  63.684  31.341  1.00 81.37      BPRO  
ATOM   4568  CD  GLU B 382      69.857  63.002  31.558  1.00 88.50      BPRO  
ATOM   4569  OE1 GLU B 382      68.922  63.271  30.766  1.00 86.45      BPRO  
ATOM   4570  OE2 GLU B 382      69.738  62.197  32.513  1.00 86.06      BPRO  
ATOM   4571  C   GLU B 382      72.192  63.026  27.643  1.00 84.92      BPRO  
ATOM   4572  O   GLU B 382      73.322  62.970  27.177  1.00 92.93      BPRO  
ATOM   4573  N   ASN B 383      71.142  63.367  26.905  1.00 74.27      BPRO  
ATOM   4574  CA  ASN B 383      71.287  63.535  25.462  1.00 73.32      BPRO  
ATOM   4575  CB  ASN B 383      70.887  62.246  24.742  1.00 77.53      BPRO  
ATOM   4576  CG  ASN B 383      71.003  62.314  23.216  1.00  0.00      BPRO  
ATOM   4577  OD1 ASN B 383      70.719  61.363  22.486  1.00  0.00      BPRO  
ATOM   4578  ND2 ASN B 383      71.454  63.482  22.704  1.00  0.00      BPRO  
ATOM   4579  C   ASN B 383      70.512  64.703  24.863  1.00 75.99      BPRO  
ATOM   4580  O   ASN B 383      70.926  65.293  23.874  1.00 80.67      BPRO  
ATOM   4581  N   ASN B 384      69.376  65.025  25.454  1.00 72.64      BPRO  
ATOM   4582  CA  ASN B 384      68.497  66.033  24.895  1.00 76.21      BPRO  
ATOM   4583  CB  ASN B 384      67.075  65.774  25.395  1.00 85.15      BPRO  
ATOM   4584  CG  ASN B 384      66.027  66.545  24.627  1.00 85.49      BPRO  
ATOM   4585  OD1 ASN B 384      65.118  67.121  25.226  1.00 87.71      BPRO  
ATOM   4586  ND2 ASN B 384      66.137  66.556  23.300  1.00 80.28      BPRO  
ATOM   4587  C   ASN B 384      68.970  67.453  25.232  1.00 71.92      BPRO  
ATOM   4588  O   ASN B 384      68.288  68.207  25.921  1.00 68.67      BPRO  
ATOM   4589  N   TYR B 385      70.157  67.806  24.751  1.00 69.24      BPRO  
ATOM   4590  CA  TYR B 385      70.695  69.154  24.933  1.00 62.28      BPRO  
ATOM   4591  CB  TYR B 385      71.865  69.166  25.934  1.00 61.02      BPRO  
ATOM   4592  CG  TYR B 385      73.095  68.374  25.517  1.00 62.08      BPRO  
ATOM   4593  CD1 TYR B 385      74.132  68.969  24.785  1.00 57.95      BPRO  
ATOM   4594  CE1 TYR B 385      75.265  68.249  24.411  1.00 54.45      BPRO  
ATOM   4595  CZ  TYR B 385      75.374  66.929  24.781  1.00 63.74      BPRO  
ATOM   4596  OH  TYR B 385      76.483  66.193  24.419  1.00 68.00      BPRO  
ATOM   4597  CD2 TYR B 385      73.239  67.044  25.877  1.00 67.81      BPRO  
ATOM   4598  CE2 TYR B 385      74.365  66.324  25.516  1.00 71.04      BPRO  
ATOM   4599  C   TYR B 385      71.131  69.751  23.607  1.00 61.56      BPRO  
ATOM   4600  O   TYR B 385      71.374  69.031  22.646  1.00 68.78      BPRO  
ATOM   4601  N   LYS B 386      71.209  71.073  23.549  1.00 63.32      BPRO  
ATOM   4602  CA  LYS B 386      71.868  71.737  22.425  1.00 63.25      BPRO  
ATOM   4603  CB  LYS B 386      70.871  72.191  21.357  1.00 58.01      BPRO  
ATOM   4604  CG  LYS B 386      70.731  71.191  20.221  1.00 66.81      BPRO  
ATOM   4605  CD  LYS B 386      69.518  71.476  19.355  1.00 73.97      BPRO  
ATOM   4606  CE  LYS B 386      69.200  70.296  18.442  1.00 80.12      BPRO  
ATOM   4607  NZ  LYS B 386      68.031  70.589  17.617  1.00  0.00      BPRO  
ATOM   4608  C   LYS B 386      72.760  72.880  22.920  1.00 60.92      BPRO  
ATOM   4609  O   LYS B 386      72.542  73.433  23.998  1.00 60.92      BPRO  
ATOM   4610  N   THR B 387      73.782  73.207  22.138  1.00 57.23      BPRO  
ATOM   4611  CA  THR B 387      74.823  74.097  22.602  1.00 42.69      BPRO  
ATOM   4612  CB  THR B 387      76.074  73.289  22.931  1.00 47.51      BPRO  
ATOM   4613  OG1 THR B 387      75.724  72.295  23.907  1.00 51.83      BPRO  
ATOM   4614  CG2 THR B 387      77.181  74.171  23.472  1.00 41.28      BPRO  
ATOM   4615  C   THR B 387      75.106  75.164  21.564  1.00 52.19      BPRO  
ATOM   4616  O   THR B 387      75.213  74.869  20.379  1.00 50.34      BPRO  
ATOM   4617  N   THR B 388      75.188  76.414  22.001  1.00 40.21      BPRO  
ATOM   4618  CA  THR B 388      75.431  77.489  21.061  1.00 39.03      BPRO  
ATOM   4619  CB  THR B 388      75.135  78.872  21.668  1.00 45.09      BPRO  
ATOM   4620  OG1 THR B 388      76.160  79.212  22.610  1.00 44.49      BPRO  
ATOM   4621  CG2 THR B 388      73.759  78.889  22.357  1.00 49.54      BPRO  
ATOM   4622  C   THR B 388      76.886  77.458  20.604  1.00 38.62      BPRO  
ATOM   4623  O   THR B 388      77.765  76.934  21.306  1.00 39.41      BPRO  
ATOM   4624  N   PRO B 389      77.154  78.012  19.417  1.00 42.84      BPRO  
ATOM   4625  CD  PRO B 389      76.254  78.605  18.416  1.00 44.67      BPRO  
ATOM   4626  CA  PRO B 389      78.562  78.132  19.046  1.00 43.20      BPRO  
ATOM   4627  CB  PRO B 389      78.508  78.767  17.658  1.00 40.31      BPRO  
ATOM   4628  CG  PRO B 389      77.087  78.640  17.196  1.00 40.87      BPRO  
ATOM   4629  C   PRO B 389      79.186  79.104  20.029  1.00 40.52      BPRO  
ATOM   4630  O   PRO B 389      78.446  79.942  20.582  1.00 41.62      BPRO  
ATOM   4631  N   PRO B 390      80.505  78.991  20.257  1.00 38.43      BPRO  
ATOM   4632  CD  PRO B 390      81.385  77.968  19.660  1.00 35.90      BPRO  
ATOM   4633  CA  PRO B 390      81.242  79.933  21.100  1.00 35.76      BPRO  
ATOM   4634  CB  PRO B 390      82.710  79.520  20.895  1.00 35.89      BPRO  
ATOM   4635  CG  PRO B 390      82.655  78.096  20.454  1.00 35.90      BPRO  
ATOM   4636  C   PRO B 390      81.039  81.317  20.548  1.00 38.96      BPRO  
ATOM   4637  O   PRO B 390      80.891  81.469  19.340  1.00 39.62      BPRO  
ATOM   4638  N   VAL B 391      81.015  82.311  21.415  1.00 35.97      BPRO  
ATOM   4639  CA  VAL B 391      80.769  83.670  20.982  1.00 42.49      BPRO  
ATOM   4640  CB  VAL B 391      79.385  84.179  21.469  1.00 40.02      BPRO  
ATOM   4641  CG1 VAL B 391      79.173  85.622  21.054  1.00 38.78      BPRO  
ATOM   4642  CG2 VAL B 391      78.251  83.281  20.961  1.00 36.63      BPRO  
ATOM   4643  C   VAL B 391      81.861  84.551  21.564  1.00 41.29      BPRO  
ATOM   4644  O   VAL B 391      82.137  84.487  22.756  1.00 46.98      BPRO  
ATOM   4645  N   LEU B 392      82.473  85.372  20.720  1.00 36.97      BPRO  
ATOM   4646  CA  LEU B 392      83.580  86.222  21.141  1.00 47.35      BPRO  
ATOM   4647  CB  LEU B 392      84.353  86.747  19.931  1.00 42.66      BPRO  
ATOM   4648  CG  LEU B 392      85.440  87.786  20.190  1.00 50.09      BPRO  
ATOM   4649  CD1 LEU B 392      86.589  87.216  21.030  1.00 39.86      BPRO  
ATOM   4650  CD2 LEU B 392      85.966  88.334  18.850  1.00 44.39      BPRO  
ATOM   4651  C   LEU B 392      83.109  87.377  21.996  1.00 45.06      BPRO  
ATOM   4652  O   LEU B 392      82.232  88.151  21.608  1.00 47.34      BPRO  
ATOM   4653  N   ASP B 393      83.717  87.485  23.166  1.00 44.11      BPRO  
ATOM   4654  CA  ASP B 393      83.391  88.534  24.113  1.00 50.08      BPRO  
ATOM   4655  CB  ASP B 393      83.446  87.969  25.527  1.00 54.43      BPRO  
ATOM   4656  CG  ASP B 393      82.280  88.413  26.362  1.00 61.24      BPRO  
ATOM   4657  OD1 ASP B 393      81.892  89.598  26.244  1.00 69.31      BPRO  
ATOM   4658  OD2 ASP B 393      81.756  87.578  27.131  1.00 58.76      BPRO  
ATOM   4659  C   ASP B 393      84.312  89.749  23.995  1.00 54.50      BPRO  
ATOM   4660  O   ASP B 393      85.344  89.703  23.326  1.00 61.40      BPRO  
ATOM   4661  N   SER B 394      83.943  90.830  24.669  1.00 55.64      BPRO  
ATOM   4662  CA  SER B 394      84.624  92.105  24.484  1.00 57.85      BPRO  
ATOM   4663  CB  SER B 394      83.829  93.247  25.127  1.00 62.82      BPRO  
ATOM   4664  OG  SER B 394      83.612  93.029  26.512  1.00 70.08      BPRO  
ATOM   4665  C   SER B 394      86.082  92.096  24.951  1.00 61.29      BPRO  
ATOM   4666  O   SER B 394      86.902  92.868  24.458  1.00 64.99      BPRO  
ATOM   4667  N   ASP B 395      86.407  91.199  25.874  1.00 57.19      BPRO  
ATOM   4668  CA  ASP B 395      87.757  91.107  26.414  1.00 55.41      BPRO  
ATOM   4669  CB  ASP B 395      87.701  90.760  27.897  1.00 54.06      BPRO  
ATOM   4670  CG  ASP B 395      87.176  89.353  28.146  1.00 65.83      BPRO  
ATOM   4671  OD1 ASP B 395      86.637  88.728  27.202  1.00 66.29      BPRO  
ATOM   4672  OD2 ASP B 395      87.300  88.867  29.291  1.00 73.68      BPRO  
ATOM   4673  C   ASP B 395      88.598  90.056  25.692  1.00 59.09      BPRO  
ATOM   4674  O   ASP B 395      89.653  89.636  26.183  1.00 62.53      BPRO  
ATOM   4675  N   GLY B 396      88.122  89.594  24.547  1.00 53.86      BPRO  
ATOM   4676  CA  GLY B 396      88.893  88.625  23.800  1.00 44.34      BPRO  
ATOM   4677  C   GLY B 396      88.623  87.169  24.124  1.00 52.49      BPRO  
ATOM   4678  O   GLY B 396      88.979  86.297  23.340  1.00 51.33      BPRO  
ATOM   4679  N   SER B 397      87.999  86.883  25.264  1.00 42.92      BPRO  
ATOM   4680  CA  SER B 397      87.655  85.502  25.576  1.00 45.29      BPRO  
ATOM   4681  CB  SER B 397      87.536  85.303  27.079  1.00 49.52      BPRO  
ATOM   4682  OG  SER B 397      86.630  86.236  27.622  1.00 54.07      BPRO  
ATOM   4683  C   SER B 397      86.353  85.089  24.880  1.00 48.49      BPRO  
ATOM   4684  O   SER B 397      85.742  85.890  24.176  1.00 50.19      BPRO  
ATOM   4685  N   PHE B 398      85.933  83.842  25.073  1.00 40.82      BPRO  
ATOM   4686  CA  PHE B 398      84.708  83.351  24.455  1.00 35.91      BPRO  
ATOM   4687  CB  PHE B 398      84.984  82.174  23.517  1.00 39.66      BPRO  
ATOM   4688  CG  PHE B 398      85.736  82.542  22.264  1.00 36.63      BPRO  
ATOM   4689  CD1 PHE B 398      87.125  82.559  22.253  1.00 35.42      BPRO  
ATOM   4690  CE1 PHE B 398      87.816  82.875  21.104  1.00 35.93      BPRO  
ATOM   4691  CZ  PHE B 398      87.139  83.173  19.949  1.00 33.25      BPRO  
ATOM   4692  CD2 PHE B 398      85.055  82.826  21.092  1.00 36.91      BPRO  
ATOM   4693  CE2 PHE B 398      85.742  83.143  19.934  1.00 40.16      BPRO  
ATOM   4694  C   PHE B 398      83.763  82.860  25.509  1.00 38.93      BPRO  
ATOM   4695  O   PHE B 398      84.172  82.482  26.609  1.00 38.32      BPRO  
ATOM   4696  N   PHE B 399      82.486  82.818  25.157  1.00 37.73      BPRO  
ATOM   4697  CA  PHE B 399      81.531  82.143  26.002  1.00 36.87      BPRO  
ATOM   4698  CB  PHE B 399      80.833  83.129  26.932  1.00 36.56      BPRO  
ATOM   4699  CG  PHE B 399      79.782  83.931  26.255  1.00 34.56      BPRO  
ATOM   4700  CD1 PHE B 399      80.122  85.046  25.531  1.00 41.97      BPRO  
ATOM   4701  CE1 PHE B 399      79.163  85.787  24.892  1.00 46.91      BPRO  
ATOM   4702  CZ  PHE B 399      77.856  85.416  24.965  1.00 39.54      BPRO  
ATOM   4703  CD2 PHE B 399      78.447  83.558  26.329  1.00 36.82      BPRO  
ATOM   4704  CE2 PHE B 399      77.496  84.292  25.683  1.00 41.16      BPRO  
ATOM   4705  C   PHE B 399      80.501  81.447  25.152  1.00 37.93      BPRO  
ATOM   4706  O   PHE B 399      80.295  81.803  23.993  1.00 35.39      BPRO  
ATOM   4707  N   LEU B 400      79.850  80.460  25.753  1.00 35.33      BPRO  
ATOM   4708  CA  LEU B 400      78.696  79.828  25.156  1.00 36.14      BPRO  
ATOM   4709  CB  LEU B 400      79.112  78.600  24.370  1.00 38.60      BPRO  
ATOM   4710  CG  LEU B 400      79.824  77.460  25.090  1.00 39.49      BPRO  
ATOM   4711  CD1 LEU B 400      78.915  76.696  26.012  1.00 37.62      BPRO  
ATOM   4712  CD2 LEU B 400      80.379  76.522  24.051  1.00 34.37      BPRO  
ATOM   4713  C   LEU B 400      77.655  79.444  26.205  1.00 43.75      BPRO  
ATOM   4714  O   LEU B 400      77.912  79.469  27.411  1.00 41.30      BPRO  
ATOM   4715  N   TYR B 401      76.489  79.032  25.735  1.00 39.24      BPRO  
ATOM   4716  CA  TYR B 401      75.491  78.481  26.622  1.00 41.69      BPRO  
ATOM   4717  CB  TYR B 401      74.251  79.372  26.625  1.00 42.92      BPRO  
ATOM   4718  CG  TYR B 401      74.306  80.622  27.481  1.00 42.66      BPRO  
ATOM   4719  CD1 TYR B 401      74.896  81.796  27.011  1.00 40.72      BPRO  
ATOM   4720  CE1 TYR B 401      74.921  82.958  27.796  1.00 48.39      BPRO  
ATOM   4721  CZ  TYR B 401      74.329  82.943  29.059  1.00 55.64      BPRO  
ATOM   4722  OH  TYR B 401      74.335  84.071  29.846  1.00 58.07      BPRO  
ATOM   4723  CD2 TYR B 401      73.713  80.646  28.744  1.00 45.41      BPRO  
ATOM   4724  CE2 TYR B 401      73.738  81.791  29.538  1.00 44.36      BPRO  
ATOM   4725  C   TYR B 401      75.109  77.090  26.131  1.00 44.37      BPRO  
ATOM   4726  O   TYR B 401      75.033  76.837  24.933  1.00 45.13      BPRO  
ATOM   4727  N   SER B 402      74.864  76.180  27.056  1.00 44.59      BPRO  
ATOM   4728  CA  SER B 402      74.295  74.898  26.685  1.00 46.15      BPRO  
ATOM   4729  CB  SER B 402      75.234  73.765  27.057  1.00 46.53      BPRO  
ATOM   4730  OG  SER B 402      74.710  72.534  26.636  1.00 47.79      BPRO  
ATOM   4731  C   SER B 402      72.939  74.721  27.389  1.00 57.53      BPRO  
ATOM   4732  O   SER B 402      72.825  74.951  28.588  1.00 55.38      BPRO  
ATOM   4733  N   ARG B 403      71.929  74.312  26.627  1.00 50.34      BPRO  
ATOM   4734  CA  ARG B 403      70.564  74.150  27.127  1.00 53.14      BPRO  
ATOM   4735  CB  ARG B 403      69.583  74.981  26.289  1.00 54.28      BPRO  
ATOM   4736  CG  ARG B 403      68.084  74.809  26.678  1.00 58.85      BPRO  
ATOM   4737  CD  ARG B 403      67.163  75.675  25.812  1.00 56.72      BPRO  
ATOM   4738  NE  ARG B 403      66.460  74.915  24.776  1.00 69.53      BPRO  
ATOM   4739  CZ  ARG B 403      65.133  74.865  24.655  1.00 60.73      BPRO  
ATOM   4740  NH1 ARG B 403      64.621  74.135  23.667  1.00  0.00      BPRO  
ATOM   4741  NH2 ARG B 403      64.322  75.494  25.499  1.00  0.00      BPRO  
ATOM   4742  C   ARG B 403      70.134  72.692  27.106  1.00 56.39      BPRO  
ATOM   4743  O   ARG B 403      70.029  72.096  26.040  1.00 59.77      BPRO  
ATOM   4744  N   LEU B 404      69.892  72.123  28.285  1.00 60.37      BPRO  
ATOM   4745  CA  LEU B 404      69.372  70.763  28.396  1.00 59.37      BPRO  
ATOM   4746  CB  LEU B 404      70.169  69.970  29.431  1.00 59.68      BPRO  
ATOM   4747  CG  LEU B 404      69.518  68.679  29.949  1.00 72.13      BPRO  
ATOM   4748  CD1 LEU B 404      69.638  67.549  28.953  1.00 66.64      BPRO  
ATOM   4749  CD2 LEU B 404      70.080  68.259  31.297  1.00 64.34      BPRO  
ATOM   4750  C   LEU B 404      67.863  70.745  28.734  1.00 66.47      BPRO  
ATOM   4751  O   LEU B 404      67.415  71.350  29.719  1.00 63.51      BPRO  
ATOM   4752  N   THR B 405      67.091  70.046  27.906  1.00 66.38      BPRO  
ATOM   4753  CA  THR B 405      65.645  69.914  28.100  1.00 72.66      BPRO  
ATOM   4754  CB  THR B 405      64.897  69.906  26.742  1.00 74.44      BPRO  
ATOM   4755  OG1 THR B 405      65.090  71.155  26.065  1.00 73.07      BPRO  
ATOM   4756  CG2 THR B 405      63.402  69.681  26.954  1.00 70.44      BPRO  
ATOM   4757  C   THR B 405      65.258  68.639  28.869  1.00 76.64      BPRO  
ATOM   4758  O   THR B 405      65.478  67.534  28.378  1.00 84.99      BPRO  
ATOM   4759  N   VAL B 406      64.674  68.785  30.061  1.00 72.98      BPRO  
ATOM   4760  CA  VAL B 406      64.218  67.624  30.829  1.00 74.94      BPRO  
ATOM   4761  CB  VAL B 406      65.089  67.358  32.073  1.00 96.90      BPRO  
ATOM   4762  CG1 VAL B 406      66.562  67.226  31.691  1.00 89.97      BPRO  
ATOM   4763  CG2 VAL B 406      64.893  68.451  33.108  1.00 75.20      BPRO  
ATOM   4764  C   VAL B 406      62.788  67.755  31.319  1.00 81.10      BPRO  
ATOM   4765  O   VAL B 406      62.207  68.841  31.334  1.00 81.44      BPRO  
ATOM   4766  N   ASP B 407      62.226  66.633  31.743  1.00 93.78      BPRO  
ATOM   4767  CA  ASP B 407      60.863  66.611  32.240  1.00100.67      BPRO  
ATOM   4768  CB  ASP B 407      60.215  65.259  31.950  1.00102.87      BPRO  
ATOM   4769  CG  ASP B 407      59.821  65.120  30.493  1.00102.26      BPRO  
ATOM   4770  OD1 ASP B 407      59.446  66.150  29.893  1.00100.27      BPRO  
ATOM   4771  OD2 ASP B 407      59.892  64.002  29.944  1.00 88.22      BPRO  
ATOM   4772  C   ASP B 407      60.829  66.964  33.719  1.00105.30      BPRO  
ATOM   4773  O   ASP B 407      61.730  66.584  34.483  1.00 85.89      BPRO  
ATOM   4774  N   LYS B 408      59.790  67.710  34.101  1.00105.71      BPRO  
ATOM   4775  CA  LYS B 408      59.673  68.260  35.442  1.00 88.65      BPRO  
ATOM   4776  CB  LYS B 408      58.472  69.203  35.537  1.00 89.79      BPRO  
ATOM   4777  CG  LYS B 408      58.377  69.933  36.871  1.00 90.59      BPRO  
ATOM   4778  CD  LYS B 408      57.703  71.283  36.752  1.00100.18      BPRO  
ATOM   4779  CE  LYS B 408      56.185  71.165  36.822  1.00 93.87      BPRO  
ATOM   4780  NZ  LYS B 408      55.588  72.325  37.544  1.00 94.65      BPRO  
ATOM   4781  C   LYS B 408      59.595  67.165  36.497  1.00104.14      BPRO  
ATOM   4782  O   LYS B 408      59.948  67.388  37.651  1.00 92.45      BPRO  
ATOM   4783  N   SER B 409      59.139  65.984  36.091  1.00 94.27      BPRO  
ATOM   4784  CA  SER B 409      59.153  64.826  36.963  1.00 97.32      BPRO  
ATOM   4785  CB  SER B 409      58.731  63.518  36.229  1.00  0.00      BPRO  
ATOM   4786  OG  SER B 409      58.746  62.374  37.094  1.00  0.00      BPRO  
ATOM   4787  C   SER B 409      60.537  64.694  37.582  1.00113.74      BPRO  
ATOM   4788  O   SER B 409      60.673  64.705  38.805  1.00 96.99      BPRO  
ATOM   4789  N   ARG B 410      61.558  64.630  36.720  1.00107.68      BPRO  
ATOM   4790  CA  ARG B 410      62.940  64.391  37.133  1.00 98.55      BPRO  
ATOM   4791  CB  ARG B 410      63.802  63.960  35.934  1.00 87.97      BPRO  
ATOM   4792  CG  ARG B 410      64.156  62.468  35.906  1.00 92.21      BPRO  
ATOM   4793  CD  ARG B 410      64.655  62.000  34.528  1.00 89.92      BPRO  
ATOM   4794  NE  ARG B 410      66.087  62.238  34.302  1.00 91.31      BPRO  
ATOM   4795  CZ  ARG B 410      66.684  62.140  33.118  1.00 81.71      BPRO  
ATOM   4796  NH1 ARG B 410      67.991  62.383  33.054  1.00  0.00      BPRO  
ATOM   4797  NH2 ARG B 410      66.024  61.785  32.020  1.00  0.00      BPRO  
ATOM   4798  C   ARG B 410      63.570  65.582  37.854  1.00 95.58      BPRO  
ATOM   4799  O   ARG B 410      64.349  65.405  38.794  1.00 88.69      BPRO  
ATOM   4800  N   TRP B 411      63.234  66.792  37.419  1.00 93.54      BPRO  
ATOM   4801  CA  TRP B 411      63.751  67.997  38.074  1.00 94.19      BPRO  
ATOM   4802  CB  TRP B 411      63.574  69.246  37.189  1.00 89.17      BPRO  
ATOM   4803  CG  TRP B 411      63.977  70.519  37.898  1.00 80.09      BPRO  
ATOM   4804  CD1 TRP B 411      63.155  71.535  38.290  1.00 83.49      BPRO  
ATOM   4805  NE1 TRP B 411      63.881  72.512  38.932  1.00 85.47      BPRO  
ATOM   4806  CE2 TRP B 411      65.198  72.134  38.972  1.00 84.83      BPRO  
ATOM   4807  CD2 TRP B 411      65.297  70.880  38.340  1.00 87.31      BPRO  
ATOM   4808  CE3 TRP B 411      66.557  70.271  38.242  1.00 87.15      BPRO  
ATOM   4809  CZ3 TRP B 411      67.653  70.918  38.780  1.00 84.54      BPRO  
ATOM   4810  CZ2 TRP B 411      66.308  72.788  39.511  1.00 84.94      BPRO  
ATOM   4811  CH2 TRP B 411      67.522  72.163  39.407  1.00 85.80      BPRO  
ATOM   4812  C   TRP B 411      63.144  68.232  39.474  1.00100.19      BPRO  
ATOM   4813  O   TRP B 411      63.755  68.876  40.332  1.00 98.84      BPRO  
ATOM   4814  N   GLN B 412      61.950  67.709  39.714  1.00100.47      BPRO  
ATOM   4815  CA  GLN B 412      61.341  67.880  41.032  1.00 98.27      BPRO  
ATOM   4816  CB  GLN B 412      59.893  68.337  40.917  1.00 95.73      BPRO  
ATOM   4817  CG  GLN B 412      59.795  69.772  40.451  1.00 92.93      BPRO  
ATOM   4818  CD  GLN B 412      58.414  70.355  40.618  1.00 96.15      BPRO  
ATOM   4819  OE1 GLN B 412      57.456  69.636  40.918  1.00102.39      BPRO  
ATOM   4820  NE2 GLN B 412      58.299  71.669  40.436  1.00 92.96      BPRO  
ATOM   4821  C   GLN B 412      61.505  66.671  41.956  1.00 99.42      BPRO  
ATOM   4822  O   GLN B 412      61.360  66.795  43.170  1.00 98.80      BPRO  
ATOM   4823  N   GLU B 413      61.853  65.520  41.388  1.00 95.29      BPRO  
ATOM   4824  CA  GLU B 413      62.211  64.356  42.193  1.00104.13      BPRO  
ATOM   4825  CB  GLU B 413      62.133  63.080  41.352  1.00105.63      BPRO  
ATOM   4826  CG  GLU B 413      62.492  61.760  42.094  1.00  0.00      BPRO  
ATOM   4827  CD  GLU B 413      62.414  60.483  41.253  1.00  0.00      BPRO  
ATOM   4828  OE1 GLU B 413      62.708  59.424  41.867  1.00  0.00      BPRO  
ATOM   4829  OE2 GLU B 413      62.094  60.546  40.043  1.00  0.00      BPRO  
ATOM   4830  C   GLU B 413      63.618  64.521  42.795  1.00109.56      BPRO  
ATOM   4831  O   GLU B 413      64.150  63.607  43.430  1.00101.62      BPRO  
ATOM   4832  N   GLY B 414      64.220  65.687  42.569  1.00105.04      BPRO  
ATOM   4833  CA  GLY B 414      65.502  66.038  43.160  1.00 99.65      BPRO  
ATOM   4834  C   GLY B 414      66.738  65.352  42.594  1.00 99.65      BPRO  
ATOM   4835  O   GLY B 414      67.666  65.043  43.344  1.00101.24      BPRO  
ATOM   4836  N   ASN B 415      66.770  65.104  41.288  1.00 89.86      BPRO  
ATOM   4837  CA  ASN B 415      67.996  64.570  40.681  1.00 94.11      BPRO  
ATOM   4838  CB  ASN B 415      67.735  63.942  39.317  1.00 89.73      BPRO  
ATOM   4839  CG  ASN B 415      66.673  62.886  39.372  1.00 92.01      BPRO  
ATOM   4840  OD1 ASN B 415      66.964  61.698  39.534  1.00 92.93      BPRO  
ATOM   4841  ND2 ASN B 415      65.422  63.310  39.251  1.00 88.69      BPRO  
ATOM   4842  C   ASN B 415      69.073  65.624  40.539  1.00 84.72      BPRO  
ATOM   4843  O   ASN B 415      68.790  66.814  40.380  1.00 95.89      BPRO  
ATOM   4844  N   VAL B 416      70.316  65.170  40.595  1.00 93.21      BPRO  
ATOM   4845  CA  VAL B 416      71.455  66.048  40.395  1.00 86.34      BPRO  
ATOM   4846  CB  VAL B 416      72.603  65.705  41.356  1.00 86.17      BPRO  
ATOM   4847  CG1 VAL B 416      73.544  66.888  41.503  1.00 85.30      BPRO  
ATOM   4848  CG2 VAL B 416      72.047  65.308  42.714  1.00 90.74      BPRO  
ATOM   4849  C   VAL B 416      71.922  65.907  38.961  1.00 81.55      BPRO  
ATOM   4850  O   VAL B 416      72.374  64.840  38.559  1.00 84.08      BPRO  
ATOM   4851  N   PHE B 417      71.784  66.987  38.196  1.00 81.08      BPRO  
ATOM   4852  CA  PHE B 417      72.217  67.024  36.801  1.00 78.30      BPRO  
ATOM   4853  CB  PHE B 417      71.222  67.791  35.938  1.00 77.83      BPRO  
ATOM   4854  CG  PHE B 417      69.962  67.038  35.659  1.00 77.83      BPRO  
ATOM   4855  CD1 PHE B 417      68.983  66.915  36.632  1.00 87.85      BPRO  
ATOM   4856  CE1 PHE B 417      67.812  66.216  36.376  1.00 91.59      BPRO  
ATOM   4857  CZ  PHE B 417      67.616  65.637  35.129  1.00 88.67      BPRO  
ATOM   4858  CD2 PHE B 417      69.754  66.457  34.418  1.00 74.65      BPRO  
ATOM   4859  CE2 PHE B 417      68.587  65.762  34.152  1.00 85.21      BPRO  
ATOM   4860  C   PHE B 417      73.560  67.695  36.686  1.00 78.32      BPRO  
ATOM   4861  O   PHE B 417      73.831  68.686  37.368  1.00 79.23      BPRO  
ATOM   4862  N   SER B 418      74.399  67.163  35.804  1.00 76.74      BPRO  
ATOM   4863  CA  SER B 418      75.717  67.736  35.607  1.00 71.32      BPRO  
ATOM   4864  CB  SER B 418      76.803  66.806  36.143  1.00 76.00      BPRO  
ATOM   4865  OG  SER B 418      76.761  66.789  37.559  1.00 82.52      BPRO  
ATOM   4866  C   SER B 418      76.015  68.160  34.181  1.00 65.82      BPRO  
ATOM   4867  O   SER B 418      75.679  67.482  33.206  1.00 59.25      BPRO  
ATOM   4868  N   CYS B 419      76.637  69.326  34.102  1.00 62.65      BPRO  
ATOM   4869  CA  CYS B 419      77.177  69.889  32.883  1.00 55.51      BPRO  
ATOM   4870  CB  CYS B 419      77.046  71.404  32.947  1.00 54.92      BPRO  
ATOM   4871  SG  CYS B 419      77.677  72.268  31.537  1.00 75.62      BPRO  
ATOM   4872  C   CYS B 419      78.645  69.514  32.843  1.00 62.10      BPRO  
ATOM   4873  O   CYS B 419      79.355  69.701  33.826  1.00 61.98      BPRO  
ATOM   4874  N   SER B 420      79.102  68.978  31.715  1.00 63.57      BPRO  
ATOM   4875  CA  SER B 420      80.489  68.546  31.573  1.00 52.17      BPRO  
ATOM   4876  CB  SER B 420      80.517  67.118  31.061  1.00 69.64      BPRO  
ATOM   4877  OG  SER B 420      81.030  66.245  32.044  1.00 74.65      BPRO  
ATOM   4878  C   SER B 420      81.222  69.448  30.588  1.00 51.19      BPRO  
ATOM   4879  O   SER B 420      80.705  69.753  29.504  1.00 51.49      BPRO  
ATOM   4880  N   VAL B 421      82.418  69.895  30.959  1.00 49.14      BPRO  
ATOM   4881  CA  VAL B 421      83.171  70.768  30.091  1.00 46.79      BPRO  
ATOM   4882  CB  VAL B 421      83.152  72.226  30.579  1.00 47.07      BPRO  
ATOM   4883  CG1 VAL B 421      83.818  73.134  29.553  1.00 44.92      BPRO  
ATOM   4884  CG2 VAL B 421      81.740  72.678  30.785  1.00 49.43      BPRO  
ATOM   4885  C   VAL B 421      84.615  70.278  29.900  1.00 51.52      BPRO  
ATOM   4886  O   VAL B 421      85.348  70.050  30.864  1.00 57.35      BPRO  
ATOM   4887  N   MET B 422      85.011  70.094  28.649  1.00 46.68      BPRO  
ATOM   4888  CA  MET B 422      86.406  69.767  28.366  1.00 48.49      BPRO  
ATOM   4889  CB  MET B 422      86.537  68.485  27.545  1.00 50.02      BPRO  
ATOM   4890  CG  MET B 422      86.049  67.242  28.283  1.00 52.41      BPRO  
ATOM   4891  SD  MET B 422      84.888  66.258  27.324  1.00 93.00      BPRO  
ATOM   4892  CE  MET B 422      83.323  67.090  27.650  1.00 75.85      BPRO  
ATOM   4893  C   MET B 422      87.046  70.934  27.661  1.00 44.82      BPRO  
ATOM   4894  O   MET B 422      86.522  71.415  26.655  1.00 43.42      BPRO  
ATOM   4895  N   HSD B 423      88.158  71.414  28.218  1.00 52.48      BPRO  
ATOM   4896  CA  HSD B 423      88.907  72.526  27.636  1.00 40.81      BPRO  
ATOM   4897  CB  HSD B 423      88.322  73.871  28.072  1.00 42.66      BPRO  
ATOM   4898  ND1 HSD B 423      90.081  75.663  27.750  1.00 41.03      BPRO  
ATOM   4899  CG  HSD B 423      88.910  75.052  27.354  1.00 45.60      BPRO  
ATOM   4900  CE1 HSD B 423      90.345  76.673  26.942  1.00 43.79      BPRO  
ATOM   4901  NE2 HSD B 423      89.392  76.738  26.031  1.00 44.62      BPRO  
ATOM   4902  CD2 HSD B 423      88.482  75.737  26.267  1.00 39.71      BPRO  
ATOM   4903  C   HSD B 423      90.377  72.447  28.026  1.00 41.76      BPRO  
ATOM   4904  O   HSD B 423      90.722  71.956  29.108  1.00 46.60      BPRO  
ATOM   4905  N   GLU B 424      91.246  72.939  27.148  1.00 40.64      BPRO  
ATOM   4906  CA  GLU B 424      92.680  72.819  27.381  1.00 51.99      BPRO  
ATOM   4907  CB  GLU B 424      93.471  73.279  26.163  1.00 51.37      BPRO  
ATOM   4908  CG  GLU B 424      93.721  74.757  26.113  1.00 58.28      BPRO  
ATOM   4909  CD  GLU B 424      94.785  75.119  25.097  1.00 70.38      BPRO  
ATOM   4910  OE1 GLU B 424      94.434  75.332  23.917  1.00 81.41      BPRO  
ATOM   4911  OE2 GLU B 424      95.970  75.183  25.479  1.00 65.67      BPRO  
ATOM   4912  C   GLU B 424      93.185  73.522  28.653  1.00 52.05      BPRO  
ATOM   4913  O   GLU B 424      94.165  73.090  29.234  1.00 51.91      BPRO  
ATOM   4914  N   ALA B 425      92.506  74.568  29.113  1.00 51.67      BPRO  
ATOM   4915  CA  ALA B 425      92.990  75.305  30.277  1.00 51.24      BPRO  
ATOM   4916  CB  ALA B 425      92.880  76.786  30.045  1.00 55.37      BPRO  
ATOM   4917  C   ALA B 425      92.285  74.919  31.565  1.00 61.52      BPRO  
ATOM   4918  O   ALA B 425      92.277  75.677  32.532  1.00 70.28      BPRO  
ATOM   4919  N   LEU B 426      91.688  73.736  31.575  1.00 65.99      BPRO  
ATOM   4920  CA  LEU B 426      91.084  73.193  32.788  1.00 55.42      BPRO  
ATOM   4921  CB  LEU B 426      89.751  72.530  32.465  1.00 50.62      BPRO  
ATOM   4922  CG  LEU B 426      88.559  73.448  32.237  1.00 54.18      BPRO  
ATOM   4923  CD1 LEU B 426      87.376  72.633  31.724  1.00 58.65      BPRO  
ATOM   4924  CD2 LEU B 426      88.191  74.166  33.534  1.00 51.83      BPRO  
ATOM   4925  C   LEU B 426      92.030  72.154  33.346  1.00 55.64      BPRO  
ATOM   4926  O   LEU B 426      92.722  71.473  32.595  1.00 58.19      BPRO  
ATOM   4927  N   HSD B 427      92.072  72.036  34.660  1.00 62.94      BPRO  
ATOM   4928  CA  HSD B 427      92.914  71.031  35.279  1.00 67.43      BPRO  
ATOM   4929  CB  HSD B 427      92.908  71.196  36.791  1.00 82.89      BPRO  
ATOM   4930  ND1 HSD B 427      95.283  70.416  37.061  1.00105.49      BPRO  
ATOM   4931  CG  HSD B 427      93.969  70.405  37.477  1.00 96.75      BPRO  
ATOM   4932  CE1 HSD B 427      95.995  69.624  37.842  1.00110.95      BPRO  
ATOM   4933  NE2 HSD B 427      95.189  69.100  38.749  1.00114.05      BPRO  
ATOM   4934  CD2 HSD B 427      93.914  69.572  38.542  1.00102.87      BPRO  
ATOM   4935  C   HSD B 427      92.350  69.678  34.891  1.00 68.91      BPRO  
ATOM   4936  O   HSD B 427      91.152  69.431  35.071  1.00 70.08      BPRO  
ATOM   4937  N   ASN B 428      93.209  68.821  34.347  1.00 65.57      BPRO  
ATOM   4938  CA  ASN B 428      92.802  67.559  33.723  1.00 57.25      BPRO  
ATOM   4939  CB  ASN B 428      92.140  66.628  34.734  1.00 60.87      BPRO  
ATOM   4940  CG  ASN B 428      93.015  66.351  35.920  1.00 64.89      BPRO  
ATOM   4941  OD1 ASN B 428      94.218  66.174  35.782  1.00 70.24      BPRO  
ATOM   4942  ND2 ASN B 428      92.418  66.301  37.097  1.00 68.92      BPRO  
ATOM   4943  C   ASN B 428      91.891  67.728  32.504  1.00 53.79      BPRO  
ATOM   4944  O   ASN B 428      91.227  66.781  32.088  1.00 53.85      BPRO  
ATOM   4945  N   HSD B 429      91.860  68.930  31.937  1.00 59.35      BPRO  
ATOM   4946  CA  HSD B 429      91.052  69.213  30.739  1.00 55.54      BPRO  
ATOM   4947  CB  HSD B 429      91.535  68.390  29.537  1.00 50.07      BPRO  
ATOM   4948  ND1 HSD B 429      93.574  68.012  28.102  1.00 59.31      BPRO  
ATOM   4949  CG  HSD B 429      92.947  68.677  29.136  1.00 56.93      BPRO  
ATOM   4950  CE1 HSD B 429      94.812  68.465  27.976  1.00 59.49      BPRO  
ATOM   4951  NE2 HSD B 429      95.006  69.406  28.883  1.00 53.83      BPRO  
ATOM   4952  CD2 HSD B 429      93.856  69.558  29.623  1.00 53.41      BPRO  
ATOM   4953  C   HSD B 429      89.561  68.974  30.959  1.00 51.50      BPRO  
ATOM   4954  O   HSD B 429      88.803  68.764  30.010  1.00 53.13      BPRO  
ATOM   4955  N   TYR B 430      89.141  69.019  32.215  1.00 51.33      BPRO  
ATOM   4956  CA  TYR B 430      87.804  68.604  32.558  1.00 52.43      BPRO  
ATOM   4957  CB  TYR B 430      87.763  67.091  32.752  1.00 60.23      BPRO  
ATOM   4958  CG  TYR B 430      86.371  66.535  32.965  1.00 67.70      BPRO  
ATOM   4959  CD1 TYR B 430      85.561  66.209  31.888  1.00 68.83      BPRO  
ATOM   4960  CE1 TYR B 430      84.290  65.702  32.081  1.00 65.69      BPRO  
ATOM   4961  CZ  TYR B 430      83.821  65.509  33.362  1.00 71.49      BPRO  
ATOM   4962  OH  TYR B 430      82.557  65.004  33.565  1.00 75.21      BPRO  
ATOM   4963  CD2 TYR B 430      85.866  66.338  34.244  1.00 71.85      BPRO  
ATOM   4964  CE2 TYR B 430      84.607  65.824  34.446  1.00 71.65      BPRO  
ATOM   4965  C   TYR B 430      87.337  69.283  33.820  1.00 66.88      BPRO  
ATOM   4966  O   TYR B 430      88.107  69.462  34.767  1.00 66.79      BPRO  
ATOM   4967  N   THR B 431      86.063  69.661  33.820  1.00 65.12      BPRO  
ATOM   4968  CA  THR B 431      85.391  70.117  35.025  1.00 63.80      BPRO  
ATOM   4969  CB  THR B 431      85.577  71.628  35.258  1.00 61.74      BPRO  
ATOM   4970  OG1 THR B 431      85.326  71.940  36.631  1.00 71.27      BPRO  
ATOM   4971  CG2 THR B 431      84.624  72.421  34.397  1.00 58.61      BPRO  
ATOM   4972  C   THR B 431      83.915  69.802  34.878  1.00 58.94      BPRO  
ATOM   4973  O   THR B 431      83.403  69.692  33.766  1.00 58.99      BPRO  
ATOM   4974  N   GLN B 432      83.237  69.626  36.001  1.00 62.97      BPRO  
ATOM   4975  CA  GLN B 432      81.795  69.438  35.980  1.00 62.19      BPRO  
ATOM   4976  CB  GLN B 432      81.412  67.959  35.996  1.00 62.18      BPRO  
ATOM   4977  CG  GLN B 432      81.806  67.194  37.232  1.00 72.17      BPRO  
ATOM   4978  CD  GLN B 432      81.416  65.733  37.124  1.00 79.49      BPRO  
ATOM   4979  OE1 GLN B 432      80.733  65.341  36.175  1.00 80.91      BPRO  
ATOM   4980  NE2 GLN B 432      81.853  64.917  38.088  1.00 78.05      BPRO  
ATOM   4981  C   GLN B 432      81.143  70.178  37.126  1.00 69.54      BPRO  
ATOM   4982  O   GLN B 432      81.668  70.212  38.234  1.00 73.73      BPRO  
ATOM   4983  N   LYS B 433      80.009  70.801  36.840  1.00 69.82      BPRO  
ATOM   4984  CA  LYS B 433      79.245  71.477  37.871  1.00 71.10      BPRO  
ATOM   4985  CB  LYS B 433      79.171  72.980  37.604  1.00 65.19      BPRO  
ATOM   4986  CG  LYS B 433      80.534  73.624  37.396  1.00 69.06      BPRO  
ATOM   4987  CD  LYS B 433      81.340  73.735  38.685  1.00 72.32      BPRO  
ATOM   4988  CE  LYS B 433      82.749  74.247  38.386  1.00 75.24      BPRO  
ATOM   4989  NZ  LYS B 433      83.539  74.614  39.595  1.00 75.40      BPRO  
ATOM   4990  C   LYS B 433      77.860  70.860  37.934  1.00 78.73      BPRO  
ATOM   4991  O   LYS B 433      77.184  70.709  36.906  1.00 63.95      BPRO  
ATOM   4992  N   SER B 434      77.466  70.487  39.152  1.00 78.36      BPRO  
ATOM   4993  CA  SER B 434      76.191  69.838  39.415  1.00 75.22      BPRO  
ATOM   4994  CB  SER B 434      76.235  69.136  40.771  1.00 77.46      BPRO  
ATOM   4995  OG  SER B 434      75.002  68.476  41.086  1.00  0.00      BPRO  
ATOM   4996  C   SER B 434      75.051  70.846  39.391  1.00 73.94      BPRO  
ATOM   4997  O   SER B 434      75.257  72.039  39.604  1.00 71.55      BPRO  
ATOM   4998  N   LEU B 435      73.849  70.363  39.117  1.00 77.83      BPRO  
ATOM   4999  CA  LEU B 435      72.662  71.207  39.177  1.00 83.08      BPRO  
ATOM   5000  CB  LEU B 435      72.306  71.710  37.774  1.00 75.89      BPRO  
ATOM   5001  CG  LEU B 435      71.114  72.671  37.705  1.00 80.18      BPRO  
ATOM   5002  CD1 LEU B 435      71.446  74.013  38.360  1.00 80.03      BPRO  
ATOM   5003  CD2 LEU B 435      70.625  72.868  36.265  1.00 74.78      BPRO  
ATOM   5004  C   LEU B 435      71.486  70.441  39.797  1.00 84.77      BPRO  
ATOM   5005  O   LEU B 435      70.936  69.538  39.169  1.00 83.64      BPRO  
ATOM   5006  N   SER B 436      71.109  70.791  41.026  1.00 89.12      BPRO  
ATOM   5007  CA  SER B 436      69.990  70.117  41.700  1.00 95.71      BPRO  
ATOM   5008  CB  SER B 436      70.505  69.030  42.640  1.00 85.77      BPRO  
ATOM   5009  OG  SER B 436      69.444  68.346  43.320  1.00  0.00      BPRO  
ATOM   5010  C   SER B 436      69.056  71.067  42.465  1.00102.39      BPRO  
ATOM   5011  O   SER B 436      69.474  72.126  42.936  1.00 85.59      BPRO  
ATOM   5012  N   LEU B 437      67.789  70.683  42.588  1.00 86.77      BPRO  
ATOM   5013  CA  LEU B 437      66.827  71.488  43.352  1.00 99.40      BPRO  
ATOM   5014  CB  LEU B 437      65.389  71.215  42.909  1.00 89.96      BPRO  
ATOM   5015  CG  LEU B 437      64.489  72.445  42.983  1.00 90.77      BPRO  
ATOM   5016  CD1 LEU B 437      63.065  72.097  42.525  1.00  0.00      BPRO  
ATOM   5017  CD2 LEU B 437      64.386  73.016  44.405  1.00  0.00      BPRO  
ATOM   5018  C   LEU B 437      66.950  71.260  44.853  1.00 99.37      BPRO  
ATOM   5019  O   LEU B 437      66.105  71.712  45.622  1.00 99.93      BPRO  
ATOM   5020  N   SER B 438      68.087  70.495  45.385  1.00  0.00      BPRO  
ATOM   5021  CA  SER B 438      67.913  70.458  46.834  1.00  0.00      BPRO  
ATOM   5022  CB  SER B 438      69.246  70.772  47.558  1.00  0.00      BPRO  
ATOM   5023  OG  SER B 438      69.655  72.135  47.405  1.00  0.00      BPRO  
ATOM   5024  C   SER B 438      66.810  71.394  47.270  1.00  0.00      BPRO  
ATOM   5025  O   SER B 438      66.612  71.660  48.456  1.00  0.00      BPRO  
ATOM   5026  N   LEU B 439      65.949  72.006  46.248  1.00  0.00      BPRO  
ATOM   5027  CA  LEU B 439      64.995  72.846  46.967  1.00  0.00      BPRO  
ATOM   5028  CB  LEU B 439      63.552  72.610  46.438  1.00  0.00      BPRO  
ATOM   5029  CG  LEU B 439      63.279  72.850  44.928  1.00  0.00      BPRO  
ATOM   5030  CD1 LEU B 439      61.784  72.674  44.627  1.00  0.00      BPRO  
ATOM   5031  CD2 LEU B 439      63.743  74.238  44.454  1.00  0.00      BPRO  
ATOM   5032  C   LEU B 439      65.071  72.599  48.455  1.00  0.00      BPRO  
ATOM   5033  O   LEU B 439      64.233  73.063  49.242  1.00  0.00      BPRO  
ATOM   5034  N   GLY B 440      66.172  71.782  48.985  1.00  0.00      BPRO  
ATOM   5035  CA  GLY B 440      65.978  71.723  50.431  1.00  0.00      BPRO  
ATOM   5036  C   GLY B 440      64.906  72.690  50.873  1.00  0.00      BPRO  
ATOM   5037  O   GLY B 440      64.701  72.940  52.063  1.00  0.00      BPRO  
ATOM   5038  N   LYS B 441      64.080  73.353  49.853  1.00  0.00      BPRO  
ATOM   5039  CA  LYS B 441      63.148  74.213  50.576  1.00  0.00      BPRO  
ATOM   5040  CB  LYS B 441      61.714  74.007  50.017  1.00  0.00      BPRO  
ATOM   5041  CG  LYS B 441      60.659  74.934  50.669  1.00  0.00      BPRO  
ATOM   5042  CD  LYS B 441      59.222  74.713  50.189  1.00  0.00      BPRO  
ATOM   5043  CE  LYS B 441      58.280  75.642  50.966  1.00  0.00      BPRO  
ATOM   5044  NZ  LYS B 441      56.926  75.560  50.391  1.00  0.00      BPRO  
ATOM   5045  C   LYS B 441      63.195  73.935  52.060  1.00  0.00      BPRO  
ATOM   5046  OT1 LYS B 441      63.987  73.046  52.470  1.00  0.00      BPRO  
ATOM   5047  OT2 LYS B 441      62.439  74.607  52.812  1.00  0.00      BPRO  
ATOM   5048  C1  BGL B   1      77.450  67.895  -4.609  1.00  0.00      BS01  
ATOM   5049  C5  BGL B   1      78.084  67.676  -2.259  1.00  0.00      BS01  
ATOM   5050  O5  BGL B   1      77.025  67.654  -3.232  1.00  0.00      BS01  
ATOM   5051  C2  BGL B   1      78.157  69.247  -4.701  1.00  0.00      BS01  
ATOM   5052  N   BGL B   1      78.614  69.526  -6.052  1.00  0.00      BS01  
ATOM   5053  C   BGL B   1      78.266  70.629  -6.727  1.00  0.00      BS01  
ATOM   5054  O   BGL B   1      77.528  71.482  -6.243  1.00  0.00      BS01  
ATOM   5055  CT  BGL B   1      78.827  70.759  -8.109  1.00  0.00      BS01  
ATOM   5056  C3  BGL B   1      79.320  69.292  -3.719  1.00  0.00      BS01  
ATOM   5057  O3  BGL B   1      79.971  70.556  -3.796  1.00  0.00      BS01  
ATOM   5058  C4  BGL B   1      78.816  69.019  -2.307  1.00  0.00      BS01  
ATOM   5059  O4  BGL B   1      79.913  69.024  -1.399  1.00  0.00      BS01  
ATOM   5060  C6  BGL B   1      77.449  67.386  -0.914  1.00  0.00      BS01  
ATOM   5061  O6  BGL B   1      76.041  67.589  -0.919  1.00  0.00      BS01  
ATOM   5062  C1  BGL B   2      79.961  70.276  -0.672  1.00  0.00      BS01  
ATOM   5063  C5  BGL B   2      80.541  72.598  -0.621  1.00  0.00      BS01
[truncated: 414,044 more chars]
