# Supplementary material for: Atomistic Modeling of Scattering Curves for Human IgG1/4 Reveals New Structure-Function Insights
Source: Biophys J. 2019 Oct 24;117(11):2101–19. doi: 10.1016/j.bpj.2019.10.024 (PMC6895691; doi:10.1016/j.bpj.2019.10.024)
Supplement: Data S1. Zip File Containing Coordinates of Final Best-Fit Models [file mmc2.zip › alab_data_Antibody/igg_emma_elliston/figures_dave_v10_final/dcd_files/igg1_noh.pdb]

ATOM      1  N   GLU A   1     105.115 101.439 210.381  1.00 47.64      APRO  
ATOM      2  CA  GLU A   1     105.069 102.920 210.253  1.00 47.59      APRO  
ATOM      3  CB  GLU A   1     105.448 103.366 208.838  1.00127.10      APRO  
ATOM      4  CG  GLU A   1     106.896 103.145 208.459  1.00127.10      APRO  
ATOM      5  CD  GLU A   1     107.260 103.865 207.174  1.00127.10      APRO  
ATOM      6  OE1 GLU A   1     107.196 105.116 207.155  1.00127.10      APRO  
ATOM      7  OE2 GLU A   1     107.606 103.184 206.185  1.00127.10      APRO  
ATOM      8  C   GLU A   1     103.674 103.428 210.569  1.00 47.58      APRO  
ATOM      9  O   GLU A   1     102.736 102.646 210.748  1.00 47.65      APRO  
ATOM     10  N   ILE A   2     103.551 104.748 210.644  1.00 58.39      APRO  
ATOM     11  CA  ILE A   2     102.282 105.396 210.924  1.00 58.37      APRO  
ATOM     12  CB  ILE A   2     102.493 106.842 211.400  1.00 52.97      APRO  
ATOM     13  CG2 ILE A   2     101.144 107.539 211.549  1.00 52.97      APRO  
ATOM     14  CG1 ILE A   2     103.305 106.855 212.691  1.00 52.97      APRO  
ATOM     15  CD  ILE A   2     104.803 106.640 212.510  1.00 90.00      APRO  
ATOM     16  C   ILE A   2     101.487 105.463 209.635  1.00 58.46      APRO  
ATOM     17  O   ILE A   2     102.016 105.853 208.593  1.00 58.85      APRO  
ATOM     18  N   VAL A   3     100.222 105.067 209.699  1.00 55.09      APRO  
ATOM     19  CA  VAL A   3      99.356 105.133 208.527  1.00 54.88      APRO  
ATOM     20  CB  VAL A   3      98.768 103.762 208.156  1.00 42.41      APRO  
ATOM     21  CG1 VAL A   3      97.856 103.910 206.945  1.00 42.41      APRO  
ATOM     22  CG2 VAL A   3      99.883 102.776 207.856  1.00 42.41      APRO  
ATOM     23  C   VAL A   3      98.214 106.083 208.839  1.00 55.04      APRO  
ATOM     24  O   VAL A   3      97.530 105.932 209.846  1.00 55.36      APRO  
ATOM     25  N   LEU A   4      98.016 107.073 207.985  1.00 62.46      APRO  
ATOM     26  CA  LEU A   4      96.940 108.025 208.210  1.00 62.49      APRO  
ATOM     27  CB  LEU A   4      97.459 109.454 208.044  1.00 49.60      APRO  
ATOM     28  CG  LEU A   4      98.522 109.955 209.019  1.00 49.60      APRO  
ATOM     29  CD1 LEU A   4      98.935 111.363 208.625  1.00 49.60      APRO  
ATOM     30  CD2 LEU A   4      97.985 109.924 210.429  1.00 49.60      APRO  
ATOM     31  C   LEU A   4      95.784 107.782 207.251  1.00 62.62      APRO  
ATOM     32  O   LEU A   4      95.956 107.808 206.036  1.00 62.77      APRO  
ATOM     33  N   THR A   5      94.610 107.538 207.810  1.00 43.72      APRO  
ATOM     34  CA  THR A   5      93.418 107.301 207.017  1.00 43.43      APRO  
ATOM     35  CB  THR A   5      92.732 106.015 207.425  1.00 41.27      APRO  
ATOM     36  OG1 THR A   5      93.548 104.908 207.038  1.00 41.32      APRO  
ATOM     37  CG2 THR A   5      91.383 105.897 206.753  1.00 41.48      APRO  
ATOM     38  C   THR A   5      92.414 108.425 207.180  1.00 43.44      APRO  
ATOM     39  O   THR A   5      91.787 108.562 208.236  1.00 43.11      APRO  
ATOM     40  N   GLN A   6      92.249 109.224 206.132  1.00 57.44      APRO  
ATOM     41  CA  GLN A   6      91.305 110.325 206.187  1.00 57.27      APRO  
ATOM     42  CB  GLN A   6      91.777 111.447 205.271  1.00 49.88      APRO  
ATOM     43  CG  GLN A   6      92.571 112.468 206.021  1.00 49.93      APRO  
ATOM     44  CD  GLN A   6      93.195 113.483 205.117  1.00 49.79      APRO  
ATOM     45  OE1 GLN A   6      94.129 113.181 204.374  1.00 50.59      APRO  
ATOM     46  NE2 GLN A   6      92.684 114.704 205.166  1.00 49.57      APRO  
ATOM     47  C   GLN A   6      89.834 109.980 205.909  1.00 57.36      APRO  
ATOM     48  O   GLN A   6      89.504 109.066 205.146  1.00 57.36      APRO  
ATOM     49  N   SER A   7      88.946 110.728 206.551  1.00 55.76      APRO  
ATOM     50  CA  SER A   7      87.513 110.514 206.403  1.00 56.03      APRO  
ATOM     51  CB  SER A   7      87.018 109.561 207.495  1.00 66.39      APRO  
ATOM     52  OG  SER A   7      85.605 109.545 207.557  1.00 66.39      APRO  
ATOM     53  C   SER A   7      86.787 111.845 206.517  1.00 56.06      APRO  
ATOM     54  O   SER A   7      87.156 112.687 207.322  1.00 55.94      APRO  
ATOM     55  N   PRO A   8      85.753 112.060 205.697  1.00 73.78      APRO  
ATOM     56  CD  PRO A   8      84.810 113.184 205.865  1.00 47.27      APRO  
ATOM     57  CA  PRO A   8      85.268 111.111 204.693  1.00 73.85      APRO  
ATOM     58  CB  PRO A   8      83.804 111.481 204.571  1.00 47.37      APRO  
ATOM     59  CG  PRO A   8      83.858 112.998 204.709  1.00 47.42      APRO  
ATOM     60  C   PRO A   8      86.010 111.309 203.382  1.00 74.01      APRO  
ATOM     61  O   PRO A   8      86.720 112.303 203.207  1.00 73.80      APRO  
ATOM     62  N   GLY A   9      85.842 110.360 202.465  1.00 60.18      APRO  
ATOM     63  CA  GLY A   9      86.489 110.465 201.168  1.00 60.50      APRO  
ATOM     64  C   GLY A   9      86.179 111.819 200.548  1.00 60.62      APRO  
ATOM     65  O   GLY A   9      87.083 112.590 200.214  1.00 60.90      APRO  
ATOM     66  N   THR A  10      84.886 112.103 200.393  1.00 72.57      APRO  
ATOM     67  CA  THR A  10      84.437 113.377 199.834  1.00 72.67      APRO  
ATOM     68  CB  THR A  10      83.766 113.204 198.422  1.00 67.17      APRO  
ATOM     69  OG1 THR A  10      84.704 112.639 197.490  1.00 67.17      APRO  
ATOM     70  CG2 THR A  10      83.296 114.557 197.885  1.00 67.17      APRO  
ATOM     71  C   THR A  10      83.426 114.008 200.799  1.00 72.73      APRO  
ATOM     72  O   THR A  10      82.518 113.341 201.303  1.00 73.01      APRO  
ATOM     73  N   LEU A  11      83.609 115.295 201.063  1.00 72.38      APRO  
ATOM     74  CA  LEU A  11      82.739 116.045 201.961  1.00 72.22      APRO  
ATOM     75  CB  LEU A  11      83.561 116.674 203.088  1.00 58.81      APRO  
ATOM     76  CG  LEU A  11      82.833 117.519 204.129  1.00 58.81      APRO  
ATOM     77  CD1 LEU A  11      81.946 116.615 204.963  1.00 58.81      APRO  
ATOM     78  CD2 LEU A  11      83.835 118.248 205.009  1.00 58.81      APRO  
ATOM     79  C   LEU A  11      82.107 117.140 201.128  1.00 72.37      APRO  
ATOM     80  O   LEU A  11      82.777 118.088 200.724  1.00 72.66      APRO  
ATOM     81  N   SER A  12      80.816 117.003 200.871  1.00 73.58      APRO  
ATOM     82  CA  SER A  12      80.097 117.972 200.064  1.00 73.54      APRO  
ATOM     83  CB  SER A  12      79.459 117.254 198.879  1.00 54.31      APRO  
ATOM     84  OG  SER A  12      79.058 115.947 199.255  1.00 54.31      APRO  
ATOM     85  C   SER A  12      79.047 118.712 200.877  1.00 73.55      APRO  
ATOM     86  O   SER A  12      78.120 118.103 201.416  1.00 73.53      APRO  
ATOM     87  N   LEU A  13      79.211 120.029 200.974  1.00 91.23      APRO  
ATOM     88  CA  LEU A  13      78.280 120.875 201.714  1.00 91.09      APRO  
ATOM     89  CB  LEU A  13      78.794 121.143 203.130  1.00109.85      APRO  
ATOM     90  CG  LEU A  13      79.653 120.083 203.810  1.00109.85      APRO  
ATOM     91  CD1 LEU A  13      81.067 120.183 203.267  1.00109.85      APRO  
ATOM     92  CD2 LEU A  13      79.660 120.309 205.309  1.00109.85      APRO  
ATOM     93  C   LEU A  13      78.087 122.211 201.000  1.00 91.19      APRO  
ATOM     94  O   LEU A  13      78.890 122.594 200.150  1.00 90.92      APRO  
ATOM     95  N   SER A  14      77.018 122.919 201.348  1.00 96.40      APRO  
ATOM     96  CA  SER A  14      76.743 124.209 200.738  1.00 96.64      APRO  
ATOM     97  CB  SER A  14      75.237 124.465 200.671  1.00 82.32      APRO  
ATOM     98  OG  SER A  14      74.603 123.540 199.807  1.00 82.32      APRO  
ATOM     99  C   SER A  14      77.407 125.297 201.558  1.00 96.65      APRO  
ATOM    100  O   SER A  14      77.591 125.151 202.767  1.00 97.17      APRO  
ATOM    101  N   PRO A  15      77.785 126.405 200.908  1.00100.94      APRO  
ATOM    102  CD  PRO A  15      77.669 126.684 199.464  1.00 61.76      APRO  
ATOM    103  CA  PRO A  15      78.435 127.514 201.608  1.00101.07      APRO  
ATOM    104  CB  PRO A  15      78.421 128.622 200.566  1.00 61.76      APRO  
ATOM    105  CG  PRO A  15      78.607 127.856 199.291  1.00 61.76      APRO  
ATOM    106  C   PRO A  15      77.670 127.884 202.868  1.00101.20      APRO  
ATOM    107  O   PRO A  15      76.444 127.949 202.858  1.00101.44      APRO  
ATOM    108  N   GLY A  16      78.398 128.114 203.954  1.00 94.42      APRO  
ATOM    109  CA  GLY A  16      77.753 128.469 205.205  1.00 94.52      APRO  
ATOM    110  C   GLY A  16      77.588 127.297 206.158  1.00 94.61      APRO  
ATOM    111  O   GLY A  16      77.332 127.483 207.350  1.00 94.66      APRO  
ATOM    112  N   GLU A  17      77.726 126.082 205.638  1.00 87.12      APRO  
ATOM    113  CA  GLU A  17      77.600 124.897 206.470  1.00 87.15      APRO  
ATOM    114  CB  GLU A  17      77.211 123.683 205.625  1.00 90.54      APRO  
ATOM    115  CG  GLU A  17      75.754 123.672 205.201  1.00 90.54      APRO  
ATOM    116  CD  GLU A  17      75.351 122.374 204.522  1.00 90.54      APRO  
ATOM    117  OE1 GLU A  17      75.920 122.047 203.461  1.00 90.54      APRO  
ATOM    118  OE2 GLU A  17      74.462 121.676 205.053  1.00 90.54      APRO  
ATOM    119  C   GLU A  17      78.896 124.617 207.226  1.00 87.27      APRO  
ATOM    120  O   GLU A  17      79.961 125.133 206.876  1.00 87.23      APRO  
ATOM    121  N   ARG A  18      78.780 123.802 208.272  1.00 97.89      APRO  
ATOM    122  CA  ARG A  18      79.904 123.425 209.124  1.00 97.73      APRO  
ATOM    123  CB  ARG A  18      79.401 123.174 210.550  1.00143.03      APRO  
ATOM    124  CG  ARG A  18      80.453 122.700 211.531  1.00143.03      APRO  
ATOM    125  CD  ARG A  18      79.894 122.709 212.938  1.00143.03      APRO  
ATOM    126  NE  ARG A  18      80.847 122.188 213.910  1.00143.03      APRO  
ATOM    127  CZ  ARG A  18      80.681 122.261 215.226  1.00143.03      APRO  
ATOM    128  NH1 ARG A  18      79.598 122.840 215.730  1.00143.03      APRO  
ATOM    129  NH2 ARG A  18      81.597 121.751 216.039  1.00143.03      APRO  
ATOM    130  C   ARG A  18      80.597 122.180 208.585  1.00 97.61      APRO  
ATOM    131  O   ARG A  18      79.960 121.151 208.357  1.00 97.84      APRO  
ATOM    132  N   ALA A  19      81.905 122.283 208.382  1.00 79.71      APRO  
ATOM    133  CA  ALA A  19      82.681 121.166 207.862  1.00 79.62      APRO  
ATOM    134  CB  ALA A  19      83.451 121.610 206.619  1.00 61.74      APRO  
ATOM    135  C   ALA A  19      83.649 120.578 208.892  1.00 79.59      APRO  
ATOM    136  O   ALA A  19      84.376 121.312 209.563  1.00 79.81      APRO  
ATOM    137  N   THR A  20      83.642 119.252 209.020  1.00 71.88      APRO  
ATOM    138  CA  THR A  20      84.543 118.569 209.948  1.00 71.95      APRO  
ATOM    139  CB  THR A  20      83.805 117.986 211.193  1.00 66.57      APRO  
ATOM    140  OG1 THR A  20      83.019 116.857 210.801  1.00 66.57      APRO  
ATOM    141  CG2 THR A  20      82.897 119.033 211.835  1.00 66.57      APRO  
ATOM    142  C   THR A  20      85.244 117.418 209.232  1.00 72.01      APRO  
ATOM    143  O   THR A  20      84.597 116.505 208.716  1.00 72.05      APRO  
ATOM    144  N   PHE A  21      86.572 117.484 209.204  1.00 73.88      APRO  
ATOM    145  CA  PHE A  21      87.410 116.469 208.571  1.00 74.10      APRO  
ATOM    146  CB  PHE A  21      88.549 117.146 207.803  1.00 70.22      APRO  
ATOM    147  CG  PHE A  21      88.087 118.076 206.714  1.00 70.22      APRO  
ATOM    148  CD1 PHE A  21      87.925 117.618 205.412  1.00 70.22      APRO  
ATOM    149  CE1 PHE A  21      87.515 118.482 204.409  1.00 70.22      APRO  
ATOM    150  CZ  PHE A  21      87.261 119.812 204.701  1.00 70.22      APRO  
ATOM    151  CD2 PHE A  21      87.827 119.413 206.987  1.00 70.22      APRO  
ATOM    152  CE2 PHE A  21      87.416 120.276 205.990  1.00 70.22      APRO  
ATOM    153  C   PHE A  21      88.005 115.521 209.628  1.00 74.24      APRO  
ATOM    154  O   PHE A  21      88.462 115.962 210.686  1.00 74.44      APRO  
ATOM    155  N   SER A  22      87.994 114.222 209.332  1.00 56.06      APRO  
ATOM    156  CA  SER A  22      88.541 113.204 210.227  1.00 56.29      APRO  
ATOM    157  CB  SER A  22      87.536 112.075 210.431  1.00 74.44      APRO  
ATOM    158  OG  SER A  22      86.390 112.563 211.098  1.00 75.42      APRO  
ATOM    159  C   SER A  22      89.834 112.628 209.669  1.00 56.38      APRO  
ATOM    160  O   SER A  22      89.973 112.429 208.461  1.00 56.54      APRO  
ATOM    161  N   CYS A  23      90.779 112.360 210.561  1.00 71.17      APRO  
ATOM    162  CA  CYS A  23      92.074 111.814 210.183  1.00 71.23      APRO  
ATOM    163  CB  CYS A  23      93.081 112.948 210.020  1.00 65.44      APRO  
ATOM    164  SG  CYS A  23      94.838 112.482 209.865  1.00 66.01      APRO  
ATOM    165  C   CYS A  23      92.522 110.884 211.288  1.00 71.32      APRO  
ATOM    166  O   CYS A  23      92.950 111.341 212.340  1.00 71.48      APRO  
ATOM    167  N   ARG A  24      92.409 109.582 211.044  1.00 49.61      APRO  
ATOM    168  CA  ARG A  24      92.788 108.554 212.007  1.00 49.58      APRO  
ATOM    169  CB  ARG A  24      91.702 107.489 212.049  1.00 83.93      APRO  
ATOM    170  CG  ARG A  24      92.195 106.102 212.350  1.00 83.93      APRO  
ATOM    171  CD  ARG A  24      91.016 105.208 212.650  1.00 83.93      APRO  
ATOM    172  NE  ARG A  24      90.262 105.717 213.795  1.00 83.93      APRO  
ATOM    173  CZ  ARG A  24      89.107 105.221 214.225  1.00 83.93      APRO  
ATOM    174  NH1 ARG A  24      88.542 104.186 213.611  1.00 83.93      APRO  
ATOM    175  NH2 ARG A  24      88.517 105.765 215.280  1.00 83.93      APRO  
ATOM    176  C   ARG A  24      94.137 107.920 211.664  1.00 49.72      APRO  
ATOM    177  O   ARG A  24      94.423 107.651 210.501  1.00 50.05      APRO  
ATOM    178  N   SER A  25      94.978 107.694 212.671  1.00 45.74      APRO  
ATOM    179  CA  SER A  25      96.276 107.074 212.416  1.00 45.67      APRO  
ATOM    180  CB  SER A  25      97.436 107.977 212.856  1.00 53.34      APRO  
ATOM    181  OG  SER A  25      97.467 108.126 214.257  1.00 54.18      APRO  
ATOM    182  C   SER A  25      96.377 105.752 213.142  1.00 45.60      APRO  
ATOM    183  O   SER A  25      95.782 105.570 214.201  1.00 45.50      APRO  
ATOM    184  N   SER A  26      97.133 104.836 212.540  1.00 44.21      APRO  
ATOM    185  CA  SER A  26      97.359 103.508 213.079  1.00 44.11      APRO  
ATOM    186  CB  SER A  26      98.151 102.668 212.072  1.00 49.73      APRO  
ATOM    187  OG  SER A  26      99.337 103.326 211.654  1.00 49.74      APRO  
ATOM    188  C   SER A  26      98.107 103.584 214.409  1.00 44.08      APRO  
ATOM    189  O   SER A  26      98.025 102.676 215.228  1.00 43.67      APRO  
ATOM    190  N   HSD A  27      98.832 104.673 214.625  1.00 58.27      APRO  
ATOM    191  CA  HSD A  27      99.568 104.844 215.865  1.00 58.27      APRO  
ATOM    192  CB  HSD A  27     101.041 105.072 215.587  1.00 41.33      APRO  
ATOM    193  ND1 HSD A  27     103.114 103.887 214.834  1.00 41.33      APRO  
ATOM    194  CG  HSD A  27     101.760 103.879 215.071  1.00 41.33      APRO  
ATOM    195  CE1 HSD A  27     103.494 102.694 214.415  1.00 41.33      APRO  
ATOM    196  NE2 HSD A  27     102.430 101.911 214.371  1.00 41.33      APRO  
ATOM    197  CD2 HSD A  27     101.331 102.632 214.774  1.00 41.33      APRO  
ATOM    198  C   HSD A  27      99.081 106.071 216.589  1.00 58.27      APRO  
ATOM    199  O   HSD A  27      98.544 106.973 215.961  1.00 58.27      APRO  
ATOM    200  N   SER A  28      99.266 106.122 217.904  1.00 44.65      APRO  
ATOM    201  CA  SER A  28      98.894 107.326 218.636  1.00 44.63      APRO  
ATOM    202  CB  SER A  28      98.881 107.079 220.141  1.00 42.22      APRO  
ATOM    203  OG  SER A  28      97.723 106.356 220.502  1.00 42.22      APRO  
ATOM    204  C   SER A  28      99.973 108.348 218.294  1.00 44.61      APRO  
ATOM    205  O   SER A  28     101.105 107.974 217.984  1.00 44.22      APRO  
ATOM    206  N   ILE A  29      99.627 109.628 218.310  1.00 55.04      APRO  
ATOM    207  CA  ILE A  29     100.604 110.677 218.015  1.00 55.04      APRO  
ATOM    208  CB  ILE A  29     100.163 111.503 216.817  1.00 20.00      APRO  
ATOM    209  CG2 ILE A  29     101.141 112.633 216.487  1.00 20.00      APRO  
ATOM    210  CG1 ILE A  29     100.040 110.673 215.537  1.00 20.00      APRO  
ATOM    211  CD  ILE A  29     101.288 109.862 215.079  1.00 90.00      APRO  
ATOM    212  C   ILE A  29     100.660 111.545 219.244  1.00 55.04      APRO  
ATOM    213  O   ILE A  29      99.964 112.550 219.333  1.00 55.04      APRO  
ATOM    214  N   ARG A  30     101.476 111.123 220.206  1.00 47.00      APRO  
ATOM    215  CA  ARG A  30     101.617 111.842 221.463  1.00 46.72      APRO  
ATOM    216  CB  ARG A  30     102.229 110.936 222.529  1.00 44.40      APRO  
ATOM    217  CG  ARG A  30     101.334 109.791 222.966  1.00 44.40      APRO  
ATOM    218  CD  ARG A  30     100.001 110.294 223.461  1.00 44.40      APRO  
ATOM    219  NE  ARG A  30      99.017 109.227 223.425  1.00 44.40      APRO  
ATOM    220  CZ  ARG A  30      97.715 109.402 223.620  1.00 44.40      APRO  
ATOM    221  NH1 ARG A  30      97.236 110.622 223.865  1.00 44.40      APRO  
ATOM    222  NH2 ARG A  30      96.898 108.351 223.573  1.00 44.40      APRO  
ATOM    223  C   ARG A  30     102.461 113.088 221.287  1.00 46.64      APRO  
ATOM    224  O   ARG A  30     102.398 114.016 222.090  1.00 46.20      APRO  
ATOM    225  N   SER A  31     103.254 113.110 220.226  1.00 44.41      APRO  
ATOM    226  CA  SER A  31     104.074 114.274 219.961  1.00 44.24      APRO  
ATOM    227  CB  SER A  31     105.043 113.965 218.837  1.00 57.28      APRO  
ATOM    228  OG  SER A  31     104.317 113.773 217.644  1.00 57.28      APRO  
ATOM    229  C   SER A  31     103.168 115.443 219.552  1.00 44.30      APRO  
ATOM    230  O   SER A  31     103.589 116.598 219.569  1.00 44.41      APRO  
ATOM    231  N   ARG A  32     101.923 115.145 219.190  1.00 55.64      APRO  
ATOM    232  CA  ARG A  32     100.975 116.168 218.763  1.00 55.56      APRO  
ATOM    233  CB  ARG A  32     100.744 117.197 219.860  1.00 63.52      APRO  
ATOM    234  CG  ARG A  32     100.366 116.613 221.188  1.00 63.52      APRO  
ATOM    235  CD  ARG A  32      99.383 117.525 221.873  1.00 63.52      APRO  
ATOM    236  NE  ARG A  32      98.020 117.216 221.454  1.00 63.52      APRO  
ATOM    237  CZ  ARG A  32      97.026 118.096 221.422  1.00 63.52      APRO  
ATOM    238  NH1 ARG A  32      97.237 119.353 221.785  1.00 63.52      APRO  
ATOM    239  NH2 ARG A  32      95.824 117.721 221.016  1.00 63.52      APRO  
ATOM    240  C   ARG A  32     101.516 116.868 217.525  1.00 55.50      APRO  
ATOM    241  O   ARG A  32     101.160 118.009 217.228  1.00 55.60      APRO  
ATOM    242  N   ARG A  33     102.395 116.178 216.808  1.00 48.40      APRO  
ATOM    243  CA  ARG A  33     102.961 116.735 215.595  1.00 48.25      APRO  
ATOM    244  CB  ARG A  33     104.378 116.206 215.383  1.00 56.27      APRO  
ATOM    245  CG  ARG A  33     105.342 116.666 216.461  1.00 56.27      APRO  
ATOM    246  CD  ARG A  33     106.709 116.048 216.308  1.00 56.27      APRO  
ATOM    247  NE  ARG A  33     107.684 116.727 217.152  1.00 56.27      APRO  
ATOM    248  CZ  ARG A  33     108.971 116.398 217.223  1.00 56.27      APRO  
ATOM    249  NH1 ARG A  33     109.445 115.388 216.507  1.00 56.27      APRO  
ATOM    250  NH2 ARG A  33     109.788 117.098 217.990  1.00 56.27      APRO  
ATOM    251  C   ARG A  33     102.071 116.376 214.413  1.00 48.08      APRO  
ATOM    252  O   ARG A  33     102.456 115.603 213.540  1.00 47.99      APRO  
ATOM    253  N   VAL A  34     100.866 116.938 214.411  1.00 62.49      APRO  
ATOM    254  CA  VAL A  34      99.887 116.720 213.348  1.00 61.96      APRO  
ATOM    255  CB  VAL A  34      98.523 116.238 213.914  1.00 53.59      APRO  
ATOM    256  CG1 VAL A  34      97.508 116.095 212.791  1.00 53.59      APRO  
ATOM    257  CG2 VAL A  34      98.693 114.922 214.637  1.00 53.59      APRO  
ATOM    258  C   VAL A  34      99.662 118.057 212.654  1.00 61.69      APRO  
ATOM    259  O   VAL A  34      99.535 119.083 213.319  1.00 61.57      APRO  
ATOM    260  N   ALA A  35      99.612 118.037 211.325  1.00 56.64      APRO  
ATOM    261  CA  ALA A  35      99.398 119.250 210.534  1.00 56.47      APRO  
ATOM    262  CB  ALA A  35     100.699 119.674 209.888  1.00 34.42      APRO  
ATOM    263  C   ALA A  35      98.340 119.046 209.454  1.00 56.28      APRO  
ATOM    264  O   ALA A  35      98.160 117.935 208.956  1.00 56.12      APRO  
ATOM    265  N   TRP A  36      97.644 120.123 209.091  1.00 74.71      APRO  
ATOM    266  CA  TRP A  36      96.615 120.071 208.048  1.00 74.68      APRO  
ATOM    267  CB  TRP A  36      95.250 120.482 208.595  1.00 62.57      APRO  
ATOM    268  CG  TRP A  36      94.602 119.459 209.484  1.00 62.62      APRO  
ATOM    269  CD1 TRP A  36      94.737 119.345 210.838  1.00 62.31      APRO  
ATOM    270  NE1 TRP A  36      93.964 118.309 211.306  1.00 62.20      APRO  
ATOM    271  CE2 TRP A  36      93.311 117.727 210.251  1.00 62.53      APRO  
ATOM    272  CD2 TRP A  36      93.692 118.425 209.083  1.00 62.50      APRO  
ATOM    273  CE3 TRP A  36      93.157 118.020 207.849  1.00 62.57      APRO  
ATOM    274  CZ3 TRP A  36      92.268 116.943 207.821  1.00 62.67      APRO  
ATOM    275  CZ2 TRP A  36      92.418 116.645 210.223  1.00 63.07      APRO  
ATOM    276  CH2 TRP A  36      91.910 116.271 209.002  1.00 62.74      APRO  
ATOM    277  C   TRP A  36      96.984 120.994 206.898  1.00 74.90      APRO  
ATOM    278  O   TRP A  36      97.433 122.117 207.114  1.00 74.95      APRO  
ATOM    279  N   TYR A  37      96.782 120.520 205.674  1.00 76.77      APRO  
ATOM    280  CA  TYR A  37      97.107 121.311 204.492  1.00 76.93      APRO  
ATOM    281  CB  TYR A  37      98.293 120.685 203.763  1.00 70.11      APRO  
ATOM    282  CG  TYR A  37      99.509 120.480 204.623  1.00 70.37      APRO  
ATOM    283  CD1 TYR A  37     100.088 119.220 204.735  1.00 70.27      APRO  
ATOM    284  CE1 TYR A  37     101.224 119.017 205.501  1.00 69.87      APRO  
ATOM    285  CZ  TYR A  37     101.797 120.081 206.171  1.00 69.96      APRO  
ATOM    286  OH  TYR A  37     102.921 119.852 206.928  1.00 70.40      APRO  
ATOM    287  CD2 TYR A  37     100.099 121.543 205.306  1.00 70.10      APRO  
ATOM    288  CE2 TYR A  37     101.242 121.351 206.080  1.00 69.75      APRO  
ATOM    289  C   TYR A  37      95.954 121.442 203.504  1.00 77.02      APRO  
ATOM    290  O   TYR A  37      95.112 120.556 203.394  1.00 77.23      APRO  
ATOM    291  N   GLN A  38      95.927 122.553 202.780  1.00 70.58      APRO  
ATOM    292  CA  GLN A  38      94.899 122.778 201.771  1.00 70.66      APRO  
ATOM    293  CB  GLN A  38      94.206 124.122 201.999  1.00 64.85      APRO  
ATOM    294  CG  GLN A  38      93.176 124.487 200.935  1.00 64.85      APRO  
ATOM    295  CD  GLN A  38      92.696 125.927 201.058  1.00 64.85      APRO  
ATOM    296  OE1 GLN A  38      93.480 126.872 200.931  1.00 64.85      APRO  
ATOM    297  NE2 GLN A  38      91.402 126.099 201.308  1.00 64.85      APRO  
ATOM    298  C   GLN A  38      95.600 122.785 200.419  1.00 70.62      APRO  
ATOM    299  O   GLN A  38      96.680 123.357 200.279  1.00 70.61      APRO  
ATOM    300  N   HSD A  39      95.000 122.140 199.426  1.00 91.96      APRO  
ATOM    301  CA  HSD A  39      95.610 122.114 198.107  1.00 91.84      APRO  
ATOM    302  CB  HSD A  39      96.317 120.787 197.859  1.00 57.02      APRO  
ATOM    303  ND1 HSD A  39      97.813 119.676 196.157  1.00 57.02      APRO  
ATOM    304  CG  HSD A  39      97.256 120.817 196.696  1.00 57.02      APRO  
ATOM    305  CE1 HSD A  39      98.623 120.009 195.168  1.00 57.02      APRO  
ATOM    306  NE2 HSD A  39      98.611 121.325 195.044  1.00 57.02      APRO  
ATOM    307  CD2 HSD A  39      97.763 121.853 195.987  1.00 57.02      APRO  
ATOM    308  C   HSD A  39      94.592 122.339 197.007  1.00 92.01      APRO  
ATOM    309  O   HSD A  39      93.535 121.708 196.983  1.00 92.15      APRO  
ATOM    310  N   LYS A  40      94.929 123.241 196.092  1.00129.26      APRO  
ATOM    311  CA  LYS A  40      94.071 123.568 194.965  1.00129.44      APRO  
ATOM    312  CB  LYS A  40      93.709 125.049 195.007  1.00 67.30      APRO  
ATOM    313  CG  LYS A  40      92.886 125.432 196.229  1.00 67.30      APRO  
ATOM    314  CD  LYS A  40      92.728 126.936 196.338  1.00 67.30      APRO  
ATOM    315  CE  LYS A  40      91.869 127.315 197.534  1.00 67.30      APRO  
ATOM    316  NZ  LYS A  40      91.735 128.795 197.697  1.00 67.30      APRO  
ATOM    317  C   LYS A  40      94.816 123.240 193.679  1.00129.55      APRO  
ATOM    318  O   LYS A  40      95.996 123.557 193.539  1.00129.70      APRO  
ATOM    319  N   PRO A  41      94.135 122.595 192.721  1.00106.57      APRO  
ATOM    320  CD  PRO A  41      92.704 122.249 192.732  1.00 95.42      APRO  
ATOM    321  CA  PRO A  41      94.742 122.221 191.443  1.00106.66      APRO  
ATOM    322  CB  PRO A  41      93.532 121.892 190.580  1.00 95.42      APRO  
ATOM    323  CG  PRO A  41      92.601 121.289 191.571  1.00 95.42      APRO  
ATOM    324  C   PRO A  41      95.606 123.322 190.844  1.00106.82      APRO  
ATOM    325  O   PRO A  41      95.134 124.433 190.604  1.00106.64      APRO  
ATOM    326  N   GLY A  42      96.879 123.003 190.622  1.00 85.13      APRO  
ATOM    327  CA  GLY A  42      97.803 123.963 190.042  1.00 85.31      APRO  
ATOM    328  C   GLY A  42      98.520 124.883 191.016  1.00 85.56      APRO  
ATOM    329  O   GLY A  42      99.607 125.390 190.720  1.00 85.73      APRO  
ATOM    330  N   GLN A  43      97.917 125.118 192.175  1.00109.89      APRO  
ATOM    331  CA  GLN A  43      98.528 125.985 193.172  1.00109.67      APRO  
ATOM    332  CB  GLN A  43      97.457 126.727 193.971  1.00 92.65      APRO  
ATOM    333  CG  GLN A  43      96.377 127.361 193.117  1.00 91.85      APRO  
ATOM    334  CD  GLN A  43      95.403 128.187 193.934  1.00 91.07      APRO  
ATOM    335  OE1 GLN A  43      94.227 128.311 193.584  1.00 90.58      APRO  
ATOM    336  NE2 GLN A  43      95.893 128.771 195.026  1.00 91.14      APRO  
ATOM    337  C   GLN A  43      99.399 125.171 194.120  1.00110.04      APRO  
ATOM    338  O   GLN A  43      99.441 123.940 194.049  1.00110.55      APRO  
ATOM    339  N   ALA A  44     100.095 125.874 195.006  1.00103.51      APRO  
ATOM    340  CA  ALA A  44     100.975 125.241 195.975  1.00103.44      APRO  
ATOM    341  CB  ALA A  44     102.149 126.150 196.271  1.00 52.29      APRO  
ATOM    342  C   ALA A  44     100.207 124.967 197.254  1.00103.23      APRO  
ATOM    343  O   ALA A  44      99.457 125.825 197.722  1.00102.96      APRO  
ATOM    344  N   PRO A  45     100.374 123.760 197.831  1.00 95.59      APRO  
ATOM    345  CD  PRO A  45     101.124 122.597 197.309  1.00 87.30      APRO  
ATOM    346  CA  PRO A  45      99.676 123.411 199.071  1.00 95.62      APRO  
ATOM    347  CB  PRO A  45     100.296 122.065 199.441  1.00 87.30      APRO  
ATOM    348  CG  PRO A  45     100.525 121.436 198.092  1.00 87.30      APRO  
ATOM    349  C   PRO A  45      99.904 124.490 200.127  1.00 95.47      APRO  
ATOM    350  O   PRO A  45     100.972 125.102 200.183  1.00 95.66      APRO  
ATOM    351  N   ARG A  46      98.894 124.718 200.957  1.00 80.05      APRO  
ATOM    352  CA  ARG A  46      98.961 125.740 201.992  1.00 79.89      APRO  
ATOM    353  CB  ARG A  46      97.927 126.817 201.678  1.00104.79      APRO  
ATOM    354  CG  ARG A  46      97.987 128.034 202.562  1.00104.79      APRO  
ATOM    355  CD  ARG A  46      96.750 128.894 202.357  1.00104.79      APRO  
ATOM    356  NE  ARG A  46      96.809 130.143 203.115  1.00104.79      APRO  
ATOM    357  CZ  ARG A  46      95.765 130.940 203.325  1.00104.79      APRO  
ATOM    358  NH1 ARG A  46      94.572 130.618 202.838  1.00104.79      APRO  
ATOM    359  NH2 ARG A  46      95.915 132.063 204.017  1.00104.79      APRO  
ATOM    360  C   ARG A  46      98.719 125.180 203.400  1.00 79.63      APRO  
ATOM    361  O   ARG A  46      97.800 124.388 203.618  1.00 79.60      APRO  
ATOM    362  N   LEU A  47      99.539 125.598 204.358  1.00 86.70      APRO  
ATOM    363  CA  LEU A  47      99.385 125.137 205.734  1.00 86.37      APRO  
ATOM    364  CB  LEU A  47     100.646 125.442 206.548  1.00 73.50      APRO  
ATOM    365  CG  LEU A  47     100.549 125.176 208.059  1.00 73.69      APRO  
ATOM    366  CD1 LEU A  47     100.722 123.685 208.328  1.00 73.52      APRO  
ATOM    367  CD2 LEU A  47     101.612 125.973 208.791  1.00 73.27      APRO  
ATOM    368  C   LEU A  47      98.189 125.785 206.433  1.00 86.17      APRO  
ATOM    369  O   LEU A  47      98.068 127.010 206.476  1.00 86.09      APRO  
ATOM    370  N   VAL A  48      97.322 124.956 207.000  1.00 63.14      APRO  
ATOM    371  CA  VAL A  48      96.143 125.446 207.700  1.00 63.27      APRO  
ATOM    372  CB  VAL A  48      94.892 124.650 207.281  1.00 65.39      APRO  
ATOM    373  CG1 VAL A  48      93.646 125.311 207.835  1.00 65.39      APRO  
ATOM    374  CG2 VAL A  48      94.833 124.535 205.765  1.00 65.39      APRO  
ATOM    375  C   VAL A  48      96.307 125.325 209.220  1.00 63.27      APRO  
ATOM    376  O   VAL A  48      96.149 126.297 209.962  1.00 63.25      APRO  
ATOM    377  N   ILE A  49      96.621 124.123 209.681  1.00 82.07      APRO  
ATOM    378  CA  ILE A  49      96.790 123.885 211.107  1.00 82.35      APRO  
ATOM    379  CB  ILE A  49      95.608 123.031 211.682  1.00 56.64      APRO  
ATOM    380  CG2 ILE A  49      95.857 122.702 213.160  1.00 56.42      APRO  
ATOM    381  CG1 ILE A  49      94.284 123.776 211.511  1.00 56.45      APRO  
ATOM    382  CD  ILE A  49      94.146 125.154 212.212  1.00 90.00      APRO  
ATOM    383  C   ILE A  49      98.105 123.140 211.331  1.00 82.62      APRO  
ATOM    384  O   ILE A  49      98.554 122.397 210.461  1.00 82.83      APRO  
ATOM    385  N   HSD A  50      98.736 123.361 212.479  1.00 72.25      APRO  
ATOM    386  CA  HSD A  50      99.970 122.657 212.802  1.00 72.90      APRO  
ATOM    387  CB  HSD A  50     101.203 123.455 212.356  1.00 84.63      APRO  
ATOM    388  ND1 HSD A  50     100.699 125.618 213.560  1.00 84.63      APRO  
ATOM    389  CG  HSD A  50     101.566 124.589 213.262  1.00 84.63      APRO  
ATOM    390  CE1 HSD A  50     101.306 126.489 214.347  1.00 84.63      APRO  
ATOM    391  NE2 HSD A  50     102.535 126.060 214.571  1.00 84.63      APRO  
ATOM    392  CD2 HSD A  50     102.722 124.873 213.907  1.00 84.63      APRO  
ATOM    393  C   HSD A  50      99.992 122.386 214.304  1.00 72.89      APRO  
ATOM    394  O   HSD A  50      99.352 123.103 215.079  1.00 73.10      APRO  
ATOM    395  N   GLY A  51     100.711 121.336 214.706  1.00 67.56      APRO  
ATOM    396  CA  GLY A  51     100.780 120.977 216.114  1.00 67.76      APRO  
ATOM    397  C   GLY A  51      99.401 120.635 216.652  1.00 68.11      APRO  
ATOM    398  O   GLY A  51      99.033 121.008 217.772  1.00 68.08      APRO  
ATOM    399  N   VAL A  52      98.639 119.920 215.827  1.00 55.73      APRO  
ATOM    400  CA  VAL A  52      97.288 119.504 216.158  1.00 55.56      APRO  
ATOM    401  CB  VAL A  52      97.227 118.828 217.552  1.00 53.57      APRO  
ATOM    402  CG1 VAL A  52      95.770 118.522 217.934  1.00 53.57      APRO  
ATOM    403  CG2 VAL A  52      98.075 117.554 217.544  1.00 53.57      APRO  
ATOM    404  C   VAL A  52      96.294 120.659 216.134  1.00 55.53      APRO  
ATOM    405  O   VAL A  52      95.317 120.622 215.379  1.00 55.46      APRO  
ATOM    406  N   SER A  53      96.551 121.684 216.946  1.00 77.75      APRO  
ATOM    407  CA  SER A  53      95.648 122.828 217.041  1.00 77.67      APRO  
ATOM    408  CB  SER A  53      94.763 122.673 218.280  1.00 73.28      APRO  
ATOM    409  OG  SER A  53      95.545 122.571 219.455  1.00 73.85      APRO  
ATOM    410  C   SER A  53      96.298 124.208 217.070  1.00 77.64      APRO  
ATOM    411  O   SER A  53      96.415 124.830 218.125  1.00 77.87      APRO  
ATOM    412  N   ASN A  54      96.703 124.696 215.907  1.00 81.59      APRO  
ATOM    413  CA  ASN A  54      97.316 126.013 215.804  1.00 81.29      APRO  
ATOM    414  CB  ASN A  54      98.809 125.946 216.119  1.00 81.70      APRO  
ATOM    415  CG  ASN A  54      99.085 125.643 217.568  1.00 81.31      APRO  
ATOM    416  OD1 ASN A  54      98.589 126.324 218.466  1.00 81.88      APRO  
ATOM    417  ND2 ASN A  54      99.893 124.620 217.809  1.00 81.26      APRO  
ATOM    418  C   ASN A  54      97.135 126.556 214.398  1.00 81.25      APRO  
ATOM    419  O   ASN A  54      97.771 126.073 213.460  1.00 81.40      APRO  
ATOM    420  N   ARG A  55      96.271 127.561 214.254  1.00 73.43      APRO  
ATOM    421  CA  ARG A  55      96.017 128.161 212.948  1.00 73.63      APRO  
ATOM    422  CB  ARG A  55      94.970 129.276 213.053  1.00113.35      APRO  
ATOM    423  CG  ARG A  55      93.668 128.842 213.689  1.00113.41      APRO  
ATOM    424  CD  ARG A  55      92.613 129.917 213.558  1.00113.87      APRO  
ATOM    425  NE  ARG A  55      91.368 129.544 214.223  1.00113.96      APRO  
ATOM    426  CZ  ARG A  55      91.194 129.540 215.541  1.00114.32      APRO  
ATOM    427  NH1 ARG A  55      92.191 129.894 216.342  1.00114.69      APRO  
ATOM    428  NH2 ARG A  55      90.025 129.182 216.061  1.00114.48      APRO  
ATOM    429  C   ARG A  55      97.316 128.731 212.410  1.00 73.67      APRO  
ATOM    430  O   ARG A  55      98.111 129.297 213.159  1.00 73.84      APRO  
ATOM    431  N   ALA A  56      97.548 128.553 211.116  1.00 97.86      APRO  
ATOM    432  CA  ALA A  56      98.751 129.083 210.495  1.00 97.79      APRO  
ATOM    433  CB  ALA A  56      99.063 128.306 209.226  1.00 80.74      APRO  
ATOM    434  C   ALA A  56      98.470 130.551 210.177  1.00 98.17      APRO  
ATOM    435  O   ALA A  56      97.310 130.952 210.051  1.00 97.86      APRO  
ATOM    436  N   SER A  57      99.517 131.359 210.069  1.00107.54      APRO  
ATOM    437  CA  SER A  57      99.336 132.776 209.768  1.00107.92      APRO  
ATOM    438  CB  SER A  57     100.696 133.466 209.628  1.00102.23      APRO  
ATOM    439  OG  SER A  57     101.500 132.815 208.657  1.00102.23      APRO  
ATOM    440  C   SER A  57      98.534 132.959 208.481  1.00108.23      APRO  
ATOM    441  O   SER A  57      98.906 132.431 207.432  1.00108.35      APRO  
ATOM    442  N   GLY A  58      97.428 133.695 208.571  1.00146.83      APRO  
ATOM    443  CA  GLY A  58      96.603 133.952 207.401  1.00146.93      APRO  
ATOM    444  C   GLY A  58      95.388 133.059 207.268  1.00146.75      APRO  
ATOM    445  O   GLY A  58      94.713 133.056 206.233  1.00146.87      APRO  
ATOM    446  N   ILE A  59      95.098 132.304 208.325  1.00 78.09      APRO  
ATOM    447  CA  ILE A  59      93.949 131.390 208.303  1.00 77.98      APRO  
ATOM    448  CB  ILE A  59      94.322 129.938 208.851  1.00 68.78      APRO  
ATOM    449  CG2 ILE A  59      93.096 129.074 208.913  1.00 68.78      APRO  
ATOM    450  CG1 ILE A  59      95.357 129.260 207.946  1.00 68.78      APRO  
ATOM    451  CD  ILE A  59      96.654 129.998 207.613  1.00 90.00      APRO  
ATOM    452  C   ILE A  59      92.787 131.986 209.107  1.00 78.01      APRO  
ATOM    453  O   ILE A  59      92.943 132.367 210.265  1.00 78.20      APRO  
ATOM    454  N   SER A  60      91.619 132.084 208.489  1.00 95.74      APRO  
ATOM    455  CA  SER A  60      90.473 132.641 209.194  1.00 95.78      APRO  
ATOM    456  CB  SER A  60      89.263 132.700 208.263  1.00193.88      APRO  
ATOM    457  OG  SER A  60      88.949 131.413 207.765  1.00193.88      APRO  
ATOM    458  C   SER A  60      90.142 131.797 210.422  1.00 95.71      APRO  
ATOM    459  O   SER A  60      90.275 130.574 210.393  1.00 95.55      APRO  
ATOM    460  N   ASP A  61      89.722 132.449 211.503  1.00105.56      APRO  
ATOM    461  CA  ASP A  61      89.362 131.735 212.722  1.00105.70      APRO  
ATOM    462  CB  ASP A  61      88.924 132.720 213.813  1.00119.75      APRO  
ATOM    463  CG  ASP A  61      87.749 133.585 213.388  1.00119.75      APRO  
ATOM    464  OD1 ASP A  61      86.654 133.037 213.132  1.00119.75      APRO  
ATOM    465  OD2 ASP A  61      87.923 134.820 213.312  1.00119.75      APRO  
ATOM    466  C   ASP A  61      88.241 130.735 212.439  1.00105.32      APRO  
ATOM    467  O   ASP A  61      87.761 130.050 213.344  1.00105.70      APRO  
ATOM    468  N   ARG A  62      87.821 130.664 211.177  1.00 93.55      APRO  
ATOM    469  CA  ARG A  62      86.770 129.739 210.761  1.00 92.89      APRO  
ATOM    470  CB  ARG A  62      86.369 130.014 209.306  1.00 89.89      APRO  
ATOM    471  CG  ARG A  62      85.971 131.464 209.049  1.00 89.95      APRO  
ATOM    472  CD  ARG A  62      85.420 131.711 207.640  1.00 89.99      APRO  
ATOM    473  NE  ARG A  62      86.430 131.567 206.597  1.00 90.14      APRO  
ATOM    474  CZ  ARG A  62      86.508 130.526 205.778  1.00 90.15      APRO  
ATOM    475  NH1 ARG A  62      85.629 129.540 205.886  1.00 90.04      APRO  
ATOM    476  NH2 ARG A  62      87.455 130.474 204.849  1.00 90.54      APRO  
ATOM    477  C   ARG A  62      87.324 128.325 210.887  1.00 92.54      APRO  
ATOM    478  O   ARG A  62      86.583 127.370 211.131  1.00 92.60      APRO  
ATOM    479  N   PHE A  63      88.641 128.215 210.710  1.00100.81      APRO  
ATOM    480  CA  PHE A  63      89.349 126.943 210.806  1.00100.28      APRO  
ATOM    481  CB  PHE A  63      90.555 126.923 209.860  1.00104.61      APRO  
ATOM    482  CG  PHE A  63      90.187 126.967 208.409  1.00104.17      APRO  
ATOM    483  CD1 PHE A  63      89.858 128.167 207.801  1.00103.98      APRO  
ATOM    484  CE1 PHE A  63      89.497 128.208 206.459  1.00103.23      APRO  
ATOM    485  CZ  PHE A  63      89.465 127.038 205.710  1.00103.18      APRO  
ATOM    486  CD2 PHE A  63      90.153 125.803 207.650  1.00103.60      APRO  
ATOM    487  CE2 PHE A  63      89.791 125.835 206.304  1.00103.24      APRO  
ATOM    488  C   PHE A  63      89.828 126.663 212.231  1.00100.26      APRO  
ATOM    489  O   PHE A  63      90.131 127.578 212.997  1.00100.26      APRO  
ATOM    490  N   SER A  64      89.893 125.384 212.575  1.00 72.52      APRO  
ATOM    491  CA  SER A  64      90.336 124.961 213.896  1.00 72.47      APRO  
ATOM    492  CB  SER A  64      89.329 125.406 214.960  1.00 64.51      APRO  
ATOM    493  OG  SER A  64      88.057 124.837 214.714  1.00 65.22      APRO  
ATOM    494  C   SER A  64      90.493 123.445 213.929  1.00 72.55      APRO  
ATOM    495  O   SER A  64      89.594 122.699 213.533  1.00 72.78      APRO  
ATOM    496  N   GLY A  65      91.650 122.995 214.396  1.00103.09      APRO  
ATOM    497  CA  GLY A  65      91.901 121.573 214.474  1.00103.19      APRO  
ATOM    498  C   GLY A  65      92.092 121.102 215.900  1.00103.40      APRO  
ATOM    499  O   GLY A  65      92.801 121.723 216.686  1.00103.71      APRO  
ATOM    500  N   SER A  66      91.441 120.002 216.240  1.00 61.50      APRO  
ATOM    501  CA  SER A  66      91.563 119.437 217.568  1.00 61.38      APRO  
ATOM    502  CB  SER A  66      90.245 119.591 218.325  1.00 71.50      APRO  
ATOM    503  OG  SER A  66      89.260 118.741 217.771  1.00 72.11      APRO  
ATOM    504  C   SER A  66      91.911 117.952 217.435  1.00 61.51      APRO  
ATOM    505  O   SER A  66      92.309 117.487 216.365  1.00 61.44      APRO  
ATOM    506  N   GLY A  67      91.758 117.220 218.535  1.00 54.41      APRO  
ATOM    507  CA  GLY A  67      92.037 115.796 218.521  1.00 54.47      APRO  
ATOM    508  C   GLY A  67      93.216 115.426 219.387  1.00 54.56      APRO  
ATOM    509  O   GLY A  67      93.904 116.299 219.909  1.00 54.30      APRO  
ATOM    510  N   SER A  68      93.434 114.127 219.547  1.00 45.13      APRO  
ATOM    511  CA  SER A  68      94.547 113.612 220.337  1.00 45.63      APRO  
ATOM    512  CB  SER A  68      94.342 113.884 221.823  1.00 48.98      APRO  
ATOM    513  OG  SER A  68      93.367 113.006 222.343  1.00 49.97      APRO  
ATOM    514  C   SER A  68      94.674 112.109 220.127  1.00 45.79      APRO  
ATOM    515  O   SER A  68      93.865 111.488 219.432  1.00 46.00      APRO  
ATOM    516  N   GLY A  69      95.703 111.534 220.732  1.00 47.01      APRO  
ATOM    517  CA  GLY A  69      95.920 110.108 220.617  1.00 47.22      APRO  
ATOM    518  C   GLY A  69      95.891 109.588 219.199  1.00 47.12      APRO  
ATOM    519  O   GLY A  69      96.832 109.772 218.439  1.00 47.69      APRO  
ATOM    520  N   THR A  70      94.793 108.952 218.829  1.00 51.67      APRO  
ATOM    521  CA  THR A  70      94.687 108.383 217.505  1.00 51.71      APRO  
ATOM    522  CB  THR A  70      94.232 106.934 217.627  1.00 52.58      APRO  
ATOM    523  OG1 THR A  70      94.520 106.241 216.417  1.00 53.17      APRO  
ATOM    524  CG2 THR A  70      92.752 106.870 217.880  1.00 52.27      APRO  
ATOM    525  C   THR A  70      93.766 109.122 216.516  1.00 51.82      APRO  
ATOM    526  O   THR A  70      93.843 108.888 215.309  1.00 51.93      APRO  
ATOM    527  N   ASP A  71      92.913 110.017 217.015  1.00 58.99      APRO  
ATOM    528  CA  ASP A  71      91.972 110.723 216.145  1.00 58.99      APRO  
ATOM    529  CB  ASP A  71      90.535 110.373 216.535  1.00 74.85      APRO  
ATOM    530  CG  ASP A  71      90.326 108.878 216.721  1.00 75.73      APRO  
ATOM    531  OD1 ASP A  71      90.549 108.099 215.769  1.00 75.96      APRO  
ATOM    532  OD2 ASP A  71      89.932 108.477 217.834  1.00 76.45      APRO  
ATOM    533  C   ASP A  71      92.136 112.234 216.145  1.00 58.61      APRO  
ATOM    534  O   ASP A  71      92.164 112.871 217.197  1.00 58.37      APRO  
ATOM    535  N   PHE A  72      92.223 112.807 214.952  1.00 51.54      APRO  
ATOM    536  CA  PHE A  72      92.402 114.240 214.813  1.00 51.57      APRO  
ATOM    537  CB  PHE A  72      93.841 114.504 214.385  1.00 60.21      APRO  
ATOM    538  CG  PHE A  72      94.847 113.950 215.350  1.00 60.24      APRO  
ATOM    539  CD1 PHE A  72      95.148 114.630 216.529  1.00 60.12      APRO  
ATOM    540  CE1 PHE A  72      96.013 114.071 217.475  1.00 59.90      APRO  
ATOM    541  CZ  PHE A  72      96.587 112.819 217.241  1.00 60.10      APRO  
ATOM    542  CD2 PHE A  72      95.428 112.706 215.129  1.00 60.45      APRO  
ATOM    543  CE2 PHE A  72      96.295 112.137 216.066  1.00 60.09      APRO  
ATOM    544  C   PHE A  72      91.391 114.819 213.831  1.00 51.59      APRO  
ATOM    545  O   PHE A  72      91.028 114.175 212.843  1.00 51.41      APRO  
ATOM    546  N   THR A  73      90.934 116.034 214.117  1.00 64.35      APRO  
ATOM    547  CA  THR A  73      89.918 116.684 213.295  1.00 64.37      APRO  
ATOM    548  CB  THR A  73      88.584 116.815 214.074  1.00 74.50      APRO  
ATOM    549  OG1 THR A  73      88.298 115.600 214.776  1.00 74.93      APRO  
ATOM    550  CG2 THR A  73      87.449 117.089 213.124  1.00 74.55      APRO  
ATOM    551  C   THR A  73      90.279 118.081 212.800  1.00 64.43      APRO  
ATOM    552  O   THR A  73      91.194 118.727 213.299  1.00 64.46      APRO  
ATOM    553  N   LEU A  74      89.540 118.533 211.799  1.00 65.52      APRO  
ATOM    554  CA  LEU A  74      89.715 119.864 211.244  1.00 65.45      APRO  
ATOM    555  CB  LEU A  74      90.498 119.818 209.939  1.00 63.13      APRO  
ATOM    556  CG  LEU A  74      90.500 121.150 209.193  1.00 62.86      APRO  
ATOM    557  CD1 LEU A  74      91.041 122.272 210.074  1.00 62.45      APRO  
ATOM    558  CD2 LEU A  74      91.337 120.992 207.947  1.00 62.72      APRO  
ATOM    559  C   LEU A  74      88.300 120.316 210.970  1.00 65.60      APRO  
ATOM    560  O   LEU A  74      87.520 119.566 210.393  1.00 65.49      APRO  
ATOM    561  N   THR A  75      87.941 121.518 211.390  1.00 84.11      APRO  
ATOM    562  CA  THR A  75      86.582 121.968 211.142  1.00 84.59      APRO  
ATOM    563  CB  THR A  75      85.699 121.829 212.386  1.00 68.32      APRO  
ATOM    564  OG1 THR A  75      86.157 122.745 213.382  1.00 68.32      APRO  
ATOM    565  CG2 THR A  75      85.761 120.422 212.939  1.00 68.32      APRO  
ATOM    566  C   THR A  75      86.507 123.411 210.692  1.00 84.63      APRO  
ATOM    567  O   THR A  75      87.302 124.253 211.102  1.00 84.48      APRO  
ATOM    568  N   ILE A  76      85.529 123.678 209.835  1.00 72.58      APRO  
ATOM    569  CA  ILE A  76      85.296 125.014 209.320  1.00 72.60      APRO  
ATOM    570  CB  ILE A  76      85.138 125.032 207.774  1.00105.52      APRO  
ATOM    571  CG2 ILE A  76      85.660 126.350 207.228  1.00105.52      APRO  
ATOM    572  CG1 ILE A  76      85.879 123.857 207.131  1.00105.52      APRO  
ATOM    573  CD  ILE A  76      87.409 123.758 207.375  1.00 90.00      APRO  
ATOM    574  C   ILE A  76      83.959 125.389 209.939  1.00 72.77      APRO  
ATOM    575  O   ILE A  76      82.971 124.687 209.727  1.00 72.72      APRO  
ATOM    576  N   THR A  77      83.930 126.465 210.721  1.00 93.75      APRO  
ATOM    577  CA  THR A  77      82.688 126.912 211.353  1.00 94.04      APRO  
ATOM    578  CB  THR A  77      82.883 128.280 212.044  1.00 99.60      APRO  
ATOM    579  OG1 THR A  77      83.890 129.032 211.349  1.00 99.60      APRO  
ATOM    580  CG2 THR A  77      83.303 128.089 213.494  1.00 99.60      APRO  
ATOM    581  C   THR A  77      81.598 127.022 210.293  1.00 94.04      APRO  
ATOM    582  O   THR A  77      80.537 126.401 210.402  1.00 94.13      APRO  
ATOM    583  N   ARG A  78      81.890 127.807 209.259  1.00101.87      APRO  
ATOM    584  CA  ARG A  78      80.982 128.018 208.140  1.00101.64      APRO  
ATOM    585  CB  ARG A  78      80.292 129.379 208.260  1.00156.86      APRO  
ATOM    586  CG  ARG A  78      79.302 129.469 209.409  1.00156.86      APRO  
ATOM    587  CD  ARG A  78      78.628 130.832 209.462  1.00156.86      APRO  
ATOM    588  NE  ARG A  78      77.491 130.849 210.381  1.00156.86      APRO  
ATOM    589  CZ  ARG A  78      76.385 130.125 210.225  1.00156.86      APRO  
ATOM    590  NH1 ARG A  78      76.254 129.318 209.180  1.00156.86      APRO  
ATOM    591  NH2 ARG A  78      75.404 130.207 211.115  1.00156.86      APRO  
ATOM    592  C   ARG A  78      81.801 127.969 206.862  1.00101.48      APRO  
ATOM    593  O   ARG A  78      82.764 128.718 206.705  1.00101.40      APRO  
ATOM    594  N   VAL A  79      81.426 127.084 205.950  1.00 85.55      APRO  
ATOM    595  CA  VAL A  79      82.154 126.953 204.694  1.00 85.48      APRO  
ATOM    596  CB  VAL A  79      81.670 125.723 203.893  1.00 95.73      APRO  
ATOM    597  CG1 VAL A  79      82.513 125.560 202.633  1.00 95.63      APRO  
ATOM    598  CG2 VAL A  79      81.739 124.473 204.755  1.00 95.65      APRO  
ATOM    599  C   VAL A  79      82.029 128.176 203.785  1.00 85.77      APRO  
ATOM    600  O   VAL A  79      80.924 128.633 203.490  1.00 85.97      APRO  
ATOM    601  N   GLU A  80      83.171 128.699 203.344  1.00 94.67      APRO  
ATOM    602  CA  GLU A  80      83.205 129.839 202.433  1.00 94.83      APRO  
ATOM    603  CB  GLU A  80      84.339 130.793 202.801  1.00109.27      APRO  
ATOM    604  CG  GLU A  80      84.098 131.520 204.102  1.00109.27      APRO  
ATOM    605  CD  GLU A  80      82.936 132.483 204.016  1.00109.27      APRO  
ATOM    606  OE1 GLU A  80      83.077 133.496 203.303  1.00109.27      APRO  
ATOM    607  OE2 GLU A  80      81.885 132.230 204.651  1.00109.27      APRO  
ATOM    608  C   GLU A  80      83.413 129.308 201.018  1.00 94.93      APRO  
ATOM    609  O   GLU A  80      83.757 128.140 200.827  1.00 95.03      APRO  
ATOM    610  N   PRO A  81      83.197 130.157 200.004  1.00121.44      APRO  
ATOM    611  CD  PRO A  81      82.581 131.493 200.060  1.00111.22      APRO  
ATOM    612  CA  PRO A  81      83.372 129.724 198.615  1.00121.39      APRO  
ATOM    613  CB  PRO A  81      82.894 130.939 197.817  1.00111.22      APRO  
ATOM    614  CG  PRO A  81      81.885 131.567 198.729  1.00111.22      APRO  
ATOM    615  C   PRO A  81      84.808 129.317 198.252  1.00121.39      APRO  
ATOM    616  O   PRO A  81      85.013 128.411 197.442  1.00121.45      APRO  
ATOM    617  N   GLU A  82      85.794 129.976 198.860  1.00 82.59      APRO  
ATOM    618  CA  GLU A  82      87.198 129.692 198.567  1.00 82.30      APRO  
ATOM    619  CB  GLU A  82      88.069 130.924 198.857  1.00127.77      APRO  
ATOM    620  CG  GLU A  82      88.275 131.240 200.335  1.00127.77      APRO  
ATOM    621  CD  GLU A  82      87.243 132.201 200.901  1.00127.77      APRO  
ATOM    622  OE1 GLU A  82      86.028 131.926 200.786  1.00127.77      APRO  
ATOM    623  OE2 GLU A  82      87.658 133.235 201.471  1.00127.77      APRO  
ATOM    624  C   GLU A  82      87.769 128.490 199.315  1.00 81.91      APRO  
ATOM    625  O   GLU A  82      88.918 128.101 199.089  1.00 82.08      APRO  
ATOM    626  N   ASP A  83      86.965 127.899 200.195  1.00 83.60      APRO  
ATOM    627  CA  ASP A  83      87.409 126.756 200.974  1.00 83.46      APRO  
ATOM    628  CB  ASP A  83      86.537 126.576 202.215  1.00 64.11      APRO  
ATOM    629  CG  ASP A  83      86.693 127.712 203.206  1.00 63.93      APRO  
ATOM    630  OD1 ASP A  83      87.695 128.470 203.128  1.00 63.69      APRO  
ATOM    631  OD2 ASP A  83      85.807 127.836 204.079  1.00 63.83      APRO  
ATOM    632  C   ASP A  83      87.426 125.466 200.185  1.00 83.39      APRO  
ATOM    633  O   ASP A  83      88.315 124.644 200.374  1.00 83.53      APRO  
ATOM    634  N   PHE A  84      86.453 125.284 199.302  1.00 80.81      APRO  
ATOM    635  CA  PHE A  84      86.392 124.072 198.501  1.00 80.42      APRO  
ATOM    636  CB  PHE A  84      85.355 124.222 197.394  1.00 91.22      APRO  
ATOM    637  CG  PHE A  84      83.981 124.517 197.901  1.00 91.22      APRO  
ATOM    638  CD1 PHE A  84      83.541 125.828 198.029  1.00 91.22      APRO  
ATOM    639  CE1 PHE A  84      82.272 126.104 198.517  1.00 91.22      APRO  
ATOM    640  CZ  PHE A  84      81.430 125.057 198.883  1.00 91.22      APRO  
ATOM    641  CD2 PHE A  84      83.132 123.483 198.270  1.00 91.22      APRO  
ATOM    642  CE2 PHE A  84      81.864 123.745 198.759  1.00 91.22      APRO  
ATOM    643  C   PHE A  84      87.744 123.703 197.898  1.00 80.32      APRO  
ATOM    644  O   PHE A  84      88.207 124.314 196.933  1.00 80.58      APRO  
ATOM    645  N   ALA A  85      88.369 122.688 198.481  1.00 67.00      APRO  
ATOM    646  CA  ALA A  85      89.669 122.230 198.024  1.00 66.71      APRO  
ATOM    647  CB  ALA A  85      90.740 123.197 198.493  1.00 66.80      APRO  
ATOM    648  C   ALA A  85      89.944 120.837 198.575  1.00 66.72      APRO  
ATOM    649  O   ALA A  85      89.038 120.163 199.066  1.00 66.47      APRO  
ATOM    650  N   LEU A  86      91.193 120.399 198.463  1.00 78.08      APRO  
ATOM    651  CA  LEU A  86      91.600 119.111 199.006  1.00 77.87      APRO  
ATOM    652  CB  LEU A  86      92.614 118.426 198.095  1.00 52.95      APRO  
ATOM    653  CG  LEU A  86      92.058 117.754 196.847  1.00 52.95      APRO  
ATOM    654  CD1 LEU A  86      93.203 117.289 196.001  1.00 52.95      APRO  
ATOM    655  CD2 LEU A  86      91.174 116.582 197.222  1.00 52.95      APRO  
ATOM    656  C   LEU A  86      92.248 119.414 200.350  1.00 77.86      APRO  
ATOM    657  O   LEU A  86      93.001 120.385 200.482  1.00 77.93      APRO  
ATOM    658  N   TYR A  87      91.936 118.598 201.348  1.00 70.70      APRO  
ATOM    659  CA  TYR A  87      92.507 118.770 202.677  1.00 70.65      APRO  
ATOM    660  CB  TYR A  87      91.423 119.163 203.667  1.00 73.17      APRO  
ATOM    661  CG  TYR A  87      90.972 120.572 203.448  1.00 73.61      APRO  
ATOM    662  CD1 TYR A  87      91.808 121.640 203.771  1.00 73.84      APRO  
ATOM    663  CE1 TYR A  87      91.422 122.952 203.537  1.00 74.05      APRO  
ATOM    664  CZ  TYR A  87      90.181 123.209 202.973  1.00 73.85      APRO  
ATOM    665  OH  TYR A  87      89.801 124.514 202.735  1.00 73.17      APRO  
ATOM    666  CD2 TYR A  87      89.733 120.846 202.885  1.00 73.64      APRO  
ATOM    667  CE2 TYR A  87      89.330 122.157 202.644  1.00 73.84      APRO  
ATOM    668  C   TYR A  87      93.204 117.510 203.138  1.00 70.47      APRO  
ATOM    669  O   TYR A  87      92.594 116.444 203.219  1.00 70.33      APRO  
ATOM    670  N   TYR A  88      94.496 117.639 203.419  1.00 71.14      APRO  
ATOM    671  CA  TYR A  88      95.290 116.514 203.885  1.00 71.48      APRO  
ATOM    672  CB  TYR A  88      96.539 116.329 203.034  1.00 68.95      APRO  
ATOM    673  CG  TYR A  88      96.298 116.162 201.566  1.00 68.95      APRO  
ATOM    674  CD1 TYR A  88      96.146 117.272 200.741  1.00 68.95      APRO  
ATOM    675  CE1 TYR A  88      96.002 117.131 199.375  1.00 68.95      APRO  
ATOM    676  CZ  TYR A  88      96.005 115.867 198.816  1.00 68.95      APRO  
ATOM    677  OH  TYR A  88      95.911 115.730 197.449  1.00 68.95      APRO  
ATOM    678  CD2 TYR A  88      96.288 114.898 200.986  1.00 68.95      APRO  
ATOM    679  CE2 TYR A  88      96.142 114.743 199.619  1.00 68.95      APRO  
ATOM    680  C   TYR A  88      95.743 116.714 205.319  1.00 71.74      APRO  
ATOM    681  O   TYR A  88      95.753 117.830 205.839  1.00 71.84      APRO  
ATOM    682  N   CYS A  89      96.104 115.609 205.957  1.00 59.42      APRO  
ATOM    683  CA  CYS A  89      96.628 115.653 207.309  1.00 59.95      APRO  
ATOM    684  CB  CYS A  89      95.694 114.971 208.313  1.00 55.97      APRO  
ATOM    685  SG  CYS A  89      95.402 113.188 208.037  1.00 56.60      APRO  
ATOM    686  C   CYS A  89      97.943 114.900 207.227  1.00 59.99      APRO  
ATOM    687  O   CYS A  89      98.163 114.091 206.316  1.00 60.19      APRO  
ATOM    688  N   GLN A  90      98.832 115.194 208.164  1.00 52.69      APRO  
ATOM    689  CA  GLN A  90     100.105 114.516 208.210  1.00 52.87      APRO  
ATOM    690  CB  GLN A  90     101.100 115.098 207.188  1.00 60.85      APRO  
ATOM    691  CG  GLN A  90     101.562 116.526 207.475  1.00 60.85      APRO  
ATOM    692  CD  GLN A  90     103.056 116.755 207.213  1.00 60.85      APRO  
ATOM    693  OE1 GLN A  90     103.614 116.295 206.214  1.00 60.85      APRO  
ATOM    694  NE2 GLN A  90     103.699 117.488 208.111  1.00 60.85      APRO  
ATOM    695  C   GLN A  90     100.713 114.617 209.586  1.00 53.15      APRO  
ATOM    696  O   GLN A  90     100.362 115.485 210.392  1.00 53.31      APRO  
ATOM    697  N   VAL A  91     101.607 113.676 209.849  1.00 48.83      APRO  
ATOM    698  CA  VAL A  91     102.365 113.661 211.075  1.00 48.94      APRO  
ATOM    699  CB  VAL A  91     102.304 112.292 211.757  1.00 42.57      APRO  
ATOM    700  CG1 VAL A  91     103.114 112.321 213.049  1.00 42.57      APRO  
ATOM    701  CG2 VAL A  91     100.856 111.938 212.042  1.00 42.57      APRO  
ATOM    702  C   VAL A  91     103.771 113.967 210.564  1.00 48.83      APRO  
ATOM    703  O   VAL A  91     104.197 113.461 209.515  1.00 48.98      APRO  
ATOM    704  N   TYR A  92     104.472 114.826 211.286  1.00 60.64      APRO  
ATOM    705  CA  TYR A  92     105.811 115.228 210.890  1.00 60.41      APRO  
ATOM    706  CB  TYR A  92     105.764 116.672 210.360  1.00 37.85      APRO  
ATOM    707  CG  TYR A  92     105.080 117.649 211.309  1.00 37.85      APRO  
ATOM    708  CD1 TYR A  92     105.795 118.300 212.322  1.00 37.85      APRO  
ATOM    709  CE1 TYR A  92     105.145 119.134 213.255  1.00 37.85      APRO  
ATOM    710  CZ  TYR A  92     103.775 119.314 213.167  1.00 37.85      APRO  
ATOM    711  OH  TYR A  92     103.127 120.112 214.084  1.00 37.85      APRO  
ATOM    712  CD2 TYR A  92     103.703 117.860 211.244  1.00 37.85      APRO  
ATOM    713  CE2 TYR A  92     103.049 118.685 212.166  1.00 37.85      APRO  
ATOM    714  C   TYR A  92     106.804 115.124 212.040  1.00 60.06      APRO  
ATOM    715  O   TYR A  92     106.441 114.814 213.176  1.00 60.04      APRO  
ATOM    716  N   GLY A  93     108.066 115.368 211.723  1.00 54.94      APRO  
ATOM    717  CA  GLY A  93     109.104 115.339 212.729  1.00 54.77      APRO  
ATOM    718  C   GLY A  93     109.732 113.992 213.002  1.00 54.77      APRO  
ATOM    719  O   GLY A  93     109.123 112.948 212.775  1.00 54.71      APRO  
ATOM    720  N   ALA A  94     110.974 114.039 213.481  1.00 51.24      APRO  
ATOM    721  CA  ALA A  94     111.728 112.855 213.844  1.00 51.21      APRO  
ATOM    722  CB  ALA A  94     111.248 112.337 215.182  1.00 45.22      APRO  
ATOM    723  C   ALA A  94     111.645 111.746 212.830  1.00 51.22      APRO  
ATOM    724  O   ALA A  94     111.298 110.625 213.190  1.00 51.29      APRO  
ATOM    725  N   SER A  95     111.956 112.045 211.575  1.00 60.97      APRO  
ATOM    726  CA  SER A  95     111.916 111.045 210.512  1.00 60.84      APRO  
ATOM    727  CB  SER A  95     113.075 110.060 210.692  1.00 80.92      APRO  
ATOM    728  OG  SER A  95     112.950 109.330 211.898  1.00 80.92      APRO  
ATOM    729  C   SER A  95     110.590 110.268 210.355  1.00 60.77      APRO  
ATOM    730  O   SER A  95     110.565 109.122 209.892  1.00 60.90      APRO  
ATOM    731  N   SER A  96     109.487 110.892 210.740  1.00 71.36      APRO  
ATOM    732  CA  SER A  96     108.183 110.270 210.600  1.00 71.53      APRO  
ATOM    733  CB  SER A  96     107.544 110.052 211.966  1.00 74.30      APRO  
ATOM    734  OG  SER A  96     107.518 108.678 212.294  1.00 74.30      APRO  
ATOM    735  C   SER A  96     107.335 111.231 209.789  1.00 71.69      APRO  
ATOM    736  O   SER A  96     106.482 111.920 210.338  1.00 71.78      APRO  
ATOM    737  N   TYR A  97     107.582 111.302 208.487  1.00 77.47      APRO  
ATOM    738  CA  TYR A  97     106.820 112.203 207.637  1.00 77.64      APRO  
ATOM    739  CB  TYR A  97     107.770 113.089 206.827  1.00 60.89      APRO  
ATOM    740  CG  TYR A  97     108.716 113.905 207.682  1.00 60.89      APRO  
ATOM    741  CD1 TYR A  97     109.923 113.367 208.130  1.00 60.89      APRO  
ATOM    742  CE1 TYR A  97     110.769 114.090 208.975  1.00 60.89      APRO  
ATOM    743  CZ  TYR A  97     110.404 115.376 209.381  1.00 60.89      APRO  
ATOM    744  OH  TYR A  97     111.231 116.096 210.241  1.00 60.89      APRO  
ATOM    745  CD2 TYR A  97     108.374 115.195 208.095  1.00 60.89      APRO  
ATOM    746  CE2 TYR A  97     109.204 115.935 208.939  1.00 60.89      APRO  
ATOM    747  C   TYR A  97     105.877 111.440 206.710  1.00 77.68      APRO  
ATOM    748  O   TYR A  97     106.281 110.925 205.665  1.00 78.25      APRO  
ATOM    749  N   THR A  98     104.607 111.375 207.102  1.00 47.11      APRO  
ATOM    750  CA  THR A  98     103.608 110.670 206.315  1.00 47.18      APRO  
ATOM    751  CB  THR A  98     103.320 109.304 206.950  1.00 49.11      APRO  
ATOM    752  OG1 THR A  98     102.552 108.509 206.053  1.00 49.29      APRO  
ATOM    753  CG2 THR A  98     102.543 109.472 208.232  1.00 49.27      APRO  
ATOM    754  C   THR A  98     102.304 111.481 206.192  1.00 47.11      APRO  
ATOM    755  O   THR A  98     101.878 112.142 207.142  1.00 47.28      APRO  
ATOM    756  N   PHE A  99     101.680 111.424 205.013  1.00 48.79      APRO  
ATOM    757  CA  PHE A  99     100.427 112.148 204.754  1.00 48.68      APRO  
ATOM    758  CB  PHE A  99     100.521 112.936 203.454  1.00 41.40      APRO  
ATOM    759  CG  PHE A  99     101.615 113.951 203.426  1.00 41.41      APRO  
ATOM    760  CD1 PHE A  99     102.923 113.569 203.160  1.00 41.37      APRO  
ATOM    761  CE1 PHE A  99     103.937 114.522 203.066  1.00 41.40      APRO  
ATOM    762  CZ  PHE A  99     103.639 115.885 203.247  1.00 41.35      APRO  
ATOM    763  CD2 PHE A  99     101.323 115.305 203.609  1.00 41.21      APRO  
ATOM    764  CE2 PHE A  99     102.324 116.275 203.521  1.00 41.09      APRO  
ATOM    765  C   PHE A  99      99.189 111.266 204.652  1.00 48.46      APRO  
ATOM    766  O   PHE A  99      99.285 110.052 204.461  1.00 48.11      APRO  
ATOM    767  N   GLY A 100      98.024 111.898 204.775  1.00 66.12      APRO  
ATOM    768  CA  GLY A 100      96.764 111.184 204.649  1.00 65.90      APRO  
ATOM    769  C   GLY A 100      96.433 111.103 203.165  1.00 65.69      APRO  
ATOM    770  O   GLY A 100      97.133 111.712 202.353  1.00 65.96      APRO  
ATOM    771  N   GLN A 101      95.393 110.367 202.782  1.00 75.64      APRO  
ATOM    772  CA  GLN A 101      95.070 110.278 201.361  1.00 75.48      APRO  
ATOM    773  CB  GLN A 101      94.270 109.007 201.052  1.00 65.32      APRO  
ATOM    774  CG  GLN A 101      92.795 109.059 201.359  1.00 65.32      APRO  
ATOM    775  CD  GLN A 101      92.488 109.024 202.837  1.00 65.32      APRO  
ATOM    776  OE1 GLN A 101      93.353 108.737 203.665  1.00 65.32      APRO  
ATOM    777  NE2 GLN A 101      91.235 109.306 203.179  1.00 65.32      APRO  
ATOM    778  C   GLN A 101      94.328 111.526 200.878  1.00 75.34      APRO  
ATOM    779  O   GLN A 101      94.223 111.779 199.675  1.00 75.58      APRO  
ATOM    780  N   GLY A 102      93.830 112.310 201.830  1.00 60.04      APRO  
ATOM    781  CA  GLY A 102      93.144 113.545 201.499  1.00 60.10      APRO  
ATOM    782  C   GLY A 102      91.635 113.471 201.438  1.00 60.24      APRO  
ATOM    783  O   GLY A 102      91.064 112.464 201.026  1.00 60.13      APRO  
ATOM    784  N   THR A 103      90.984 114.542 201.868  1.00 70.15      APRO  
ATOM    785  CA  THR A 103      89.533 114.613 201.833  1.00 70.10      APRO  
ATOM    786  CB  THR A 103      88.944 114.833 203.241  1.00 68.42      APRO  
ATOM    787  OG1 THR A 103      89.150 113.649 204.023  1.00 68.14      APRO  
ATOM    788  CG2 THR A 103      87.448 115.141 203.166  1.00 67.75      APRO  
ATOM    789  C   THR A 103      89.171 115.773 200.914  1.00 70.30      APRO  
ATOM    790  O   THR A 103      89.770 116.850 200.985  1.00 69.99      APRO  
ATOM    791  N   LYS A 104      88.195 115.540 200.042  1.00 69.06      APRO  
ATOM    792  CA  LYS A 104      87.766 116.547 199.086  1.00 69.65      APRO  
ATOM    793  CB  LYS A 104      87.522 115.883 197.732  1.00 89.94      APRO  
ATOM    794  CG  LYS A 104      87.145 116.846 196.635  1.00 89.94      APRO  
ATOM    795  CD  LYS A 104      86.965 116.117 195.320  1.00 89.94      APRO  
ATOM    796  CE  LYS A 104      86.551 117.074 194.215  1.00 89.94      APRO  
ATOM    797  NZ  LYS A 104      86.395 116.375 192.909  1.00 89.94      APRO  
ATOM    798  C   LYS A 104      86.516 117.305 199.520  1.00 69.89      APRO  
ATOM    799  O   LYS A 104      85.437 116.729 199.622  1.00 69.99      APRO  
ATOM    800  N   LEU A 105      86.673 118.594 199.792  1.00 60.47      APRO  
ATOM    801  CA  LEU A 105      85.543 119.437 200.170  1.00 60.62      APRO  
ATOM    802  CB  LEU A 105      86.017 120.636 200.989  1.00 59.67      APRO  
ATOM    803  CG  LEU A 105      85.053 121.370 201.931  1.00 59.72      APRO  
ATOM    804  CD1 LEU A 105      85.532 122.812 202.102  1.00 59.56      APRO  
ATOM    805  CD2 LEU A 105      83.642 121.341 201.398  1.00 59.31      APRO  
ATOM    806  C   LEU A 105      84.975 119.960 198.850  1.00 60.69      APRO  
ATOM    807  O   LEU A 105      85.557 120.868 198.252  1.00 60.81      APRO  
ATOM    808  N   GLU A 106      83.858 119.396 198.393  1.00 87.81      APRO  
ATOM    809  CA  GLU A 106      83.256 119.841 197.135  1.00 87.52      APRO  
ATOM    810  CB  GLU A 106      82.886 118.650 196.249  1.00 74.41      APRO  
ATOM    811  CG  GLU A 106      81.622 117.950 196.682  1.00 74.92      APRO  
ATOM    812  CD  GLU A 106      81.123 116.961 195.660  1.00 75.01      APRO  
ATOM    813  OE1 GLU A 106      80.104 116.299 195.938  1.00 75.37      APRO  
ATOM    814  OE2 GLU A 106      81.745 116.844 194.582  1.00 74.80      APRO  
ATOM    815  C   GLU A 106      82.008 120.677 197.358  1.00 87.43      APRO  
ATOM    816  O   GLU A 106      81.536 120.833 198.484  1.00 87.34      APRO  
ATOM    817  N   ARG A 107      81.478 121.204 196.260  1.00 87.84      APRO  
ATOM    818  CA  ARG A 107      80.279 122.029 196.279  1.00 87.57      APRO  
ATOM    819  CB  ARG A 107      80.255 122.925 195.043  1.00 93.38      APRO  
ATOM    820  CG  ARG A 107      79.108 123.913 195.012  1.00 93.38      APRO  
ATOM    821  CD  ARG A 107      79.480 125.233 195.659  1.00 93.38      APRO  
ATOM    822  NE  ARG A 107      78.361 126.171 195.631  1.00 93.38      APRO  
ATOM    823  CZ  ARG A 107      78.473 127.468 195.894  1.00 93.38      APRO  
ATOM    824  NH1 ARG A 107      79.659 127.975 196.201  1.00 93.38      APRO  
ATOM    825  NH2 ARG A 107      77.405 128.257 195.857  1.00 93.38      APRO  
ATOM    826  C   ARG A 107      79.032 121.151 196.291  1.00 87.75      APRO  
ATOM    827  O   ARG A 107      78.866 120.278 195.435  1.00 87.73      APRO  
ATOM    828  N   LYS A 108      78.155 121.379 197.261  1.00103.24      APRO  
ATOM    829  CA  LYS A 108      76.928 120.599 197.347  1.00102.91      APRO  
ATOM    830  CB  LYS A 108      76.399 120.566 198.787  1.00 89.20      APRO  
ATOM    831  CG  LYS A 108      75.753 119.241 199.215  1.00 89.20      APRO  
ATOM    832  CD  LYS A 108      75.085 118.510 198.058  1.00 89.20      APRO  
ATOM    833  CE  LYS A 108      74.496 117.180 198.503  1.00 89.20      APRO  
ATOM    834  NZ  LYS A 108      73.358 117.369 199.448  1.00 89.20      APRO  
ATOM    835  C   LYS A 108      75.873 121.232 196.447  1.00102.97      APRO  
ATOM    836  O   LYS A 108      75.697 122.453 196.435  1.00103.21      APRO  
ATOM    837  N   ARG A 109      75.172 120.396 195.694  1.00 92.86      APRO  
ATOM    838  CA  ARG A 109      74.127 120.876 194.808  1.00 92.58      APRO  
ATOM    839  CB  ARG A 109      74.744 121.341 193.481  1.00 90.17      APRO  
ATOM    840  CG  ARG A 109      75.424 120.251 192.675  1.00 89.82      APRO  
ATOM    841  CD  ARG A 109      74.507 119.731 191.587  1.00 90.08      APRO  
ATOM    842  NE  ARG A 109      74.201 120.775 190.614  1.00 89.93      APRO  
ATOM    843  CZ  ARG A 109      73.248 120.691 189.692  1.00 90.11      APRO  
ATOM    844  NH1 ARG A 109      72.489 119.607 189.604  1.00 89.91      APRO  
ATOM    845  NH2 ARG A 109      73.057 121.701 188.859  1.00 90.41      APRO  
ATOM    846  C   ARG A 109      73.105 119.757 194.597  1.00 92.63      APRO  
ATOM    847  O   ARG A 109      73.329 118.623 195.024  1.00 92.42      APRO  
ATOM    848  N   THR A 110      71.979 120.080 193.965  1.00 75.50      APRO  
ATOM    849  CA  THR A 110      70.919 119.104 193.718  1.00 75.66      APRO  
ATOM    850  CB  THR A 110      69.694 119.777 193.077  1.00 93.54      APRO  
ATOM    851  OG1 THR A 110      70.090 120.444 191.871  1.00 93.54      APRO  
ATOM    852  CG2 THR A 110      69.085 120.787 194.034  1.00 93.54      APRO  
ATOM    853  C   THR A 110      71.377 117.961 192.820  1.00 75.72      APRO  
ATOM    854  O   THR A 110      72.314 118.109 192.038  1.00 75.78      APRO  
ATOM    855  N   VAL A 111      70.707 116.819 192.937  1.00 74.41      APRO  
ATOM    856  CA  VAL A 111      71.058 115.654 192.132  1.00 74.61      APRO  
ATOM    857  CB  VAL A 111      70.205 114.422 192.513  1.00 79.95      APRO  
ATOM    858  CG1 VAL A 111      70.641 113.212 191.690  1.00 79.95      APRO  
ATOM    859  CG2 VAL A 111      70.338 114.137 194.007  1.00 79.95      APRO  
ATOM    860  C   VAL A 111      70.823 115.973 190.666  1.00 74.42      APRO  
ATOM    861  O   VAL A 111      69.852 116.641 190.327  1.00 74.13      APRO  
ATOM    862  N   ALA A 112      71.706 115.501 189.796  1.00 78.28      APRO  
ATOM    863  CA  ALA A 112      71.562 115.765 188.372  1.00 78.44      APRO  
ATOM    864  CB  ALA A 112      72.455 116.928 187.971  1.00 69.82      APRO  
ATOM    865  C   ALA A 112      71.903 114.540 187.537  1.00 78.61      APRO  
ATOM    866  O   ALA A 112      72.966 113.943 187.703  1.00 78.83      APRO  
ATOM    867  N   ALA A 113      70.997 114.170 186.638  1.00100.31      APRO  
ATOM    868  CA  ALA A 113      71.208 113.015 185.774  1.00100.47      APRO  
ATOM    869  CB  ALA A 113      69.882 112.542 185.208  1.00103.97      APRO  
ATOM    870  C   ALA A 113      72.166 113.369 184.641  1.00100.52      APRO  
ATOM    871  O   ALA A 113      72.139 114.480 184.114  1.00100.64      APRO  
ATOM    872  N   PRO A 114      73.031 112.423 184.253  1.00107.77      APRO  
ATOM    873  CD  PRO A 114      73.249 111.090 184.847  1.00 85.31      APRO  
ATOM    874  CA  PRO A 114      73.987 112.678 183.174  1.00107.74      APRO  
ATOM    875  CB  PRO A 114      75.036 111.594 183.389  1.00 85.34      APRO  
ATOM    876  CG  PRO A 114      74.198 110.433 183.846  1.00 85.28      APRO  
ATOM    877  C   PRO A 114      73.364 112.588 181.790  1.00107.76      APRO  
ATOM    878  O   PRO A 114      72.479 111.771 181.548  1.00107.89      APRO  
ATOM    879  N   SER A 115      73.827 113.440 180.885  1.00110.38      APRO  
ATOM    880  CA  SER A 115      73.341 113.426 179.516  1.00110.40      APRO  
ATOM    881  CB  SER A 115      73.297 114.847 178.955  1.00 72.59      APRO  
ATOM    882  OG  SER A 115      72.544 115.706 179.795  1.00 72.59      APRO  
ATOM    883  C   SER A 115      74.379 112.597 178.776  1.00110.09      APRO  
ATOM    884  O   SER A 115      75.496 113.058 178.545  1.00110.15      APRO  
ATOM    885  N   VAL A 116      74.020 111.372 178.408  1.00 79.52      APRO  
ATOM    886  CA  VAL A 116      74.968 110.488 177.738  1.00 79.43      APRO  
ATOM    887  CB  VAL A 116      74.780 109.027 178.200  1.00 86.35      APRO  
ATOM    888  CG1 VAL A 116      75.999 108.196 177.811  1.00 86.37      APRO  
ATOM    889  CG2 VAL A 116      74.535 108.982 179.697  1.00 86.46      APRO  
ATOM    890  C   VAL A 116      74.926 110.502 176.218  1.00 79.49      APRO  
ATOM    891  O   VAL A 116      73.900 110.198 175.610  1.00 79.84      APRO  
ATOM    892  N   PHE A 117      76.059 110.849 175.617  1.00 87.71      APRO  
ATOM    893  CA  PHE A 117      76.199 110.871 174.167  1.00 87.62      APRO  
ATOM    894  CB  PHE A 117      76.609 112.259 173.682  1.00 95.74      APRO  
ATOM    895  CG  PHE A 117      75.741 113.359 174.195  1.00 95.74      APRO  
ATOM    896  CD1 PHE A 117      75.844 113.782 175.516  1.00 95.74      APRO  
ATOM    897  CE1 PHE A 117      75.046 114.813 176.003  1.00 95.74      APRO  
ATOM    898  CZ  PHE A 117      74.131 115.430 175.163  1.00 95.74      APRO  
ATOM    899  CD2 PHE A 117      74.823 113.979 173.361  1.00 95.74      APRO  
ATOM    900  CE2 PHE A 117      74.018 115.011 173.835  1.00 95.74      APRO  
ATOM    901  C   PHE A 117      77.287 109.862 173.802  1.00 87.55      APRO  
ATOM    902  O   PHE A 117      78.246 109.685 174.549  1.00 87.25      APRO  
ATOM    903  N   ILE A 118      77.140 109.193 172.666  1.00 95.98      APRO  
ATOM    904  CA  ILE A 118      78.139 108.215 172.250  1.00 95.94      APRO  
ATOM    905  CB  ILE A 118      77.579 106.755 172.348  1.00 73.30      APRO  
ATOM    906  CG2 ILE A 118      76.249 106.654 171.630  1.00 73.05      APRO  
ATOM    907  CG1 ILE A 118      78.596 105.746 171.798  1.00 73.15      APRO  
ATOM    908  CD  ILE A 118      78.315 104.288 172.155  1.00 90.00      APRO  
ATOM    909  C   ILE A 118      78.597 108.514 170.827  1.00 95.97      APRO  
ATOM    910  O   ILE A 118      77.799 108.915 169.982  1.00 95.79      APRO  
ATOM    911  N   PHE A 119      79.889 108.328 170.577  1.00108.55      APRO  
ATOM    912  CA  PHE A 119      80.461 108.590 169.264  1.00108.46      APRO  
ATOM    913  CB  PHE A 119      81.421 109.772 169.339  1.00115.21      APRO  
ATOM    914  CG  PHE A 119      80.933 110.885 170.206  1.00115.37      APRO  
ATOM    915  CD1 PHE A 119      79.850 111.663 169.817  1.00115.78      APRO  
ATOM    916  CE1 PHE A 119      79.377 112.689 170.638  1.00116.01      APRO  
ATOM    917  CZ  PHE A 119      79.993 112.941 171.862  1.00115.49      APRO  
ATOM    918  CD2 PHE A 119      81.541 111.146 171.429  1.00115.43      APRO  
ATOM    919  CE2 PHE A 119      81.076 112.168 172.259  1.00115.23      APRO  
ATOM    920  C   PHE A 119      81.220 107.379 168.746  1.00108.24      APRO  
ATOM    921  O   PHE A 119      82.037 106.796 169.456  1.00108.24      APRO  
ATOM    922  N   PRO A 120      80.951 106.976 167.496  1.00113.64      APRO  
ATOM    923  CD  PRO A 120      79.846 107.438 166.638  1.00116.37      APRO  
ATOM    924  CA  PRO A 120      81.630 105.828 166.894  1.00113.56      APRO  
ATOM    925  CB  PRO A 120      80.679 105.424 165.779  1.00116.37      APRO  
ATOM    926  CG  PRO A 120      80.148 106.749 165.328  1.00116.37      APRO  
ATOM    927  C   PRO A 120      82.998 106.253 166.361  1.00113.70      APRO  
ATOM    928  O   PRO A 120      83.303 107.445 166.295  1.00113.64      APRO  
ATOM    929  N   PRO A 121      83.840 105.280 165.981  1.00 99.30      APRO  
ATOM    930  CD  PRO A 121      83.656 103.832 166.183  1.00108.77      APRO  
ATOM    931  CA  PRO A 121      85.178 105.562 165.450  1.00 99.33      APRO  
ATOM    932  CB  PRO A 121      85.732 104.167 165.168  1.00108.77      APRO  
ATOM    933  CG  PRO A 121      85.082 103.333 166.228  1.00108.56      APRO  
ATOM    934  C   PRO A 121      85.127 106.421 164.189  1.00 99.51      APRO  
ATOM    935  O   PRO A 121      84.264 106.223 163.336  1.00 99.44      APRO  
ATOM    936  N   SER A 122      86.049 107.370 164.072  1.00 99.01      APRO  
ATOM    937  CA  SER A 122      86.090 108.234 162.901  1.00 98.82      APRO  
ATOM    938  CB  SER A 122      87.027 109.425 163.131  1.00 86.94      APRO  
ATOM    939  OG  SER A 122      88.379 109.012 163.251  1.00 86.38      APRO  
ATOM    940  C   SER A 122      86.563 107.452 161.683  1.00 98.99      APRO  
ATOM    941  O   SER A 122      87.401 106.556 161.788  1.00 98.88      APRO  
ATOM    942  N   ASP A 123      86.015 107.800 160.526  1.00197.15      APRO  
ATOM    943  CA  ASP A 123      86.378 107.149 159.279  1.00197.51      APRO  
ATOM    944  CB  ASP A 123      85.675 107.850 158.114  1.00130.19      APRO  
ATOM    945  CG  ASP A 123      85.894 109.357 158.123  1.00130.19      APRO  
ATOM    946  OD1 ASP A 123      85.483 110.018 159.101  1.00130.19      APRO  
ATOM    947  OD2 ASP A 123      86.480 109.882 157.152  1.00130.19      APRO  
ATOM    948  C   ASP A 123      87.893 107.193 159.086  1.00197.51      APRO  
ATOM    949  O   ASP A 123      88.516 106.187 158.746  1.00197.69      APRO  
ATOM    950  N   GLU A 124      88.477 108.365 159.319  1.00162.59      APRO  
ATOM    951  CA  GLU A 124      89.913 108.554 159.165  1.00162.63      APRO  
ATOM    952  CB  GLU A 124      90.277 110.016 159.416  1.00104.07      APRO  
ATOM    953  CG  GLU A 124      91.771 110.289 159.461  1.00104.07      APRO  
ATOM    954  CD  GLU A 124      92.085 111.770 159.381  1.00104.07      APRO  
ATOM    955  OE1 GLU A 124      91.884 112.361 158.298  1.00104.07      APRO  
ATOM    956  OE2 GLU A 124      92.522 112.345 160.400  1.00104.07      APRO  
ATOM    957  C   GLU A 124      90.737 107.662 160.080  1.00162.72      APRO  
ATOM    958  O   GLU A 124      91.601 106.923 159.617  1.00162.74      APRO  
ATOM    959  N   GLN A 125      90.470 107.735 161.379  1.00177.00      APRO  
ATOM    960  CA  GLN A 125      91.203 106.934 162.354  1.00177.06      APRO  
ATOM    961  CB  GLN A 125      90.535 107.014 163.724  1.00114.87      APRO  
ATOM    962  CG  GLN A 125      91.170 106.098 164.758  1.00114.87      APRO  
ATOM    963  CD  GLN A 125      90.499 106.181 166.110  1.00114.87      APRO  
ATOM    964  OE1 GLN A 125      90.820 105.416 167.017  1.00114.87      APRO  
ATOM    965  NE2 GLN A 125      89.563 107.115 166.255  1.00114.87      APRO  
ATOM    966  C   GLN A 125      91.334 105.468 161.963  1.00177.10      APRO  
ATOM    967  O   GLN A 125      92.374 104.851 162.187  1.00177.21      APRO  
ATOM    968  N   LEU A 126      90.275 104.910 161.389  1.00107.60      APRO  
ATOM    969  CA  LEU A 126      90.293 103.511 160.994  1.00107.57      APRO  
ATOM    970  CB  LEU A 126      88.936 103.112 160.404  1.00127.21      APRO  
ATOM    971  CG  LEU A 126      87.752 103.099 161.382  1.00127.21      APRO  
ATOM    972  CD1 LEU A 126      86.484 102.712 160.637  1.00127.21      APRO  
ATOM    973  CD2 LEU A 126      88.017 102.116 162.521  1.00127.21      APRO  
ATOM    974  C   LEU A 126      91.416 103.199 160.008  1.00107.68      APRO  
ATOM    975  O   LEU A 126      91.732 102.033 159.762  1.00107.57      APRO  
ATOM    976  N   LYS A 127      92.026 104.243 159.453  1.00140.01      APRO  
ATOM    977  CA  LYS A 127      93.122 104.066 158.507  1.00140.42      APRO  
ATOM    978  CB  LYS A 127      93.506 105.402 157.865  1.00119.19      APRO  
ATOM    979  CG  LYS A 127      92.503 105.955 156.866  1.00119.19      APRO  
ATOM    980  CD  LYS A 127      93.080 107.188 156.166  1.00119.19      APRO  
ATOM    981  CE  LYS A 127      92.194 107.677 155.024  1.00119.19      APRO  
ATOM    982  NZ  LYS A 127      92.845 108.764 154.232  1.00119.19      APRO  
ATOM    983  C   LYS A 127      94.360 103.468 159.174  1.00140.57      APRO  
ATOM    984  O   LYS A 127      95.075 102.677 158.562  1.00140.65      APRO  
ATOM    985  N   SER A 128      94.606 103.852 160.425  1.00122.95      APRO  
ATOM    986  CA  SER A 128      95.764 103.372 161.179  1.00123.02      APRO  
ATOM    987  CB  SER A 128      95.970 104.230 162.430  1.00127.62      APRO  
ATOM    988  OG  SER A 128      94.900 104.058 163.346  1.00127.68      APRO  
ATOM    989  C   SER A 128      95.651 101.904 161.594  1.00123.14      APRO  
ATOM    990  O   SER A 128      96.539 101.099 161.311  1.00123.30      APRO  
ATOM    991  N   GLY A 129      94.560 101.567 162.275  1.00104.24      APRO  
ATOM    992  CA  GLY A 129      94.358 100.202 162.724  1.00104.12      APRO  
ATOM    993  C   GLY A 129      93.689 100.163 164.084  1.00104.11      APRO  
ATOM    994  O   GLY A 129      93.225  99.116 164.532  1.00103.88      APRO  
ATOM    995  N   THR A 130      93.637 101.316 164.743  1.00126.17      APRO  
ATOM    996  CA  THR A 130      93.021 101.420 166.059  1.00126.32      APRO  
ATOM    997  CB  THR A 130      93.907 102.217 167.037  1.00110.75      APRO  
ATOM    998  OG1 THR A 130      94.206 103.505 166.479  1.00110.75      APRO  
ATOM    999  CG2 THR A 130      95.201 101.473 167.310  1.00110.75      APRO  
ATOM   1000  C   THR A 130      91.674 102.112 165.962  1.00126.54      APRO  
ATOM   1001  O   THR A 130      91.477 102.991 165.123  1.00126.54      APRO  
ATOM   1002  N   ALA A 131      90.751 101.710 166.827  1.00133.66      APRO  
ATOM   1003  CA  ALA A 131      89.415 102.291 166.851  1.00133.70      APRO  
ATOM   1004  CB  ALA A 131      88.374 101.203 166.609  1.00122.35      APRO  
ATOM   1005  C   ALA A 131      89.157 102.981 168.188  1.00133.90      APRO  
ATOM   1006  O   ALA A 131      89.317 102.375 169.247  1.00134.04      APRO  
ATOM   1007  N   SER A 132      88.762 104.249 168.138  1.00114.78      APRO  
ATOM   1008  CA  SER A 132      88.483 105.004 169.356  1.00115.08      APRO  
ATOM   1009  CB  SER A 132      89.244 106.330 169.356  1.00132.28      APRO  
ATOM   1010  OG  SER A 132      90.635 106.120 169.497  1.00132.16      APRO  
ATOM   1011  C   SER A 132      86.998 105.284 169.530  1.00115.24      APRO  
ATOM   1012  O   SER A 132      86.445 106.186 168.898  1.00115.31      APRO  
ATOM   1013  N   VAL A 133      86.360 104.505 170.396  1.00130.15      APRO  
ATOM   1014  CA  VAL A 133      84.939 104.661 170.670  1.00130.08      APRO  
ATOM   1015  CB  VAL A 133      84.250 103.287 170.834  1.00107.99      APRO  
ATOM   1016  CG1 VAL A 133      82.751 103.475 171.011  1.00107.96      APRO  
ATOM   1017  CG2 VAL A 133      84.548 102.404 169.625  1.00107.37      APRO  
ATOM   1018  C   VAL A 133      84.766 105.465 171.956  1.00130.00      APRO  
ATOM   1019  O   VAL A 133      85.082 104.987 173.044  1.00130.22      APRO  
ATOM   1020  N   VAL A 134      84.263 106.687 171.828  1.00 92.59      APRO  
ATOM   1021  CA  VAL A 134      84.070 107.551 172.985  1.00 92.18      APRO  
ATOM   1022  CB  VAL A 134      84.507 108.989 172.663  1.00 65.45      APRO  
ATOM   1023  CG1 VAL A 134      84.275 109.886 173.877  1.00 65.46      APRO  
ATOM   1024  CG2 VAL A 134      85.975 108.995 172.233  1.00 65.25      APRO  
ATOM   1025  C   VAL A 134      82.633 107.587 173.506  1.00 91.94      APRO  
ATOM   1026  O   VAL A 134      81.682 107.418 172.748  1.00 92.22      APRO  
ATOM   1027  N   CYS A 135      82.487 107.813 174.808  1.00 99.71      APRO  
ATOM   1028  CA  CYS A 135      81.177 107.881 175.442  1.00 99.43      APRO  
ATOM   1029  CB  CYS A 135      80.853 106.570 176.143  1.00106.16      APRO  
ATOM   1030  SG  CYS A 135      79.229 106.573 176.960  1.00106.22      APRO  
ATOM   1031  C   CYS A 135      81.193 108.998 176.467  1.00 99.30      APRO  
ATOM   1032  O   CYS A 135      81.915 108.928 177.458  1.00 99.27      APRO  
ATOM   1033  N   LEU A 136      80.379 110.019 176.236  1.00 82.03      APRO  
ATOM   1034  CA  LEU A 136      80.322 111.173 177.121  1.00 81.83      APRO  
ATOM   1035  CB  LEU A 136      80.178 112.440 176.268  1.00 76.21      APRO  
ATOM   1036  CG  LEU A 136      79.936 113.790 176.952  1.00 76.21      APRO  
ATOM   1037  CD1 LEU A 136      81.082 114.102 177.881  1.00 76.21      APRO  
ATOM   1038  CD2 LEU A 136      79.804 114.884 175.911  1.00 76.21      APRO  
ATOM   1039  C   LEU A 136      79.202 111.117 178.158  1.00 81.48      APRO  
ATOM   1040  O   LEU A 136      78.169 110.492 177.940  1.00 81.71      APRO  
ATOM   1041  N   LEU A 137      79.435 111.758 179.298  1.00 82.39      APRO  
ATOM   1042  CA  LEU A 137      78.459 111.865 180.382  1.00 81.92      APRO  
ATOM   1043  CB  LEU A 137      78.866 111.027 181.589  1.00 95.38      APRO  
ATOM   1044  CG  LEU A 137      78.537 109.537 181.533  1.00 95.10      APRO  
ATOM   1045  CD1 LEU A 137      79.317 108.861 180.423  1.00 95.14      APRO  
ATOM   1046  CD2 LEU A 137      78.870 108.911 182.872  1.00 95.35      APRO  
ATOM   1047  C   LEU A 137      78.554 113.341 180.717  1.00 81.82      APRO  
ATOM   1048  O   LEU A 137      79.541 113.776 181.305  1.00 81.63      APRO  
ATOM   1049  N   ASN A 138      77.529 114.105 180.342  1.00 73.32      APRO  
ATOM   1050  CA  ASN A 138      77.534 115.553 180.536  1.00 73.45      APRO  
ATOM   1051  CB  ASN A 138      76.882 116.214 179.318  1.00 81.02      APRO  
ATOM   1052  CG  ASN A 138      77.479 117.564 179.006  1.00 81.10      APRO  
ATOM   1053  OD1 ASN A 138      78.622 117.660 178.561  1.00 81.05      APRO  
ATOM   1054  ND2 ASN A 138      76.714 118.620 179.248  1.00 81.33      APRO  
ATOM   1055  C   ASN A 138      76.912 116.133 181.806  1.00 73.47      APRO  
ATOM   1056  O   ASN A 138      75.797 115.787 182.186  1.00 73.69      APRO  
ATOM   1057  N   ASN A 139      77.656 117.029 182.445  1.00 79.44      APRO  
ATOM   1058  CA  ASN A 139      77.225 117.737 183.656  1.00 79.38      APRO  
ATOM   1059  CB  ASN A 139      76.510 119.021 183.245  1.00 80.52      APRO  
ATOM   1060  CG  ASN A 139      77.375 119.911 182.394  1.00 80.66      APRO  
ATOM   1061  OD1 ASN A 139      77.974 119.458 181.420  1.00 80.69      APRO  
ATOM   1062  ND2 ASN A 139      77.449 121.188 182.754  1.00 80.86      APRO  
ATOM   1063  C   ASN A 139      76.361 117.016 184.699  1.00 79.36      APRO  
ATOM   1064  O   ASN A 139      75.263 117.482 185.013  1.00 79.32      APRO  
ATOM   1065  N   PHE A 140      76.857 115.915 185.262  1.00 77.97      APRO  
ATOM   1066  CA  PHE A 140      76.101 115.168 186.269  1.00 77.97      APRO  
ATOM   1067  CB  PHE A 140      76.171 113.671 185.996  1.00 87.08      APRO  
ATOM   1068  CG  PHE A 140      77.563 113.141 185.918  1.00 87.07      APRO  
ATOM   1069  CD1 PHE A 140      78.289 113.229 184.737  1.00 86.65      APRO  
ATOM   1070  CE1 PHE A 140      79.574 112.720 184.655  1.00 86.70      APRO  
ATOM   1071  CZ  PHE A 140      80.144 112.121 185.759  1.00 86.36      APRO  
ATOM   1072  CD2 PHE A 140      78.146 112.541 187.019  1.00 86.64      APRO  
ATOM   1073  CE2 PHE A 140      79.427 112.033 186.944  1.00 86.59      APRO  
ATOM   1074  C   PHE A 140      76.594 115.421 187.687  1.00 78.00      APRO  
ATOM   1075  O   PHE A 140      77.626 116.054 187.881  1.00 78.00      APRO  
ATOM   1076  N   TYR A 141      75.839 114.917 188.664  1.00 98.11      APRO  
ATOM   1077  CA  TYR A 141      76.166 115.060 190.085  1.00 98.29      APRO  
ATOM   1078  CB  TYR A 141      76.023 116.517 190.530  1.00100.19      APRO  
ATOM   1079  CG  TYR A 141      76.313 116.739 192.004  1.00100.02      APRO  
ATOM   1080  CD1 TYR A 141      75.418 116.314 192.985  1.00 99.94      APRO  
ATOM   1081  CE1 TYR A 141      75.677 116.519 194.340  1.00 99.65      APRO  
ATOM   1082  CZ  TYR A 141      76.843 117.160 194.732  1.00 99.07      APRO  
ATOM   1083  OH  TYR A 141      77.084 117.376 196.071  1.00 98.84      APRO  
ATOM   1084  CD2 TYR A 141      77.483 117.378 192.418  1.00 99.63      APRO  
ATOM   1085  CE2 TYR A 141      77.752 117.592 193.778  1.00 99.05      APRO  
ATOM   1086  C   TYR A 141      75.242 114.185 190.930  1.00 98.37      APRO  
ATOM   1087  O   TYR A 141      74.044 114.103 190.661  1.00 98.22      APRO  
ATOM   1088  N   PRO A 142      75.784 113.523 191.972  1.00 98.38      APRO  
ATOM   1089  CD  PRO A 142      74.923 112.919 193.003  1.00 81.74      APRO  
ATOM   1090  CA  PRO A 142      77.183 113.526 192.422  1.00 98.69      APRO  
ATOM   1091  CB  PRO A 142      77.108 112.832 193.776  1.00 81.97      APRO  
ATOM   1092  CG  PRO A 142      75.722 113.161 194.246  1.00 82.01      APRO  
ATOM   1093  C   PRO A 142      78.157 112.831 191.466  1.00 98.73      APRO  
ATOM   1094  O   PRO A 142      77.750 112.285 190.440  1.00 98.88      APRO  
ATOM   1095  N   ARG A 143      79.440 112.836 191.831  1.00 67.68      APRO  
ATOM   1096  CA  ARG A 143      80.510 112.253 191.013  1.00 67.91      APRO  
ATOM   1097  CB  ARG A 143      81.870 112.545 191.664  1.00 90.55      APRO  
ATOM   1098  CG  ARG A 143      82.902 113.179 190.735  1.00 90.55      APRO  
ATOM   1099  CD  ARG A 143      83.870 112.156 190.164  1.00 90.55      APRO  
ATOM   1100  NE  ARG A 143      83.183 111.078 189.460  1.00 90.55      APRO  
ATOM   1101  CZ  ARG A 143      83.800 110.076 188.838  1.00 90.55      APRO  
ATOM   1102  NH1 ARG A 143      85.127 110.016 188.834  1.00 90.55      APRO  
ATOM   1103  NH2 ARG A 143      83.095 109.137 188.216  1.00 90.55      APRO  
ATOM   1104  C   ARG A 143      80.400 110.757 190.703  1.00 68.19      APRO  
ATOM   1105  O   ARG A 143      80.597 110.342 189.565  1.00 68.18      APRO  
ATOM   1106  N   GLU A 144      80.089 109.946 191.705  1.00 88.94      APRO  
ATOM   1107  CA  GLU A 144      79.990 108.511 191.480  1.00 89.24      APRO  
ATOM   1108  CB  GLU A 144      79.550 107.795 192.761  1.00113.16      APRO  
ATOM   1109  CG  GLU A 144      78.426 108.483 193.512  1.00113.16      APRO  
ATOM   1110  CD  GLU A 144      78.926 109.510 194.516  1.00113.16      APRO  
ATOM   1111  OE1 GLU A 144      79.802 110.332 194.167  1.00113.16      APRO  
ATOM   1112  OE2 GLU A 144      78.429 109.500 195.660  1.00113.16      APRO  
ATOM   1113  C   GLU A 144      79.060 108.127 190.328  1.00 89.08      APRO  
ATOM   1114  O   GLU A 144      77.860 108.413 190.354  1.00 89.27      APRO  
ATOM   1115  N   ALA A 145      79.631 107.477 189.316  1.00 87.49      APRO  
ATOM   1116  CA  ALA A 145      78.878 107.027 188.150  1.00 87.30      APRO  
ATOM   1117  CB  ALA A 145      78.816 108.133 187.117  1.00146.45      APRO  
ATOM   1118  C   ALA A 145      79.548 105.788 187.553  1.00 87.32      APRO  
ATOM   1119  O   ALA A 145      80.773 105.702 187.530  1.00 87.73      APRO  
ATOM   1120  N   LYS A 146      78.750 104.833 187.075  1.00 90.52      APRO  
ATOM   1121  CA  LYS A 146      79.299 103.611 186.483  1.00 90.40      APRO  
ATOM   1122  CB  LYS A 146      78.615 102.368 187.060  1.00109.12      APRO  
ATOM   1123  CG  LYS A 146      79.118 101.926 188.425  1.00109.12      APRO  
ATOM   1124  CD  LYS A 146      78.652 100.503 188.747  1.00109.12      APRO  
ATOM   1125  CE  LYS A 146      79.165  99.491 187.718  1.00109.12      APRO  
ATOM   1126  NZ  LYS A 146      78.757  98.090 188.030  1.00109.12      APRO  
ATOM   1127  C   LYS A 146      79.170 103.568 184.969  1.00 90.52      APRO  
ATOM   1128  O   LYS A 146      78.113 103.872 184.422  1.00 90.77      APRO  
ATOM   1129  N   VAL A 147      80.242 103.167 184.297  1.00109.59      APRO  
ATOM   1130  CA  VAL A 147      80.242 103.086 182.842  1.00109.58      APRO  
ATOM   1131  CB  VAL A 147      81.208 104.130 182.228  1.00126.77      APRO  
ATOM   1132  CG1 VAL A 147      81.278 103.961 180.713  1.00126.94      APRO  
ATOM   1133  CG2 VAL A 147      80.745 105.535 182.587  1.00126.89      APRO  
ATOM   1134  C   VAL A 147      80.662 101.700 182.369  1.00109.43      APRO  
ATOM   1135  O   VAL A 147      81.764 101.246 182.669  1.00109.62      APRO  
ATOM   1136  N   GLN A 148      79.777 101.031 181.635  1.00120.35      APRO  
ATOM   1137  CA  GLN A 148      80.056  99.699 181.107  1.00120.03      APRO  
ATOM   1138  CB  GLN A 148      79.155  98.647 181.758  1.00115.47      APRO  
ATOM   1139  CG  GLN A 148      79.541  98.253 183.166  1.00115.47      APRO  
ATOM   1140  CD  GLN A 148      78.677  97.126 183.708  1.00115.47      APRO  
ATOM   1141  OE1 GLN A 148      77.468  97.281 183.893  1.00115.47      APRO  
ATOM   1142  NE2 GLN A 148      79.297  95.980 183.961  1.00115.47      APRO  
ATOM   1143  C   GLN A 148      79.836  99.655 179.602  1.00119.85      APRO  
ATOM   1144  O   GLN A 148      78.903 100.268 179.084  1.00119.60      APRO  
ATOM   1145  N   TRP A 149      80.699  98.923 178.907  1.00126.68      APRO  
ATOM   1146  CA  TRP A 149      80.591  98.783 177.463  1.00126.75      APRO  
ATOM   1147  CB  TRP A 149      81.948  99.011 176.796  1.00121.24      APRO  
ATOM   1148  CG  TRP A 149      82.486 100.389 176.985  1.00121.22      APRO  
ATOM   1149  CD1 TRP A 149      83.119 100.878 178.090  1.00121.11      APRO  
ATOM   1150  NE1 TRP A 149      83.474 102.192 177.890  1.00121.09      APRO  
ATOM   1151  CE2 TRP A 149      83.068 102.577 176.640  1.00121.12      APRO  
ATOM   1152  CD2 TRP A 149      82.439 101.465 176.039  1.00121.25      APRO  
ATOM   1153  CE3 TRP A 149      81.926 101.596 174.740  1.00121.25      APRO  
ATOM   1154  CZ3 TRP A 149      82.057 102.821 174.090  1.00121.21      APRO  
ATOM   1155  CZ2 TRP A 149      83.202 103.809 175.987  1.00121.04      APRO  
ATOM   1156  CH2 TRP A 149      82.691 103.911 174.716  1.00121.31      APRO  
ATOM   1157  C   TRP A 149      80.077  97.395 177.107  1.00126.80      APRO  
ATOM   1158  O   TRP A 149      80.311  96.430 177.835  1.00126.62      APRO  
ATOM   1159  N   LYS A 150      79.372  97.301 175.986  1.00126.93      APRO  
ATOM   1160  CA  LYS A 150      78.826  96.031 175.535  1.00127.14      APRO  
ATOM   1161  CB  LYS A 150      77.363  95.900 175.962  1.00124.37      APRO  
ATOM   1162  CG  LYS A 150      77.136  95.974 177.462  1.00123.81      APRO  
ATOM   1163  CD  LYS A 150      75.650  95.901 177.789  1.00123.92      APRO  
ATOM   1164  CE  LYS A 150      75.382  96.079 179.281  1.00123.79      APRO  
ATOM   1165  NZ  LYS A 150      73.922  96.044 179.609  1.00124.26      APRO  
ATOM   1166  C   LYS A 150      78.925  95.913 174.022  1.00127.27      APRO  
ATOM   1167  O   LYS A 150      78.110  96.476 173.290  1.00127.39      APRO  
ATOM   1168  N   VAL A 151      79.936  95.188 173.559  1.00130.60      APRO  
ATOM   1169  CA  VAL A 151      80.131  94.976 172.132  1.00130.87      APRO  
ATOM   1170  CB  VAL A 151      81.623  94.907 171.780  1.00 99.37      APRO  
ATOM   1171  CG1 VAL A 151      81.790  94.750 170.279  1.00 99.37      APRO  
ATOM   1172  CG2 VAL A 151      82.333  96.165 172.283  1.00 99.37      APRO  
ATOM   1173  C   VAL A 151      79.464  93.648 171.801  1.00131.05      APRO  
ATOM   1174  O   VAL A 151      80.016  92.581 172.070  1.00130.87      APRO  
ATOM   1175  N   ASP A 152      78.275  93.728 171.212  1.00128.10      APRO  
ATOM   1176  CA  ASP A 152      77.483  92.547 170.881  1.00128.34      APRO  
ATOM   1177  CB  ASP A 152      78.293  91.520 170.075  1.00121.78      APRO  
ATOM   1178  CG  ASP A 152      78.388  91.871 168.598  1.00121.73      APRO  
ATOM   1179  OD1 ASP A 152      77.434  92.480 168.065  1.00121.40      APRO  
ATOM   1180  OD2 ASP A 152      79.406  91.519 167.963  1.00121.95      APRO  
ATOM   1181  C   ASP A 152      77.023  91.934 172.198  1.00128.56      APRO  
ATOM   1182  O   ASP A 152      77.038  90.715 172.376  1.00128.81      APRO  
ATOM   1183  N   ASN A 153      76.619  92.807 173.118  1.00123.80      APRO  
ATOM   1184  CA  ASN A 153      76.145  92.401 174.435  1.00123.85      APRO  
ATOM   1185  CB  ASN A 153      74.896  91.524 174.301  1.00139.60      APRO  
ATOM   1186  CG  ASN A 153      74.066  91.487 175.572  1.00139.60      APRO  
ATOM   1187  OD1 ASN A 153      74.602  91.431 176.676  1.00139.60      APRO  
ATOM   1188  ND2 ASN A 153      72.746  91.507 175.419  1.00139.60      APRO  
ATOM   1189  C   ASN A 153      77.237  91.632 175.178  1.00124.10      APRO  
ATOM   1190  O   ASN A 153      76.947  90.748 175.981  1.00124.06      APRO  
ATOM   1191  N   ALA A 154      78.495  91.969 174.908  1.00102.74      APRO  
ATOM   1192  CA  ALA A 154      79.619  91.299 175.558  1.00103.11      APRO  
ATOM   1193  CB  ALA A 154      80.593  90.771 174.510  1.00 89.83      APRO  
ATOM   1194  C   ALA A 154      80.337  92.253 176.503  1.00103.16      APRO  
ATOM   1195  O   ALA A 154      81.269  92.949 176.103  1.00103.35      APRO  
ATOM   1196  N   LEU A 155      79.898  92.276 177.758  1.00113.64      APRO  
ATOM   1197  CA  LEU A 155      80.487  93.151 178.765  1.00113.83      APRO  
ATOM   1198  CB  LEU A 155      80.054  92.696 180.163  1.00115.76      APRO  
ATOM   1199  CG  LEU A 155      80.639  93.456 181.358  1.00115.76      APRO  
ATOM   1200  CD1 LEU A 155      80.440  94.958 181.189  1.00115.76      APRO  
ATOM   1201  CD2 LEU A 155      79.973  92.966 182.635  1.00115.76      APRO  
ATOM   1202  C   LEU A 155      82.016  93.226 178.679  1.00113.79      APRO  
ATOM   1203  O   LEU A 155      82.724  92.350 179.175  1.00113.99      APRO  
ATOM   1204  N   GLN A 156      82.514  94.285 178.044  1.00175.99      APRO  
ATOM   1205  CA  GLN A 156      83.950  94.495 177.884  1.00175.94      APRO  
ATOM   1206  CB  GLN A 156      84.208  95.576 176.830  1.00138.30      APRO  
ATOM   1207  CG  GLN A 156      83.656  95.249 175.457  1.00138.30      APRO  
ATOM   1208  CD  GLN A 156      84.348  94.062 174.829  1.00138.30      APRO  
ATOM   1209  OE1 GLN A 156      85.559  94.086 174.607  1.00138.30      APRO  
ATOM   1210  NE2 GLN A 156      83.586  93.013 174.541  1.00138.30      APRO  
ATOM   1211  C   GLN A 156      84.590  94.916 179.204  1.00175.60      APRO  
ATOM   1212  O   GLN A 156      83.893  95.171 180.186  1.00175.13      APRO  
ATOM   1213  N   SER A 157      85.918  94.991 179.218  1.00142.94      APRO  
ATOM   1214  CA  SER A 157      86.648  95.385 180.417  1.00142.80      APRO  
ATOM   1215  CB  SER A 157      86.319  94.437 181.574  1.00129.49      APRO  
ATOM   1216  OG  SER A 157      86.632  93.096 181.243  1.00129.49      APRO  
ATOM   1217  C   SER A 157      88.155  95.397 180.191  1.00142.67      APRO  
ATOM   1218  O   SER A 157      88.677  94.641 179.374  1.00142.48      APRO  
ATOM   1219  N   GLY A 158      88.844  96.267 180.923  1.00120.57      APRO  
ATOM   1220  CA  GLY A 158      90.288  96.362 180.811  1.00120.42      APRO  
ATOM   1221  C   GLY A 158      90.802  96.883 179.482  1.00120.12      APRO  
ATOM   1222  O   GLY A 158      91.986  96.742 179.172  1.00119.99      APRO  
ATOM   1223  N   ASN A 159      89.919  97.487 178.696  1.00114.18      APRO  
ATOM   1224  CA  ASN A 159      90.298  98.030 177.395  1.00114.09      APRO  
ATOM   1225  CB  ASN A 159      89.707  97.164 176.278  1.00151.55      APRO  
ATOM   1226  CG  ASN A 159      88.212  96.942 176.434  1.00151.55      APRO  
ATOM   1227  OD1 ASN A 159      87.746  96.454 177.465  1.00151.55      APRO  
ATOM   1228  ND2 ASN A 159      87.454  97.292 175.403  1.00151.55      APRO  
ATOM   1229  C   ASN A 159      89.820  99.468 177.252  1.00114.03      APRO  
ATOM   1230  O   ASN A 159      89.980 100.096 176.203  1.00113.89      APRO  
ATOM   1231  N   SER A 160      89.247  99.986 178.329  1.00133.26      APRO  
ATOM   1232  CA  SER A 160      88.719 101.338 178.344  1.00132.87      APRO  
ATOM   1233  CB  SER A 160      87.218 101.290 178.633  1.00 94.86      APRO  
ATOM   1234  OG  SER A 160      86.955 100.576 179.832  1.00 94.86      APRO  
ATOM   1235  C   SER A 160      89.410 102.200 179.388  1.00132.65      APRO  
ATOM   1236  O   SER A 160      89.939 101.690 180.372  1.00132.77      APRO  
ATOM   1237  N   GLN A 161      89.399 103.509 179.167  1.00 96.69      APRO  
ATOM   1238  CA  GLN A 161      90.004 104.453 180.100  1.00 96.46      APRO  
ATOM   1239  CB  GLN A 161      91.358 104.928 179.567  1.00100.06      APRO  
ATOM   1240  CG  GLN A 161      92.308 103.794 179.209  1.00100.06      APRO  
ATOM   1241  CD  GLN A 161      93.723 104.273 178.938  1.00100.06      APRO  
ATOM   1242  OE1 GLN A 161      93.951 105.135 178.089  1.00100.06      APRO  
ATOM   1243  NE2 GLN A 161      94.685 103.708 179.659  1.00100.06      APRO  
ATOM   1244  C   GLN A 161      89.080 105.655 180.328  1.00 96.21      APRO  
ATOM   1245  O   GLN A 161      88.446 106.147 179.393  1.00 95.93      APRO  
ATOM   1246  N   GLU A 162      88.994 106.122 181.569  1.00 76.79      APRO  
ATOM   1247  CA  GLU A 162      88.143 107.266 181.874  1.00 76.84      APRO  
ATOM   1248  CB  GLU A 162      87.285 107.010 183.116  1.00 81.35      APRO  
ATOM   1249  CG  GLU A 162      86.287 105.876 182.995  1.00 81.35      APRO  
ATOM   1250  CD  GLU A 162      85.350 105.811 184.194  1.00 81.35      APRO  
ATOM   1251  OE1 GLU A 162      85.702 106.373 185.254  1.00 81.35      APRO  
ATOM   1252  OE2 GLU A 162      84.267 105.193 184.084  1.00 81.35      APRO  
ATOM   1253  C   GLU A 162      88.940 108.546 182.098  1.00 76.96      APRO  
ATOM   1254  O   GLU A 162      90.172 108.554 182.048  1.00 77.38      APRO  
ATOM   1255  N   SER A 163      88.198 109.620 182.347  1.00 67.24      APRO  
ATOM   1256  CA  SER A 163      88.747 110.943 182.595  1.00 67.05      APRO  
ATOM   1257  CB  SER A 163      89.308 111.535 181.299  1.00 60.44      APRO  
ATOM   1258  OG  SER A 163      89.948 112.780 181.532  1.00 59.71      APRO  
ATOM   1259  C   SER A 163      87.583 111.794 183.115  1.00 67.13      APRO  
ATOM   1260  O   SER A 163      86.437 111.576 182.727  1.00 67.13      APRO  
ATOM   1261  N   VAL A 164      87.869 112.743 184.002  1.00 65.70      APRO  
ATOM   1262  CA  VAL A 164      86.824 113.586 184.557  1.00 66.01      APRO  
ATOM   1263  CB  VAL A 164      86.309 113.031 185.898  1.00 52.96      APRO  
ATOM   1264  CG1 VAL A 164      85.412 114.054 186.597  1.00 52.96      APRO  
ATOM   1265  CG2 VAL A 164      85.545 111.733 185.647  1.00 52.96      APRO  
ATOM   1266  C   VAL A 164      87.277 115.021 184.752  1.00 66.19      APRO  
ATOM   1267  O   VAL A 164      88.466 115.300 184.900  1.00 66.36      APRO  
ATOM   1268  N   THR A 165      86.304 115.924 184.750  1.00 79.03      APRO  
ATOM   1269  CA  THR A 165      86.540 117.347 184.897  1.00 79.55      APRO  
ATOM   1270  CB  THR A 165      85.563 118.142 183.983  1.00 77.09      APRO  
ATOM   1271  OG1 THR A 165      84.203 117.841 184.339  1.00 77.09      APRO  
ATOM   1272  CG2 THR A 165      85.783 117.763 182.520  1.00 77.09      APRO  
ATOM   1273  C   THR A 165      86.364 117.794 186.343  1.00 79.71      APRO  
ATOM   1274  O   THR A 165      85.683 117.133 187.125  1.00 80.08      APRO  
ATOM   1275  N   GLU A 166      86.986 118.911 186.697  1.00 69.02      APRO  
ATOM   1276  CA  GLU A 166      86.865 119.432 188.050  1.00 69.25      APRO  
ATOM   1277  CB  GLU A 166      87.894 120.535 188.305  1.00129.15      APRO  
ATOM   1278  CG  GLU A 166      89.335 120.057 188.406  1.00129.15      APRO  
ATOM   1279  CD  GLU A 166      89.555 119.094 189.558  1.00129.15      APRO  
ATOM   1280  OE1 GLU A 166      89.170 119.429 190.698  1.00129.15      APRO  
ATOM   1281  OE2 GLU A 166      90.118 118.004 189.322  1.00129.15      APRO  
ATOM   1282  C   GLU A 166      85.468 120.008 188.185  1.00 69.30      APRO  
ATOM   1283  O   GLU A 166      84.956 120.601 187.239  1.00 69.11      APRO  
ATOM   1284  N   GLN A 167      84.853 119.836 189.354  1.00 75.04      APRO  
ATOM   1285  CA  GLN A 167      83.503 120.345 189.591  1.00 74.84      APRO  
ATOM   1286  CB  GLN A 167      83.266 120.519 191.095  1.00 85.74      APRO  
ATOM   1287  CG  GLN A 167      81.841 120.880 191.470  1.00 86.00      APRO  
ATOM   1288  CD  GLN A 167      81.574 120.714 192.951  1.00 86.16      APRO  
ATOM   1289  OE1 GLN A 167      82.312 121.238 193.788  1.00 86.14      APRO  
ATOM   1290  NE2 GLN A 167      80.516 119.985 193.285  1.00 85.53      APRO  
ATOM   1291  C   GLN A 167      83.301 121.668 188.852  1.00 74.70      APRO  
ATOM   1292  O   GLN A 167      84.077 122.609 189.015  1.00 74.48      APRO  
ATOM   1293  N   ASP A 168      82.264 121.728 188.023  1.00 77.18      APRO  
ATOM   1294  CA  ASP A 168      82.002 122.933 187.254  1.00 77.41      APRO  
ATOM   1295  CB  ASP A 168      80.741 122.792 186.412  1.00 81.06      APRO  
ATOM   1296  CG  ASP A 168      80.562 123.956 185.454  1.00 81.06      APRO  
ATOM   1297  OD1 ASP A 168      81.296 123.997 184.447  1.00 81.06      APRO  
ATOM   1298  OD2 ASP A 168      79.710 124.833 185.712  1.00 81.06      APRO  
ATOM   1299  C   ASP A 168      81.873 124.194 188.087  1.00 77.61      APRO  
ATOM   1300  O   ASP A 168      81.081 124.268 189.029  1.00 77.68      APRO  
ATOM   1301  N   SER A 169      82.648 125.196 187.698  1.00 76.17      APRO  
ATOM   1302  CA  SER A 169      82.666 126.484 188.365  1.00 76.59      APRO  
ATOM   1303  CB  SER A 169      83.603 127.436 187.621  1.00 84.70      APRO  
ATOM   1304  OG  SER A 169      83.374 128.780 188.010  1.00 83.95      APRO  
ATOM   1305  C   SER A 169      81.303 127.142 188.475  1.00 76.85      APRO  
ATOM   1306  O   SER A 169      81.048 127.870 189.434  1.00 77.10      APRO  
ATOM   1307  N   LYS A 170      80.429 126.884 187.503  1.00 96.33      APRO  
ATOM   1308  CA  LYS A 170      79.110 127.513 187.474  1.00 96.12      APRO  
ATOM   1309  CB  LYS A 170      78.831 128.026 186.060  1.00138.29      APRO  
ATOM   1310  CG  LYS A 170      77.714 129.052 185.982  1.00138.29      APRO  
ATOM   1311  CD  LYS A 170      77.685 129.719 184.613  1.00138.29      APRO  
ATOM   1312  CE  LYS A 170      76.692 130.871 184.562  1.00138.29      APRO  
ATOM   1313  NZ  LYS A 170      76.765 131.588 183.257  1.00138.29      APRO  
ATOM   1314  C   LYS A 170      77.910 126.706 187.968  1.00 96.14      APRO  
ATOM   1315  O   LYS A 170      77.114 127.217 188.753  1.00 96.29      APRO  
ATOM   1316  N   ASP A 171      77.758 125.464 187.515  1.00 74.13      APRO  
ATOM   1317  CA  ASP A 171      76.613 124.661 187.947  1.00 74.14      APRO  
ATOM   1318  CB  ASP A 171      75.811 124.163 186.726  1.00 77.05      APRO  
ATOM   1319  CG  ASP A 171      76.603 123.218 185.830  1.00 77.62      APRO  
ATOM   1320  OD1 ASP A 171      76.062 122.798 184.781  1.00 76.99      APRO  
ATOM   1321  OD2 ASP A 171      77.759 122.888 186.166  1.00 77.26      APRO  
ATOM   1322  C   ASP A 171      76.972 123.492 188.870  1.00 73.89      APRO  
ATOM   1323  O   ASP A 171      76.135 122.631 189.155  1.00 73.93      APRO  
ATOM   1324  N   SER A 172      78.221 123.480 189.334  1.00 66.57      APRO  
ATOM   1325  CA  SER A 172      78.725 122.452 190.245  1.00 66.13      APRO  
ATOM   1326  CB  SER A 172      78.106 122.635 191.634  1.00 64.65      APRO  
ATOM   1327  OG  SER A 172      78.175 123.988 192.048  1.00 64.65      APRO  
ATOM   1328  C   SER A 172      78.465 121.027 189.778  1.00 65.80      APRO  
ATOM   1329  O   SER A 172      78.046 120.189 190.570  1.00 65.83      APRO  
ATOM   1330  N   THR A 173      78.705 120.743 188.504  1.00 77.46      APRO  
ATOM   1331  CA  THR A 173      78.484 119.393 187.999  1.00 77.29      APRO  
ATOM   1332  CB  THR A 173      77.379 119.352 186.911  1.00 64.87      APRO  
ATOM   1333  OG1 THR A 173      77.784 120.145 185.792  1.00 65.35      APRO  
ATOM   1334  CG2 THR A 173      76.064 119.890 187.452  1.00 64.37      APRO  
ATOM   1335  C   THR A 173      79.768 118.846 187.396  1.00 77.06      APRO  
ATOM   1336  O   THR A 173      80.712 119.592 187.131  1.00 77.08      APRO  
ATOM   1337  N   TYR A 174      79.797 117.538 187.182  1.00 72.61      APRO  
ATOM   1338  CA  TYR A 174      80.962 116.895 186.600  1.00 72.40      APRO  
ATOM   1339  CB  TYR A 174      81.488 115.783 187.515  1.00 93.79      APRO  
ATOM   1340  CG  TYR A 174      81.933 116.239 188.883  1.00 94.62      APRO  
ATOM   1341  CD1 TYR A 174      81.055 116.217 189.964  1.00 95.19      APRO  
ATOM   1342  CE1 TYR A 174      81.454 116.645 191.218  1.00 95.28      APRO  
ATOM   1343  CZ  TYR A 174      82.745 117.105 191.402  1.00 95.24      APRO  
ATOM   1344  OH  TYR A 174      83.138 117.545 192.644  1.00 96.04      APRO  
ATOM   1345  CD2 TYR A 174      83.229 116.703 189.093  1.00 94.89      APRO  
ATOM   1346  CE2 TYR A 174      83.639 117.136 190.344  1.00 95.25      APRO  
ATOM   1347  C   TYR A 174      80.623 116.288 185.248  1.00 72.02      APRO  
ATOM   1348  O   TYR A 174      79.459 116.172 184.877  1.00 72.09      APRO  
ATOM   1349  N   SER A 175      81.654 115.896 184.515  1.00 56.66      APRO  
ATOM   1350  CA  SER A 175      81.474 115.278 183.213  1.00 56.15      APRO  
ATOM   1351  CB  SER A 175      81.600 116.316 182.094  1.00 56.13      APRO  
ATOM   1352  OG  SER A 175      80.662 117.364 182.253  1.00 55.23      APRO  
ATOM   1353  C   SER A 175      82.579 114.249 183.086  1.00 56.17      APRO  
ATOM   1354  O   SER A 175      83.736 114.546 183.367  1.00 56.42      APRO  
ATOM   1355  N   LEU A 176      82.210 113.046 182.664  1.00 95.92      APRO  
ATOM   1356  CA  LEU A 176      83.148 111.945 182.502  1.00 95.74      APRO  
ATOM   1357  CB  LEU A 176      82.706 110.775 183.388  1.00 79.60      APRO  
ATOM   1358  CG  LEU A 176      83.486 109.462 183.457  1.00 79.60      APRO  
ATOM   1359  CD1 LEU A 176      82.984 108.641 184.639  1.00 79.60      APRO  
ATOM   1360  CD2 LEU A 176      83.323 108.691 182.166  1.00 79.60      APRO  
ATOM   1361  C   LEU A 176      83.158 111.526 181.040  1.00 95.63      APRO  
ATOM   1362  O   LEU A 176      82.159 111.685 180.337  1.00 95.04      APRO  
ATOM   1363  N   SER A 177      84.286 111.002 180.578  1.00 76.11      APRO  
ATOM   1364  CA  SER A 177      84.389 110.554 179.200  1.00 76.40      APRO  
ATOM   1365  CB  SER A 177      85.019 111.645 178.332  1.00 65.47      APRO  
ATOM   1366  OG  SER A 177      86.401 111.791 178.600  1.00 65.47      APRO  
ATOM   1367  C   SER A 177      85.196 109.261 179.087  1.00 76.67      APRO  
ATOM   1368  O   SER A 177      86.427 109.279 179.016  1.00 76.72      APRO  
ATOM   1369  N   SER A 178      84.492 108.135 179.082  1.00110.49      APRO  
ATOM   1370  CA  SER A 178      85.134 106.833 178.964  1.00110.53      APRO  
ATOM   1371  CB  SER A 178      84.164 105.728 179.371  1.00 84.22      APRO  
ATOM   1372  OG  SER A 178      84.668 104.461 178.991  1.00 83.55      APRO  
ATOM   1373  C   SER A 178      85.569 106.620 177.525  1.00110.60      APRO  
ATOM   1374  O   SER A 178      85.025 107.240 176.613  1.00110.68      APRO  
ATOM   1375  N   THR A 179      86.541 105.741 177.314  1.00100.96      APRO  
ATOM   1376  CA  THR A 179      87.030 105.479 175.965  1.00101.20      APRO  
ATOM   1377  CB  THR A 179      88.332 106.269 175.680  1.00 74.66      APRO  
ATOM   1378  OG1 THR A 179      88.107 107.670 175.904  1.00 74.61      APRO  
ATOM   1379  CG2 THR A 179      88.801 106.028 174.233  1.00 75.07      APRO  
ATOM   1380  C   THR A 179      87.295 103.999 175.714  1.00101.21      APRO  
ATOM   1381  O   THR A 179      88.114 103.377 176.389  1.00101.21      APRO  
ATOM   1382  N   LEU A 180      86.594 103.444 174.735  1.00 98.16      APRO  
ATOM   1383  CA  LEU A 180      86.748 102.043 174.363  1.00 98.30      APRO  
ATOM   1384  CB  LEU A 180      85.399 101.492 173.887  1.00 93.70      APRO  
ATOM   1385  CG  LEU A 180      85.143  99.996 173.687  1.00 93.55      APRO  
ATOM   1386  CD1 LEU A 180      86.160  99.404 172.733  1.00 93.34      APRO  
ATOM   1387  CD2 LEU A 180      85.190  99.302 175.032  1.00 93.73      APRO  
ATOM   1388  C   LEU A 180      87.761 102.022 173.220  1.00 98.37      APRO  
ATOM   1389  O   LEU A 180      87.611 102.750 172.240  1.00 98.42      APRO  
ATOM   1390  N   THR A 181      88.801 101.206 173.343  1.00120.14      APRO  
ATOM   1391  CA  THR A 181      89.798 101.142 172.284  1.00120.12      APRO  
ATOM   1392  CB  THR A 181      91.095 101.852 172.694  1.00104.29      APRO  
ATOM   1393  OG1 THR A 181      90.799 103.211 173.043  1.00104.29      APRO  
ATOM   1394  CG2 THR A 181      92.092 101.847 171.541  1.00104.29      APRO  
ATOM   1395  C   THR A 181      90.121  99.717 171.875  1.00119.95      APRO  
ATOM   1396  O   THR A 181      90.556  98.905 172.691  1.00120.01      APRO  
ATOM   1397  N   LEU A 182      89.892  99.432 170.597  1.00113.92      APRO  
ATOM   1398  CA  LEU A 182      90.142  98.119 170.019  1.00113.91      APRO  
ATOM   1399  CB  LEU A 182      88.819  97.393 169.764  1.00101.70      APRO  
ATOM   1400  CG  LEU A 182      88.017  96.951 170.990  1.00101.70      APRO  
ATOM   1401  CD1 LEU A 182      86.589  96.622 170.581  1.00101.70      APRO  
ATOM   1402  CD2 LEU A 182      88.697  95.748 171.637  1.00101.70      APRO  
ATOM   1403  C   LEU A 182      90.891  98.267 168.701  1.00114.13      APRO  
ATOM   1404  O   LEU A 182      91.193  99.379 168.260  1.00113.99      APRO  
ATOM   1405  N   SER A 183      91.192  97.135 168.079  1.00168.07      APRO  
ATOM   1406  CA  SER A 183      91.884  97.130 166.801  1.00168.14      APRO  
ATOM   1407  CB  SER A 183      92.714  95.853 166.661  1.00 92.39      APRO  
ATOM   1408  OG  SER A 183      91.902  94.698 166.785  1.00 92.39      APRO  
ATOM   1409  C   SER A 183      90.814  97.185 165.719  1.00168.27      APRO  
ATOM   1410  O   SER A 183      89.703  96.696 165.922  1.00168.38      APRO  
ATOM   1411  N   LYS A 184      91.140  97.780 164.575  1.00185.13      APRO  
ATOM   1412  CA  LYS A 184      90.174  97.886 163.488  1.00185.00      APRO  
ATOM   1413  CB  LYS A 184      90.824  98.464 162.225  1.00145.61      APRO  
ATOM   1414  CG  LYS A 184      91.551  97.441 161.361  1.00145.61      APRO  
ATOM   1415  CD  LYS A 184      91.899  98.021 159.995  1.00145.61      APRO  
ATOM   1416  CE  LYS A 184      92.458  96.954 159.068  1.00145.61      APRO  
ATOM   1417  NZ  LYS A 184      92.796  97.500 157.726  1.00145.61      APRO  
ATOM   1418  C   LYS A 184      89.613  96.506 163.181  1.00184.91      APRO  
ATOM   1419  O   LYS A 184      88.538  96.374 162.600  1.00185.01      APRO  
ATOM   1420  N   ALA A 185      90.355  95.478 163.579  1.00119.54      APRO  
ATOM   1421  CA  ALA A 185      89.945  94.101 163.353  1.00119.78      APRO  
ATOM   1422  CB  ALA A 185      91.117  93.167 163.603  1.00119.70      APRO  
ATOM   1423  C   ALA A 185      88.757  93.701 164.229  1.00120.15      APRO  
ATOM   1424  O   ALA A 185      87.821  93.062 163.752  1.00120.24      APRO  
ATOM   1425  N   ASP A 186      88.798  94.074 165.506  1.00149.25      APRO  
ATOM   1426  CA  ASP A 186      87.718  93.744 166.435  1.00149.53      APRO  
ATOM   1427  CB  ASP A 186      88.150  94.026 167.877  1.00143.36      APRO  
ATOM   1428  CG  ASP A 186      89.385  93.249 168.280  1.00143.36      APRO  
ATOM   1429  OD1 ASP A 186      89.366  92.004 168.183  1.00143.36      APRO  
ATOM   1430  OD2 ASP A 186      90.373  93.885 168.699  1.00143.36      APRO  
ATOM   1431  C   ASP A 186      86.466  94.555 166.123  1.00149.59      APRO  
ATOM   1432  O   ASP A 186      85.350  94.032 166.126  1.00149.73      APRO  
ATOM   1433  N   TYR A 187      86.667  95.840 165.856  1.00169.74      APRO  
ATOM   1434  CA  TYR A 187      85.576  96.754 165.546  1.00169.69      APRO  
ATOM   1435  CB  TYR A 187      86.138  98.159 165.285  1.00137.32      APRO  
ATOM   1436  CG  TYR A 187      85.093  99.206 164.959  1.00137.32      APRO  
ATOM   1437  CD1 TYR A 187      84.019  99.438 165.816  1.00137.32      APRO  
ATOM   1438  CE1 TYR A 187      83.056 100.397 165.524  1.00137.32      APRO  
ATOM   1439  CZ  TYR A 187      83.162 101.141 164.363  1.00137.32      APRO  
ATOM   1440  OH  TYR A 187      82.209 102.091 164.085  1.00137.32      APRO  
ATOM   1441  CD2 TYR A 187      85.180  99.969 163.792  1.00137.32      APRO  
ATOM   1442  CE2 TYR A 187      84.220 100.935 163.490  1.00137.32      APRO  
ATOM   1443  C   TYR A 187      84.754  96.289 164.347  1.00169.59      APRO  
ATOM   1444  O   TYR A 187      83.545  96.521 164.286  1.00170.10      APRO  
ATOM   1445  N   GLU A 188      85.410  95.626 163.400  1.00198.77      APRO  
ATOM   1446  CA  GLU A 188      84.729  95.147 162.204  1.00198.77      APRO  
ATOM   1447  CB  GLU A 188      85.600  95.403 160.978  1.00121.40      APRO  
ATOM   1448  CG  GLU A 188      85.955  96.862 160.799  1.00121.40      APRO  
ATOM   1449  CD  GLU A 188      86.763  97.110 159.552  1.00121.40      APRO  
ATOM   1450  OE1 GLU A 188      87.839  96.491 159.409  1.00121.40      APRO  
ATOM   1451  OE2 GLU A 188      86.324  97.927 158.715  1.00121.40      APRO  
ATOM   1452  C   GLU A 188      84.360  93.670 162.285  1.00198.77      APRO  
ATOM   1453  O   GLU A 188      84.200  93.002 161.263  1.00198.77      APRO  
ATOM   1454  N   LYS A 189      84.230  93.166 163.507  1.00146.74      APRO  
ATOM   1455  CA  LYS A 189      83.859  91.775 163.732  1.00147.22      APRO  
ATOM   1456  CB  LYS A 189      85.056  90.980 164.259  1.00156.21      APRO  
ATOM   1457  CG  LYS A 189      86.164  90.837 163.227  1.00156.21      APRO  
ATOM   1458  CD  LYS A 189      87.375  90.077 163.754  1.00156.21      APRO  
ATOM   1459  CE  LYS A 189      88.478  90.019 162.695  1.00156.21      APRO  
ATOM   1460  NZ  LYS A 189      89.704  89.297 163.145  1.00156.21      APRO  
ATOM   1461  C   LYS A 189      82.706  91.738 164.723  1.00147.30      APRO  
ATOM   1462  O   LYS A 189      82.372  90.692 165.278  1.00147.50      APRO  
ATOM   1463  N   HSD A 190      82.107  92.905 164.934  1.00123.06      APRO  
ATOM   1464  CA  HSD A 190      80.973  93.060 165.833  1.00122.93      APRO  
ATOM   1465  CB  HSD A 190      81.453  93.477 167.226  1.00157.08      APRO  
ATOM   1466  ND1 HSD A 190      83.527  92.054 167.463  1.00157.08      APRO  
ATOM   1467  CG  HSD A 190      82.283  92.438 167.917  1.00157.08      APRO  
ATOM   1468  CE1 HSD A 190      84.019  91.126 168.264  1.00157.08      APRO  
ATOM   1469  NE2 HSD A 190      83.139  90.894 169.222  1.00157.08      APRO  
ATOM   1470  CD2 HSD A 190      82.046  91.701 169.028  1.00157.08      APRO  
ATOM   1471  C   HSD A 190      80.039  94.123 165.252  1.00123.00      APRO  
ATOM   1472  O   HSD A 190      80.416  94.838 164.321  1.00123.08      APRO  
ATOM   1473  N   LYS A 191      78.827  94.228 165.794  1.00137.76      APRO  
ATOM   1474  CA  LYS A 191      77.855  95.204 165.302  1.00137.76      APRO  
ATOM   1475  CB  LYS A 191      76.673  94.480 164.648  1.00160.97      APRO  
ATOM   1476  CG  LYS A 191      77.074  93.621 163.457  1.00160.97      APRO  
ATOM   1477  CD  LYS A 191      75.906  92.819 162.912  1.00160.97      APRO  
ATOM   1478  CE  LYS A 191      76.357  91.897 161.789  1.00160.97      APRO  
ATOM   1479  NZ  LYS A 191      75.244  91.046 161.290  1.00160.97      APRO  
ATOM   1480  C   LYS A 191      77.338  96.153 166.380  1.00137.76      APRO  
ATOM   1481  O   LYS A 191      77.465  97.371 166.256  1.00137.76      APRO  
ATOM   1482  N   VAL A 192      76.754  95.593 167.433  1.00175.56      APRO  
ATOM   1483  CA  VAL A 192      76.221  96.401 168.523  1.00175.22      APRO  
ATOM   1484  CB  VAL A 192      75.291  95.569 169.439  1.00146.28      APRO  
ATOM   1485  CG1 VAL A 192      74.760  96.439 170.570  1.00146.28      APRO  
ATOM   1486  CG2 VAL A 192      74.142  94.989 168.626  1.00146.28      APRO  
ATOM   1487  C   VAL A 192      77.330  97.007 169.382  1.00175.20      APRO  
ATOM   1488  O   VAL A 192      78.196  96.298 169.896  1.00175.06      APRO  
ATOM   1489  N   TYR A 193      77.290  98.326 169.529  1.00122.70      APRO  
ATOM   1490  CA  TYR A 193      78.266  99.054 170.330  1.00122.54      APRO  
ATOM   1491  CB  TYR A 193      79.201  99.852 169.426  1.00145.59      APRO  
ATOM   1492  CG  TYR A 193      80.399  99.064 168.966  1.00145.38      APRO  
ATOM   1493  CD1 TYR A 193      81.436  98.768 169.848  1.00145.48      APRO  
ATOM   1494  CE1 TYR A 193      82.538  98.025 169.443  1.00145.68      APRO  
ATOM   1495  CZ  TYR A 193      82.609  97.566 168.141  1.00145.75      APRO  
ATOM   1496  OH  TYR A 193      83.700  96.829 167.742  1.00144.97      APRO  
ATOM   1497  CD2 TYR A 193      80.491  98.594 167.659  1.00145.36      APRO  
ATOM   1498  CE2 TYR A 193      81.589  97.845 167.242  1.00145.70      APRO  
ATOM   1499  C   TYR A 193      77.530  99.990 171.273  1.00122.46      APRO  
ATOM   1500  O   TYR A 193      77.087 101.065 170.872  1.00122.42      APRO  
ATOM   1501  N   ALA A 194      77.405  99.579 172.529  1.00137.04      APRO  
ATOM   1502  CA  ALA A 194      76.698 100.384 173.513  1.00137.08      APRO  
ATOM   1503  CB  ALA A 194      75.521  99.590 174.059  1.00 68.45      APRO  
ATOM   1504  C   ALA A 194      77.575 100.883 174.661  1.00137.08      APRO  
ATOM   1505  O   ALA A 194      78.705 100.433 174.852  1.00137.02      APRO  
ATOM   1506  N   CYS A 195      77.031 101.829 175.420  1.00108.71      APRO  
ATOM   1507  CA  CYS A 195      77.715 102.413 176.566  1.00108.90      APRO  
ATOM   1508  CB  CYS A 195      78.280 103.784 176.198  1.00121.87      APRO  
ATOM   1509  SG  CYS A 195      79.039 104.657 177.601  1.00122.68      APRO  
ATOM   1510  C   CYS A 195      76.694 102.558 177.689  1.00108.99      APRO  
ATOM   1511  O   CYS A 195      75.889 103.487 177.684  1.00108.84      APRO  
ATOM   1512  N   GLU A 196      76.726 101.637 178.647  1.00116.02      APRO  
ATOM   1513  CA  GLU A 196      75.778 101.662 179.755  1.00115.76      APRO  
ATOM   1514  CB  GLU A 196      75.589 100.251 180.309  1.00157.48      APRO  
ATOM   1515  CG  GLU A 196      74.425 100.122 181.268  1.00157.48      APRO  
ATOM   1516  CD  GLU A 196      74.160  98.687 181.655  1.00157.48      APRO  
ATOM   1517  OE1 GLU A 196      75.035  98.073 182.302  1.00157.48      APRO  
ATOM   1518  OE2 GLU A 196      73.078  98.171 181.305  1.00157.48      APRO  
ATOM   1519  C   GLU A 196      76.185 102.608 180.880  1.00115.69      APRO  
ATOM   1520  O   GLU A 196      77.276 102.493 181.441  1.00115.74      APRO  
ATOM   1521  N   VAL A 197      75.287 103.534 181.208  1.00 98.10      APRO  
ATOM   1522  CA  VAL A 197      75.521 104.527 182.253  1.00 97.90      APRO  
ATOM   1523  CB  VAL A 197      75.397 105.970 181.681  1.00 81.59      APRO  
ATOM   1524  CG1 VAL A 197      75.393 107.002 182.814  1.00 81.59      APRO  
ATOM   1525  CG2 VAL A 197      76.553 106.244 180.721  1.00 81.59      APRO  
ATOM   1526  C   VAL A 197      74.561 104.382 183.432  1.00 98.00      APRO  
ATOM   1527  O   VAL A 197      73.345 104.461 183.269  1.00 97.79      APRO  
ATOM   1528  N   THR A 198      75.120 104.169 184.620  1.00106.63      APRO  
ATOM   1529  CA  THR A 198      74.321 104.030 185.835  1.00106.57      APRO  
ATOM   1530  CB  THR A 198      74.682 102.750 186.608  1.00 97.92      APRO  
ATOM   1531  OG1 THR A 198      74.709 101.639 185.703  1.00 98.62      APRO  
ATOM   1532  CG2 THR A 198      73.654 102.482 187.707  1.00 98.30      APRO  
ATOM   1533  C   THR A 198      74.632 105.230 186.715  1.00106.51      APRO  
ATOM   1534  O   THR A 198      75.798 105.587 186.886  1.00106.67      APRO  
ATOM   1535  N   HSD A 199      73.596 105.847 187.277  1.00 78.77      APRO  
ATOM   1536  CA  HSD A 199      73.792 107.023 188.120  1.00 78.95      APRO  
ATOM   1537  CB  HSD A 199      73.760 108.289 187.248  1.00 85.20      APRO  
ATOM   1538  ND1 HSD A 199      75.598 109.716 188.232  1.00 84.31      APRO  
ATOM   1539  CG  HSD A 199      74.265 109.519 187.938  1.00 84.73      APRO  
ATOM   1540  CE1 HSD A 199      75.743 110.870 188.858  1.00 84.32      APRO  
ATOM   1541  NE2 HSD A 199      74.553 111.430 188.980  1.00 84.24      APRO  
ATOM   1542  CD2 HSD A 199      73.612 110.608 188.413  1.00 84.40      APRO  
ATOM   1543  C   HSD A 199      72.738 107.136 189.221  1.00 79.17      APRO  
ATOM   1544  O   HSD A 199      71.702 106.473 189.178  1.00 79.51      APRO  
ATOM   1545  N   GLN A 200      73.014 107.986 190.208  1.00121.57      APRO  
ATOM   1546  CA  GLN A 200      72.094 108.205 191.318  1.00121.68      APRO  
ATOM   1547  CB  GLN A 200      72.786 108.986 192.436  1.00110.25      APRO  
ATOM   1548  CG  GLN A 200      71.942 109.141 193.690  1.00110.25      APRO  
ATOM   1549  CD  GLN A 200      72.356 110.333 194.531  1.00110.25      APRO  
ATOM   1550  OE1 GLN A 200      73.530 110.496 194.871  1.00110.25      APRO  
ATOM   1551  NE2 GLN A 200      71.388 111.174 194.876  1.00110.25      APRO  
ATOM   1552  C   GLN A 200      70.880 108.996 190.837  1.00121.85      APRO  
ATOM   1553  O   GLN A 200      69.864 109.082 191.529  1.00121.78      APRO  
ATOM   1554  N   GLY A 201      70.998 109.580 189.649  1.00 94.45      APRO  
ATOM   1555  CA  GLY A 201      69.908 110.358 189.095  1.00 94.59      APRO  
ATOM   1556  C   GLY A 201      69.143 109.601 188.029  1.00 94.95      APRO  
ATOM   1557  O   GLY A 201      68.079 110.037 187.601  1.00 95.05      APRO  
ATOM   1558  N   LEU A 202      69.684 108.468 187.597  1.00 81.17      APRO  
ATOM   1559  CA  LEU A 202      69.035 107.651 186.582  1.00 81.40      APRO  
ATOM   1560  CB  LEU A 202      70.051 107.178 185.551  1.00116.26      APRO  
ATOM   1561  CG  LEU A 202      70.817 108.278 184.835  1.00116.26      APRO  
ATOM   1562  CD1 LEU A 202      71.806 107.646 183.876  1.00116.26      APRO  
ATOM   1563  CD2 LEU A 202      69.846 109.183 184.103  1.00116.26      APRO  
ATOM   1564  C   LEU A 202      68.377 106.437 187.219  1.00 81.49      APRO  
ATOM   1565  O   LEU A 202      69.063 105.563 187.759  1.00 81.79      APRO  
ATOM   1566  N   ARG A 203      67.049 106.386 187.138  1.00135.03      APRO  
ATOM   1567  CA  ARG A 203      66.258 105.295 187.701  1.00135.03      APRO  
ATOM   1568  CB  ARG A 203      64.778 105.514 187.383  1.00123.07      APRO  
ATOM   1569  CG  ARG A 203      64.284 106.872 187.841  1.00123.07      APRO  
ATOM   1570  CD  ARG A 203      62.893 107.204 187.332  1.00123.07      APRO  
ATOM   1571  NE  ARG A 203      62.571 108.607 187.583  1.00123.07      APRO  
ATOM   1572  CZ  ARG A 203      61.465 109.213 187.165  1.00123.07      APRO  
ATOM   1573  NH1 ARG A 203      60.560 108.537 186.472  1.00123.07      APRO  
ATOM   1574  NH2 ARG A 203      61.271 110.499 187.426  1.00123.07      APRO  
ATOM   1575  C   ARG A 203      66.709 103.942 187.177  1.00135.03      APRO  
ATOM   1576  O   ARG A 203      66.620 102.939 187.881  1.00135.03      APRO  
ATOM   1577  N   SER A 204      67.194 103.922 185.939  1.00100.23      APRO  
ATOM   1578  CA  SER A 204      67.674 102.690 185.322  1.00 99.85      APRO  
ATOM   1579  CB  SER A 204      66.558 102.036 184.501  1.00168.82      APRO  
ATOM   1580  OG  SER A 204      65.459 101.684 185.321  1.00168.82      APRO  
ATOM   1581  C   SER A 204      68.869 102.980 184.419  1.00 99.79      APRO  
ATOM   1582  O   SER A 204      68.977 104.066 183.853  1.00 99.53      APRO  
ATOM   1583  N   PRO A 205      69.787 102.012 184.275  1.00115.62      APRO  
ATOM   1584  CD  PRO A 205      69.850 100.717 184.975  1.00 88.11      APRO  
ATOM   1585  CA  PRO A 205      70.968 102.200 183.427  1.00115.65      APRO  
ATOM   1586  CB  PRO A 205      71.613 100.816 183.431  1.00 88.11      APRO  
ATOM   1587  CG  PRO A 205      71.311 100.331 184.815  1.00 88.11      APRO  
ATOM   1588  C   PRO A 205      70.621 102.675 182.019  1.00115.45      APRO  
ATOM   1589  O   PRO A 205      69.882 102.010 181.297  1.00115.37      APRO  
ATOM   1590  N   VAL A 206      71.156 103.834 181.646  1.00104.94      APRO  
ATOM   1591  CA  VAL A 206      70.931 104.415 180.326  1.00104.64      APRO  
ATOM   1592  CB  VAL A 206      71.151 105.936 180.358  1.00108.80      APRO  
ATOM   1593  CG1 VAL A 206      71.098 106.505 178.951  1.00108.80      APRO  
ATOM   1594  CG2 VAL A 206      70.097 106.585 181.232  1.00108.80      APRO  
ATOM   1595  C   VAL A 206      71.897 103.800 179.321  1.00104.44      APRO  
ATOM   1596  O   VAL A 206      73.087 103.670 179.599  1.00103.99      APRO  
ATOM   1597  N   THR A 207      71.391 103.425 178.151  1.00105.59      APRO  
ATOM   1598  CA  THR A 207      72.246 102.820 177.140  1.00105.64      APRO  
ATOM   1599  CB  THR A 207      71.894 101.341 176.928  1.00 95.68      APRO  
ATOM   1600  OG1 THR A 207      71.885 100.666 178.192  1.00 95.68      APRO  
ATOM   1601  CG2 THR A 207      72.914 100.685 176.008  1.00 95.68      APRO  
ATOM   1602  C   THR A 207      72.164 103.513 175.789  1.00105.51      APRO  
ATOM   1603  O   THR A 207      71.148 103.440 175.104  1.00105.89      APRO  
ATOM   1604  N   LYS A 208      73.240 104.191 175.417  1.00101.86      APRO  
ATOM   1605  CA  LYS A 208      73.313 104.874 174.135  1.00101.94      APRO  
ATOM   1606  CB  LYS A 208      74.001 106.230 174.288  1.00105.85      APRO  
ATOM   1607  CG  LYS A 208      73.353 107.152 175.304  1.00105.85      APRO  
ATOM   1608  CD  LYS A 208      71.979 107.626 174.850  1.00105.85      APRO  
ATOM   1609  CE  LYS A 208      71.383 108.623 175.841  1.00105.85      APRO  
ATOM   1610  NZ  LYS A 208      70.081 109.179 175.376  1.00105.85      APRO  
ATOM   1611  C   LYS A 208      74.164 103.969 173.260  1.00102.15      APRO  
ATOM   1612  O   LYS A 208      75.248 103.553 173.672  1.00102.38      APRO  
ATOM   1613  N   SER A 209      73.687 103.655 172.061  1.00115.88      APRO  
ATOM   1614  CA  SER A 209      74.452 102.781 171.183  1.00116.48      APRO  
ATOM   1615  CB  SER A 209      74.027 101.327 171.399  1.00108.51      APRO  
ATOM   1616  OG  SER A 209      72.647 101.161 171.133  1.00108.51      APRO  
ATOM   1617  C   SER A 209      74.348 103.111 169.704  1.00116.55      APRO  
ATOM   1618  O   SER A 209      73.728 104.097 169.304  1.00116.77      APRO  
ATOM   1619  N   PHE A 210      74.987 102.266 168.905  1.00112.79      APRO  
ATOM   1620  CA  PHE A 210      74.997 102.384 167.456  1.00112.77      APRO  
ATOM   1621  CB  PHE A 210      75.959 103.480 166.995  1.00122.11      APRO  
ATOM   1622  CG  PHE A 210      77.400 103.196 167.303  1.00122.24      APRO  
ATOM   1623  CD1 PHE A 210      77.915 103.429 168.574  1.00122.50      APRO  
ATOM   1624  CE1 PHE A 210      79.255 103.167 168.861  1.00123.00      APRO  
ATOM   1625  CZ  PHE A 210      80.093 102.665 167.867  1.00123.03      APRO  
ATOM   1626  CD2 PHE A 210      78.246 102.693 166.318  1.00122.65      APRO  
ATOM   1627  CE2 PHE A 210      79.587 102.426 166.592  1.00122.95      APRO  
ATOM   1628  C   PHE A 210      75.452 101.036 166.917  1.00112.94      APRO  
ATOM   1629  O   PHE A 210      75.679 100.102 167.686  1.00112.69      APRO  
ATOM   1630  N   ASN A 211      75.586 100.926 165.602  1.00115.78      APRO  
ATOM   1631  CA  ASN A 211      76.013  99.667 165.011  1.00116.16      APRO  
ATOM   1632  CB  ASN A 211      74.807  98.931 164.411  1.00102.85      APRO  
ATOM   1633  CG  ASN A 211      73.717  98.651 165.442  1.00102.85      APRO  
ATOM   1634  OD1 ASN A 211      73.048  99.568 165.924  1.00102.85      APRO  
ATOM   1635  ND2 ASN A 211      73.539  97.381 165.787  1.00102.85      APRO  
ATOM   1636  C   ASN A 211      77.076  99.913 163.952  1.00116.74      APRO  
ATOM   1637  O   ASN A 211      77.158 101.005 163.391  1.00116.65      APRO  
ATOM   1638  N   ARG A 212      77.894  98.896 163.693  1.00133.24      APRO  
ATOM   1639  CA  ARG A 212      78.968  98.998 162.711  1.00133.24      APRO  
ATOM   1640  CB  ARG A 212      79.568  97.611 162.439  1.00163.25      APRO  
ATOM   1641  CG  ARG A 212      80.892  97.642 161.679  1.00163.25      APRO  
ATOM   1642  CD  ARG A 212      81.389  96.240 161.317  1.00163.25      APRO  
ATOM   1643  NE  ARG A 212      80.559  95.592 160.300  1.00163.25      APRO  
ATOM   1644  CZ  ARG A 212      80.833  94.415 159.742  1.00163.25      APRO  
ATOM   1645  NH1 ARG A 212      81.919  93.744 160.100  1.00163.25      APRO  
ATOM   1646  NH2 ARG A 212      80.026  93.909 158.818  1.00163.25      APRO  
ATOM   1647  C   ARG A 212      78.476  99.619 161.402  1.00133.24      APRO  
ATOM   1648  O   ARG A 212      77.648  99.037 160.699  1.00133.24      APRO  
ATOM   1649  N   GLY A 213      78.989 100.809 161.094  1.00141.31      APRO  
ATOM   1650  CA  GLY A 213      78.616 101.511 159.876  1.00141.31      APRO  
ATOM   1651  C   GLY A 213      77.129 101.560 159.568  1.00141.31      APRO  
ATOM   1652  O   GLY A 213      76.628 100.761 158.777  1.00141.31      APRO  
ATOM   1653  N   GLU A 214      76.420 102.499 160.190  1.00152.08      APRO  
ATOM   1654  CA  GLU A 214      74.983 102.662 159.972  1.00152.08      APRO  
ATOM   1655  CB  GLU A 214      74.179 101.652 160.787  1.00101.49      APRO  
ATOM   1656  CG  GLU A 214      74.122 100.261 160.208  1.00101.49      APRO  
ATOM   1657  CD  GLU A 214      73.137  99.388 160.948  1.00101.49      APRO  
ATOM   1658  OE1 GLU A 214      71.958  99.791 161.052  1.00101.49      APRO  
ATOM   1659  OE2 GLU A 214      73.540  98.306 161.425  1.00101.49      APRO  
ATOM   1660  C   GLU A 214      74.517 104.051 160.359  1.00152.08      APRO  
ATOM   1661  O   GLU A 214      74.293 104.330 161.536  1.00152.08      APRO  
ATOM   1662  N   CYS A 215      74.362 104.922 159.371  1.00170.76      APRO  
ATOM   1663  CA  CYS A 215      73.909 106.275 159.644  1.00170.76      APRO  
ATOM   1664  CB  CYS A 215      74.348 107.219 158.529  1.00198.77      APRO  
ATOM   1665  SG  CYS A 215      73.360 107.108 157.004  1.00198.77      APRO  
ATOM   1666  C   CYS A 215      72.388 106.246 159.729  1.00170.76      APRO  
ATOM   1667  OT1 CYS A 215      71.807 105.140 159.562  1.00  0.00      APRO  
ATOM   1668  OT2 CYS A 215      71.788 107.329 159.962  1.00  0.00      APRO  
ATOM   1669  N   GLN B   1     106.670 138.421 203.253  1.00114.51      BPRO  
ATOM   1670  CA  GLN B   1     106.686 138.107 201.795  1.00114.44      BPRO  
ATOM   1671  CB  GLN B   1     107.238 139.302 201.014  1.00170.79      BPRO  
ATOM   1672  CG  GLN B   1     107.093 139.188 199.509  1.00170.79      BPRO  
ATOM   1673  CD  GLN B   1     107.487 140.463 198.793  1.00170.79      BPRO  
ATOM   1674  OE1 GLN B   1     106.886 141.518 199.002  1.00170.79      BPRO  
ATOM   1675  NE2 GLN B   1     108.503 140.374 197.942  1.00170.79      BPRO  
ATOM   1676  C   GLN B   1     107.546 136.866 201.553  1.00114.40      BPRO  
ATOM   1677  O   GLN B   1     108.268 136.771 200.557  1.00114.26      BPRO  
ATOM   1678  N   VAL B   2     107.461 135.920 202.485  1.00109.99      BPRO  
ATOM   1679  CA  VAL B   2     108.212 134.672 202.402  1.00109.69      BPRO  
ATOM   1680  CB  VAL B   2     107.991 133.812 203.664  1.00122.00      BPRO  
ATOM   1681  CG1 VAL B   2     108.731 134.423 204.841  1.00122.00      BPRO  
ATOM   1682  CG2 VAL B   2     106.502 133.720 203.979  1.00122.00      BPRO  
ATOM   1683  C   VAL B   2     107.765 133.884 201.180  1.00109.48      BPRO  
ATOM   1684  O   VAL B   2     106.617 133.450 201.104  1.00109.63      BPRO  
ATOM   1685  N   GLN B   3     108.670 133.700 200.226  1.00 88.17      BPRO  
ATOM   1686  CA  GLN B   3     108.329 132.977 199.005  1.00 87.50      BPRO  
ATOM   1687  CB  GLN B   3     108.055 133.964 197.864  1.00158.65      BPRO  
ATOM   1688  CG  GLN B   3     106.835 134.849 198.094  1.00158.65      BPRO  
ATOM   1689  CD  GLN B   3     106.549 135.780 196.931  1.00158.65      BPRO  
ATOM   1690  OE1 GLN B   3     106.357 135.337 195.799  1.00158.65      BPRO  
ATOM   1691  NE2 GLN B   3     106.513 137.078 197.206  1.00158.65      BPRO  
ATOM   1692  C   GLN B   3     109.383 131.976 198.571  1.00 87.02      BPRO  
ATOM   1693  O   GLN B   3     110.580 132.157 198.815  1.00 87.14      BPRO  
ATOM   1694  N   LEU B   4     108.920 130.921 197.909  1.00 90.56      BPRO  
ATOM   1695  CA  LEU B   4     109.798 129.862 197.434  1.00 90.34      BPRO  
ATOM   1696  CB  LEU B   4     109.563 128.602 198.290  1.00 76.95      BPRO  
ATOM   1697  CG  LEU B   4     110.667 127.540 198.397  1.00 76.95      BPRO  
ATOM   1698  CD1 LEU B   4     111.867 128.118 199.091  1.00 76.95      BPRO  
ATOM   1699  CD2 LEU B   4     110.177 126.366 199.188  1.00 76.95      BPRO  
ATOM   1700  C   LEU B   4     109.536 129.580 195.944  1.00 89.95      BPRO  
ATOM   1701  O   LEU B   4     108.411 129.276 195.551  1.00 90.03      BPRO  
ATOM   1702  N   VAL B   5     110.576 129.697 195.120  1.00119.08      BPRO  
ATOM   1703  CA  VAL B   5     110.458 129.467 193.677  1.00118.63      BPRO  
ATOM   1704  CB  VAL B   5     110.896 130.708 192.875  1.00 82.74      BPRO  
ATOM   1705  CG1 VAL B   5     110.931 130.369 191.397  1.00 82.74      BPRO  
ATOM   1706  CG2 VAL B   5     109.942 131.877 193.144  1.00 82.74      BPRO  
ATOM   1707  C   VAL B   5     111.306 128.285 193.215  1.00118.33      BPRO  
ATOM   1708  O   VAL B   5     112.496 128.211 193.522  1.00118.61      BPRO  
ATOM   1709  N   GLN B   6     110.700 127.376 192.456  1.00 89.00      BPRO  
ATOM   1710  CA  GLN B   6     111.409 126.192 191.980  1.00 88.59      BPRO  
ATOM   1711  CB  GLN B   6     110.587 124.933 192.276  1.00 83.23      BPRO  
ATOM   1712  CG  GLN B   6     109.866 124.938 193.624  1.00 83.23      BPRO  
ATOM   1713  CD  GLN B   6     109.173 123.614 193.937  1.00 83.23      BPRO  
ATOM   1714  OE1 GLN B   6     108.341 123.542 194.844  1.00 83.23      BPRO  
ATOM   1715  NE2 GLN B   6     109.521 122.562 193.198  1.00 83.23      BPRO  
ATOM   1716  C   GLN B   6     111.698 126.266 190.485  1.00 88.34      BPRO  
ATOM   1717  O   GLN B   6     111.191 127.144 189.793  1.00 88.42      BPRO  
ATOM   1718  N   SER B   7     112.512 125.341 189.988  1.00138.53      BPRO  
ATOM   1719  CA  SER B   7     112.851 125.319 188.571  1.00138.06      BPRO  
ATOM   1720  CB  SER B   7     113.956 124.292 188.305  1.00 90.90      BPRO  
ATOM   1721  OG  SER B   7     113.489 122.961 188.451  1.00 90.90      BPRO  
ATOM   1722  C   SER B   7     111.620 124.987 187.729  1.00137.98      BPRO  
ATOM   1723  O   SER B   7     110.523 124.816 188.259  1.00138.20      BPRO  
ATOM   1724  N   GLY B   8     111.806 124.896 186.415  1.00 77.92      BPRO  
ATOM   1725  CA  GLY B   8     110.698 124.586 185.531  1.00 78.03      BPRO  
ATOM   1726  C   GLY B   8     110.579 123.104 185.243  1.00 78.08      BPRO  
ATOM   1727  O   GLY B   8     111.507 122.333 185.505  1.00 78.22      BPRO  
ATOM   1728  N   ALA B   9     109.428 122.710 184.702  1.00 79.53      BPRO  
ATOM   1729  CA  ALA B   9     109.156 121.316 184.367  1.00 79.66      BPRO  
ATOM   1730  CB  ALA B   9     107.837 121.213 183.606  1.00 64.77      BPRO  
ATOM   1731  C   ALA B   9     110.286 120.729 183.531  1.00 79.57      BPRO  
ATOM   1732  O   ALA B   9     111.041 121.468 182.892  1.00 79.70      BPRO  
ATOM   1733  N   GLU B  10     110.398 119.401 183.542  1.00 72.14      BPRO  
ATOM   1734  CA  GLU B  10     111.437 118.707 182.779  1.00 72.34      BPRO  
ATOM   1735  CB  GLU B  10     112.714 118.616 183.623  1.00110.49      BPRO  
ATOM   1736  CG  GLU B  10     113.292 120.000 183.920  1.00110.49      BPRO  
ATOM   1737  CD  GLU B  10     114.374 120.000 184.971  1.00110.49      BPRO  
ATOM   1738  OE1 GLU B  10     115.439 119.390 184.730  1.00110.49      BPRO  
ATOM   1739  OE2 GLU B  10     114.156 120.618 186.039  1.00110.49      BPRO  
ATOM   1740  C   GLU B  10     110.995 117.323 182.301  1.00 72.49      BPRO  
ATOM   1741  O   GLU B  10     110.087 116.723 182.871  1.00 72.35      BPRO  
ATOM   1742  N   VAL B  11     111.623 116.822 181.244  1.00129.14      BPRO  
ATOM   1743  CA  VAL B  11     111.249 115.513 180.713  1.00129.21      BPRO  
ATOM   1744  CB  VAL B  11     110.422 115.650 179.402  1.00 65.20      BPRO  
ATOM   1745  CG1 VAL B  11     109.835 114.286 179.015  1.00 65.20      BPRO  
ATOM   1746  CG2 VAL B  11     109.330 116.712 179.568  1.00 65.20      BPRO  
ATOM   1747  C   VAL B  11     112.478 114.661 180.413  1.00129.45      BPRO  
ATOM   1748  O   VAL B  11     113.191 114.910 179.440  1.00129.43      BPRO  
ATOM   1749  N   LYS B  12     112.721 113.657 181.248  1.00 74.56      BPRO  
ATOM   1750  CA  LYS B  12     113.868 112.767 181.068  1.00 75.08      BPRO  
ATOM   1751  CB  LYS B  12     114.710 112.693 182.351  1.00103.83      BPRO  
ATOM   1752  CG  LYS B  12     115.740 113.813 182.516  1.00103.83      BPRO  
ATOM   1753  CD  LYS B  12     115.098 115.197 182.544  1.00103.83      BPRO  
ATOM   1754  CE  LYS B  12     116.151 116.308 182.611  1.00103.83      BPRO  
ATOM   1755  NZ  LYS B  12     115.553 117.678 182.593  1.00103.83      BPRO  
ATOM   1756  C   LYS B  12     113.431 111.364 180.671  1.00 75.22      BPRO  
ATOM   1757  O   LYS B  12     112.235 111.071 180.591  1.00 75.44      BPRO  
ATOM   1758  N   LYS B  13     114.407 110.495 180.430  1.00 95.06      BPRO  
ATOM   1759  CA  LYS B  13     114.125 109.124 180.023  1.00 95.52      BPRO  
ATOM   1760  CB  LYS B  13     114.842 108.821 178.702  1.00124.44      BPRO  
ATOM   1761  CG  LYS B  13     114.385 109.729 177.564  1.00124.44      BPRO  
ATOM   1762  CD  LYS B  13     115.123 109.472 176.259  1.00124.44      BPRO  
ATOM   1763  CE  LYS B  13     114.620 110.407 175.161  1.00124.44      BPRO  
ATOM   1764  NZ  LYS B  13     115.338 110.222 173.868  1.00124.44      BPRO  
ATOM   1765  C   LYS B  13     114.562 108.155 181.106  1.00 95.55      BPRO  
ATOM   1766  O   LYS B  13     115.340 108.522 181.984  1.00 95.56      BPRO  
ATOM   1767  N   PRO B  14     114.063 106.907 181.064  1.00113.63      BPRO  
ATOM   1768  CD  PRO B  14     113.149 106.370 180.044  1.00 80.82      BPRO  
ATOM   1769  CA  PRO B  14     114.403 105.874 182.054  1.00113.66      BPRO  
ATOM   1770  CB  PRO B  14     113.614 104.650 181.565  1.00 80.82      BPRO  
ATOM   1771  CG  PRO B  14     113.446 104.900 180.098  1.00 80.82      BPRO  
ATOM   1772  C   PRO B  14     115.908 105.597 182.245  1.00113.62      BPRO  
ATOM   1773  O   PRO B  14     116.501 104.758 181.561  1.00113.91      BPRO  
ATOM   1774  N   GLY B  15     116.510 106.312 183.193  1.00 89.69      BPRO  
ATOM   1775  CA  GLY B  15     117.924 106.158 183.477  1.00 89.27      BPRO  
ATOM   1776  C   GLY B  15     118.582 107.504 183.721  1.00 89.10      BPRO  
ATOM   1777  O   GLY B  15     119.643 107.579 184.336  1.00 89.15      BPRO  
ATOM   1778  N   ALA B  16     117.945 108.574 183.249  1.00101.07      BPRO  
ATOM   1779  CA  ALA B  16     118.475 109.929 183.407  1.00101.01      BPRO  
ATOM   1780  CB  ALA B  16     117.688 110.898 182.526  1.00189.79      BPRO  
ATOM   1781  C   ALA B  16     118.464 110.416 184.854  1.00100.74      BPRO  
ATOM   1782  O   ALA B  16     118.157 109.660 185.777  1.00100.97      BPRO  
ATOM   1783  N   SER B  17     118.796 111.690 185.042  1.00 81.81      BPRO  
ATOM   1784  CA  SER B  17     118.830 112.284 186.374  1.00 81.82      BPRO  
ATOM   1785  CB  SER B  17     120.235 112.154 186.963  1.00103.29      BPRO  
ATOM   1786  OG  SER B  17     120.642 110.796 186.999  1.00104.04      BPRO  
ATOM   1787  C   SER B  17     118.409 113.753 186.358  1.00 81.82      BPRO  
ATOM   1788  O   SER B  17     118.911 114.548 185.563  1.00 81.88      BPRO  
ATOM   1789  N   VAL B  18     117.492 114.108 187.250  1.00 96.26      BPRO  
ATOM   1790  CA  VAL B  18     116.988 115.473 187.322  1.00 96.11      BPRO  
ATOM   1791  CB  VAL B  18     115.440 115.495 187.314  1.00120.92      BPRO  
ATOM   1792  CG1 VAL B  18     114.928 116.897 187.623  1.00120.92      BPRO  
ATOM   1793  CG2 VAL B  18     114.923 115.037 185.958  1.00120.92      BPRO  
ATOM   1794  C   VAL B  18     117.474 116.208 188.559  1.00 96.11      BPRO  
ATOM   1795  O   VAL B  18     117.703 115.605 189.606  1.00 95.98      BPRO  
ATOM   1796  N   LYS B  19     117.621 117.519 188.422  1.00 81.03      BPRO  
ATOM   1797  CA  LYS B  19     118.074 118.366 189.512  1.00 81.55      BPRO  
ATOM   1798  CB  LYS B  19     119.550 118.733 189.315  1.00105.53      BPRO  
ATOM   1799  CG  LYS B  19     120.167 119.542 190.456  1.00105.53      BPRO  
ATOM   1800  CD  LYS B  19     121.658 119.766 190.234  1.00105.53      BPRO  
ATOM   1801  CE  LYS B  19     122.300 120.504 191.399  1.00105.53      BPRO  
ATOM   1802  NZ  LYS B  19     123.758 120.712 191.170  1.00105.53      BPRO  
ATOM   1803  C   LYS B  19     117.225 119.628 189.538  1.00 81.72      BPRO  
ATOM   1804  O   LYS B  19     117.399 120.520 188.707  1.00 81.77      BPRO  
ATOM   1805  N   VAL B  20     116.307 119.699 190.493  1.00 77.66      BPRO  
ATOM   1806  CA  VAL B  20     115.422 120.852 190.620  1.00 77.37      BPRO  
ATOM   1807  CB  VAL B  20     114.025 120.406 191.085  1.00 96.45      BPRO  
ATOM   1808  CG1 VAL B  20     113.076 121.601 191.124  1.00 96.45      BPRO  
ATOM   1809  CG2 VAL B  20     113.509 119.307 190.167  1.00 96.45      BPRO  
ATOM   1810  C   VAL B  20     115.962 121.867 191.619  1.00 77.44      BPRO  
ATOM   1811  O   VAL B  20     116.517 121.502 192.653  1.00 77.10      BPRO  
ATOM   1812  N   SER B  21     115.792 123.145 191.317  1.00 77.93      BPRO  
ATOM   1813  CA  SER B  21     116.272 124.180 192.218  1.00 77.93      BPRO  
ATOM   1814  CB  SER B  21     116.879 125.345 191.428  1.00 98.78      BPRO  
ATOM   1815  OG  SER B  21     115.892 126.064 190.709  1.00 98.94      BPRO  
ATOM   1816  C   SER B  21     115.121 124.681 193.068  1.00 78.05      BPRO  
ATOM   1817  O   SER B  21     113.965 124.347 192.819  1.00 77.68      BPRO  
ATOM   1818  N   CYS B  22     115.448 125.487 194.070  1.00105.96      BPRO  
ATOM   1819  CA  CYS B  22     114.459 126.054 194.975  1.00105.63      BPRO  
ATOM   1820  CB  CYS B  22     114.145 125.050 196.095  1.00105.98      BPRO  
ATOM   1821  SG  CYS B  22     112.812 125.496 197.266  1.00105.98      BPRO  
ATOM   1822  C   CYS B  22     115.059 127.333 195.555  1.00105.73      BPRO  
ATOM   1823  O   CYS B  22     115.881 127.285 196.469  1.00105.35      BPRO  
ATOM   1824  N   GLN B  23     114.666 128.475 195.002  1.00100.24      BPRO  
ATOM   1825  CA  GLN B  23     115.171 129.760 195.475  1.00100.84      BPRO  
ATOM   1826  CB  GLN B  23     115.575 130.648 194.294  1.00163.02      BPRO  
ATOM   1827  CG  GLN B  23     116.731 130.111 193.472  1.00163.02      BPRO  
ATOM   1828  CD  GLN B  23     117.266 131.126 192.479  1.00163.02      BPRO  
ATOM   1829  OE1 GLN B  23     116.561 131.549 191.562  1.00163.02      BPRO  
ATOM   1830  NE2 GLN B  23     118.519 131.525 192.660  1.00163.02      BPRO  
ATOM   1831  C   GLN B  23     114.127 130.486 196.314  1.00101.37      BPRO  
ATOM   1832  O   GLN B  23     112.992 130.680 195.881  1.00101.76      BPRO  
ATOM   1833  N   ALA B  24     114.522 130.897 197.514  1.00 99.17      BPRO  
ATOM   1834  CA  ALA B  24     113.617 131.596 198.417  1.00 99.76      BPRO  
ATOM   1835  CB  ALA B  24     113.607 130.908 199.768  1.00198.77      BPRO  
ATOM   1836  C   ALA B  24     114.014 133.049 198.587  1.00100.11      BPRO  
ATOM   1837  O   ALA B  24     115.027 133.499 198.055  1.00100.01      BPRO  
ATOM   1838  N   SER B  25     113.206 133.772 199.352  1.00 72.54      BPRO  
ATOM   1839  CA  SER B  25     113.441 135.180 199.618  1.00 73.32      BPRO  
ATOM   1840  CB  SER B  25     113.422 135.976 198.310  1.00157.77      BPRO  
ATOM   1841  OG  SER B  25     112.245 135.706 197.566  1.00157.77      BPRO  
ATOM   1842  C   SER B  25     112.324 135.647 200.535  1.00 73.84      BPRO  
ATOM   1843  O   SER B  25     111.250 135.047 200.565  1.00 74.09      BPRO  
ATOM   1844  N   GLY B  26     112.572 136.711 201.287  1.00 95.51      BPRO  
ATOM   1845  CA  GLY B  26     111.559 137.215 202.195  1.00 95.95      BPRO  
ATOM   1846  C   GLY B  26     111.855 136.741 203.601  1.00 96.30      BPRO  
ATOM   1847  O   GLY B  26     111.296 137.252 204.573  1.00 96.30      BPRO  
ATOM   1848  N   TYR B  27     112.746 135.758 203.703  1.00 99.88      BPRO  
ATOM   1849  CA  TYR B  27     113.139 135.194 204.988  1.00 99.88      BPRO  
ATOM   1850  CB  TYR B  27     112.296 133.930 205.297  1.00 85.51      BPRO  
ATOM   1851  CG  TYR B  27     112.764 132.628 204.648  1.00 85.51      BPRO  
ATOM   1852  CD1 TYR B  27     113.846 131.915 205.166  1.00 85.51      BPRO  
ATOM   1853  CE1 TYR B  27     114.300 130.733 204.565  1.00 85.51      BPRO  
ATOM   1854  CZ  TYR B  27     113.668 130.252 203.433  1.00 85.51      BPRO  
ATOM   1855  OH  TYR B  27     114.117 129.084 202.853  1.00 85.51      BPRO  
ATOM   1856  CD2 TYR B  27     112.138 132.124 203.507  1.00 85.51      BPRO  
ATOM   1857  CE2 TYR B  27     112.587 130.940 202.898  1.00 85.51      BPRO  
ATOM   1858  C   TYR B  27     114.637 134.867 204.969  1.00 99.79      BPRO  
ATOM   1859  O   TYR B  27     115.250 134.768 203.904  1.00 99.99      BPRO  
ATOM   1860  N   ARG B  28     115.224 134.716 206.152  1.00116.72      BPRO  
ATOM   1861  CA  ARG B  28     116.642 134.396 206.269  1.00115.98      BPRO  
ATOM   1862  CB  ARG B  28     117.087 134.558 207.724  1.00127.14      BPRO  
ATOM   1863  CG  ARG B  28     116.649 135.872 208.365  1.00127.14      BPRO  
ATOM   1864  CD  ARG B  28     115.369 135.724 209.197  1.00127.14      BPRO  
ATOM   1865  NE  ARG B  28     114.210 135.276 208.424  1.00127.14      BPRO  
ATOM   1866  CZ  ARG B  28     112.973 135.180 208.910  1.00127.14      BPRO  
ATOM   1867  NH1 ARG B  28     112.723 135.505 210.172  1.00127.14      BPRO  
ATOM   1868  NH2 ARG B  28     111.982 134.757 208.136  1.00127.14      BPRO  
ATOM   1869  C   ARG B  28     116.868 132.957 205.802  1.00115.53      BPRO  
ATOM   1870  O   ARG B  28     116.528 132.008 206.503  1.00115.44      BPRO  
ATOM   1871  N   PHE B  29     117.444 132.800 204.618  1.00 92.16      BPRO  
ATOM   1872  CA  PHE B  29     117.683 131.479 204.044  1.00 91.58      BPRO  
ATOM   1873  CB  PHE B  29     118.491 131.614 202.759  1.00 55.63      BPRO  
ATOM   1874  CG  PHE B  29     118.711 130.311 202.043  1.00 55.63      BPRO  
ATOM   1875  CD1 PHE B  29     117.636 129.611 201.502  1.00 55.63      BPRO  
ATOM   1876  CE1 PHE B  29     117.838 128.386 200.839  1.00 55.63      BPRO  
ATOM   1877  CZ  PHE B  29     119.136 127.856 200.717  1.00 55.63      BPRO  
ATOM   1878  CD2 PHE B  29     119.993 129.776 201.915  1.00 55.63      BPRO  
ATOM   1879  CE2 PHE B  29     120.212 128.552 201.255  1.00 55.63      BPRO  
ATOM   1880  C   PHE B  29     118.349 130.415 204.927  1.00 91.42      BPRO  
ATOM   1881  O   PHE B  29     117.911 129.262 204.948  1.00 91.55      BPRO  
ATOM   1882  N   SER B  30     119.416 130.785 205.630  1.00142.64      BPRO  
ATOM   1883  CA  SER B  30     120.128 129.843 206.493  1.00142.27      BPRO  
ATOM   1884  CB  SER B  30     121.628 130.132 206.451  1.00161.05      BPRO  
ATOM   1885  OG  SER B  30     122.336 129.209 207.255  1.00161.05      BPRO  
ATOM   1886  C   SER B  30     119.634 129.887 207.941  1.00142.25      BPRO  
ATOM   1887  O   SER B  30     120.377 129.603 208.881  1.00142.28      BPRO  
ATOM   1888  N   ASN B  31     118.367 130.245 208.105  1.00106.28      BPRO  
ATOM   1889  CA  ASN B  31     117.732 130.334 209.412  1.00106.25      BPRO  
ATOM   1890  CB  ASN B  31     117.255 131.774 209.637  1.00130.13      BPRO  
ATOM   1891  CG  ASN B  31     116.853 132.051 211.070  1.00130.13      BPRO  
ATOM   1892  OD1 ASN B  31     115.972 131.394 211.623  1.00130.13      BPRO  
ATOM   1893  ND2 ASN B  31     117.494 133.044 211.678  1.00130.13      BPRO  
ATOM   1894  C   ASN B  31     116.540 129.365 209.401  1.00106.36      BPRO  
ATOM   1895  O   ASN B  31     115.761 129.302 210.353  1.00106.69      BPRO  
ATOM   1896  N   PHE B  32     116.414 128.613 208.307  1.00 92.17      BPRO  
ATOM   1897  CA  PHE B  32     115.329 127.648 208.121  1.00 91.73      BPRO  
ATOM   1898  CB  PHE B  32     114.156 128.332 207.428  1.00 77.30      BPRO  
ATOM   1899  CG  PHE B  32     113.415 129.299 208.310  1.00 77.30      BPRO  
ATOM   1900  CD1 PHE B  32     112.368 128.862 209.116  1.00 77.30      BPRO  
ATOM   1901  CE1 PHE B  32     111.676 129.756 209.953  1.00 77.30      BPRO  
ATOM   1902  CZ  PHE B  32     112.036 131.101 209.984  1.00 77.30      BPRO  
ATOM   1903  CD2 PHE B  32     113.766 130.645 208.349  1.00 77.30      BPRO  
ATOM   1904  CE2 PHE B  32     113.084 131.549 209.182  1.00 77.30      BPRO  
ATOM   1905  C   PHE B  32     115.774 126.429 207.316  1.00 91.40      BPRO  
ATOM   1906  O   PHE B  32     116.736 126.492 206.558  1.00 91.37      BPRO  
ATOM   1907  N   VAL B  33     115.067 125.319 207.484  1.00 79.08      BPRO  
ATOM   1908  CA  VAL B  33     115.402 124.086 206.782  1.00 78.61      BPRO  
ATOM   1909  CB  VAL B  33     115.274 122.879 207.725  1.00 82.79      BPRO  
ATOM   1910  CG1 VAL B  33     115.700 121.601 207.017  1.00 82.79      BPRO  
ATOM   1911  CG2 VAL B  33     116.090 123.123 208.979  1.00 82.79      BPRO  
ATOM   1912  C   VAL B  33     114.470 123.875 205.600  1.00 78.39      BPRO  
ATOM   1913  O   VAL B  33     113.332 124.352 205.603  1.00 78.55      BPRO  
ATOM   1914  N   ILE B  34     114.946 123.151 204.592  1.00 81.29      BPRO  
ATOM   1915  CA  ILE B  34     114.139 122.883 203.406  1.00 80.77      BPRO  
ATOM   1916  CB  ILE B  34     114.822 123.445 202.108  1.00 78.01      BPRO  
ATOM   1917  CG2 ILE B  34     114.447 122.611 200.891  1.00 78.01      BPRO  
ATOM   1918  CG1 ILE B  34     114.389 124.894 201.863  1.00 78.01      BPRO  
ATOM   1919  CD  ILE B  34     114.994 125.913 202.823  1.00 90.00      BPRO  
ATOM   1920  C   ILE B  34     113.821 121.395 203.215  1.00 80.56      BPRO  
ATOM   1921  O   ILE B  34     114.716 120.553 203.149  1.00 80.43      BPRO  
ATOM   1922  N   HSD B  35     112.525 121.095 203.136  1.00 79.72      BPRO  
ATOM   1923  CA  HSD B  35     112.039 119.735 202.924  1.00 79.79      BPRO  
ATOM   1924  CB  HSD B  35     110.708 119.517 203.648  1.00 76.03      BPRO  
ATOM   1925  ND1 HSD B  35     110.419 119.895 206.124  1.00 76.03      BPRO  
ATOM   1926  CG  HSD B  35     110.843 119.103 205.077  1.00 76.03      BPRO  
ATOM   1927  CE1 HSD B  35     110.598 119.251 207.262  1.00 76.03      BPRO  
ATOM   1928  NE2 HSD B  35     111.127 118.071 206.992  1.00 76.03      BPRO  
ATOM   1929  CD2 HSD B  35     111.292 117.955 205.633  1.00 76.03      BPRO  
ATOM   1930  C   HSD B  35     111.801 119.520 201.434  1.00 79.65      BPRO  
ATOM   1931  O   HSD B  35     111.567 120.473 200.693  1.00 79.67      BPRO  
ATOM   1932  N   TRP B  36     111.853 118.267 201.002  1.00 72.66      BPRO  
ATOM   1933  CA  TRP B  36     111.603 117.934 199.613  1.00 72.64      BPRO  
ATOM   1934  CB  TRP B  36     112.895 117.512 198.907  1.00123.48      BPRO  
ATOM   1935  CG  TRP B  36     113.791 118.682 198.603  1.00123.52      BPRO  
ATOM   1936  CD1 TRP B  36     114.775 119.193 199.399  1.00123.36      BPRO  
ATOM   1937  NE1 TRP B  36     115.328 120.308 198.816  1.00123.15      BPRO  
ATOM   1938  CE2 TRP B  36     114.704 120.538 197.619  1.00123.51      BPRO  
ATOM   1939  CD2 TRP B  36     113.729 119.532 197.448  1.00123.57      BPRO  
ATOM   1940  CE3 TRP B  36     112.941 119.541 196.290  1.00123.44      BPRO  
ATOM   1941  CZ3 TRP B  36     113.150 120.546 195.347  1.00123.22      BPRO  
ATOM   1942  CZ2 TRP B  36     114.913 121.547 196.671  1.00124.01      BPRO  
ATOM   1943  CH2 TRP B  36     114.129 121.533 195.546  1.00123.65      BPRO  
ATOM   1944  C   TRP B  36     110.557 116.830 199.541  1.00 72.67      BPRO  
ATOM   1945  O   TRP B  36     110.811 115.679 199.913  1.00 72.64      BPRO  
ATOM   1946  N   VAL B  37     109.372 117.210 199.065  1.00 79.53      BPRO  
ATOM   1947  CA  VAL B  37     108.236 116.306 198.938  1.00 79.76      BPRO  
ATOM   1948  CB  VAL B  37     107.107 116.770 199.862  1.00 73.73      BPRO  
ATOM   1949  CG1 VAL B  37     106.019 115.720 199.911  1.00 74.06      BPRO  
ATOM   1950  CG2 VAL B  37     107.665 117.066 201.251  1.00 73.60      BPRO  
ATOM   1951  C   VAL B  37     107.685 116.185 197.508  1.00 79.92      BPRO  
ATOM   1952  O   VAL B  37     107.493 117.184 196.814  1.00 80.01      BPRO  
ATOM   1953  N   ARG B  38     107.431 114.953 197.080  1.00 78.62      BPRO  
ATOM   1954  CA  ARG B  38     106.884 114.678 195.748  1.00 78.67      BPRO  
ATOM   1955  CB  ARG B  38     107.774 113.683 194.986  1.00 49.61      BPRO  
ATOM   1956  CG  ARG B  38     107.958 112.377 195.751  1.00 50.27      BPRO  
ATOM   1957  CD  ARG B  38     107.755 111.116 194.928  1.00 50.92      BPRO  
ATOM   1958  NE  ARG B  38     108.867 110.794 194.039  1.00 51.72      BPRO  
ATOM   1959  CZ  ARG B  38     109.239 109.546 193.740  1.00 52.17      BPRO  
ATOM   1960  NH1 ARG B  38     108.603 108.512 194.268  1.00 52.86      BPRO  
ATOM   1961  NH2 ARG B  38     110.229 109.327 192.880  1.00 52.16      BPRO  
ATOM   1962  C   ARG B  38     105.489 114.059 195.856  1.00 78.84      BPRO  
ATOM   1963  O   ARG B  38     105.083 113.576 196.914  1.00 78.52      BPRO  
ATOM   1964  N   GLN B  39     104.755 114.082 194.751  1.00 88.71      BPRO  
ATOM   1965  CA  GLN B  39     103.435 113.469 194.705  1.00 88.80      BPRO  
ATOM   1966  CB  GLN B  39     102.319 114.434 195.095  1.00 61.96      BPRO  
ATOM   1967  CG  GLN B  39     100.944 113.774 194.981  1.00 61.64      BPRO  
ATOM   1968  CD  GLN B  39      99.799 114.620 195.517  1.00 61.99      BPRO  
ATOM   1969  OE1 GLN B  39      99.546 115.733 195.047  1.00 62.23      BPRO  
ATOM   1970  NE2 GLN B  39      99.093 114.085 196.500  1.00 61.72      BPRO  
ATOM   1971  C   GLN B  39     103.184 113.007 193.297  1.00 89.05      BPRO  
ATOM   1972  O   GLN B  39     102.909 113.814 192.419  1.00 89.30      BPRO  
ATOM   1973  N   ALA B  40     103.289 111.703 193.087  1.00 80.83      BPRO  
ATOM   1974  CA  ALA B  40     103.061 111.114 191.781  1.00 81.13      BPRO  
ATOM   1975  CB  ALA B  40     103.709 109.746 191.719  1.00 52.42      BPRO  
ATOM   1976  C   ALA B  40     101.561 111.000 191.518  1.00 81.44      BPRO  
ATOM   1977  O   ALA B  40     100.753 111.024 192.448  1.00 81.72      BPRO  
ATOM   1978  N   PRO B  41     101.169 110.886 190.238  1.00 87.16      BPRO  
ATOM   1979  CD  PRO B  41     101.992 110.973 189.016  1.00 81.63      BPRO  
ATOM   1980  CA  PRO B  41      99.752 110.769 189.893  1.00 87.21      BPRO  
ATOM   1981  CB  PRO B  41      99.796 110.520 188.389  1.00 81.63      BPRO  
ATOM   1982  CG  PRO B  41     100.967 111.335 187.969  1.00 81.63      BPRO  
ATOM   1983  C   PRO B  41      99.036 109.653 190.661  1.00 87.26      BPRO  
ATOM   1984  O   PRO B  41      99.424 108.481 190.602  1.00 87.15      BPRO  
ATOM   1985  N   GLY B  42      97.995 110.041 191.395  1.00 94.12      BPRO  
ATOM   1986  CA  GLY B  42      97.210 109.085 192.159  1.00 94.64      BPRO  
ATOM   1987  C   GLY B  42      97.846 108.585 193.440  1.00 94.86      BPRO  
ATOM   1988  O   GLY B  42      97.290 107.713 194.112  1.00 94.89      BPRO  
ATOM   1989  N   GLN B  43      99.011 109.134 193.776  1.00 62.86      BPRO  
ATOM   1990  CA  GLN B  43      99.734 108.747 194.984  1.00 63.07      BPRO  
ATOM   1991  CB  GLN B  43     101.196 108.444 194.652  1.00 75.69      BPRO  
ATOM   1992  CG  GLN B  43     101.375 107.354 193.624  1.00 75.69      BPRO  
ATOM   1993  CD  GLN B  43     100.601 106.102 193.977  1.00 75.69      BPRO  
ATOM   1994  OE1 GLN B  43     100.914 105.412 194.950  1.00 75.69      BPRO  
ATOM   1995  NE2 GLN B  43      99.572 105.806 193.189  1.00 75.69      BPRO  
ATOM   1996  C   GLN B  43      99.671 109.838 196.045  1.00 63.12      BPRO  
ATOM   1997  O   GLN B  43      99.351 111.000 195.760  1.00 63.17      BPRO  
ATOM   1998  N   ARG B  44      99.969 109.447 197.276  1.00 73.56      BPRO  
ATOM   1999  CA  ARG B  44      99.971 110.393 198.379  1.00 73.57      BPRO  
ATOM   2000  CB  ARG B  44      99.891 109.674 199.733  1.00 62.71      BPRO  
ATOM   2001  CG  ARG B  44      98.772 108.660 199.897  1.00 62.71      BPRO  
ATOM   2002  CD  ARG B  44      98.533 108.402 201.373  1.00 62.71      BPRO  
ATOM   2003  NE  ARG B  44      97.625 107.289 201.621  1.00 62.71      BPRO  
ATOM   2004  CZ  ARG B  44      97.009 107.081 202.780  1.00 62.71      BPRO  
ATOM   2005  NH1 ARG B  44      97.201 107.919 203.790  1.00 62.71      BPRO  
ATOM   2006  NH2 ARG B  44      96.214 106.031 202.939  1.00 62.71      BPRO  
ATOM   2007  C   ARG B  44     101.288 111.158 198.311  1.00 73.33      BPRO  
ATOM   2008  O   ARG B  44     102.225 110.740 197.629  1.00 73.56      BPRO  
ATOM   2009  N   PHE B  45     101.358 112.281 199.014  1.00 65.06      BPRO  
ATOM   2010  CA  PHE B  45     102.582 113.059 199.029  1.00 64.69      BPRO  
ATOM   2011  CB  PHE B  45     102.392 114.333 199.827  1.00 59.03      BPRO  
ATOM   2012  CG  PHE B  45     101.657 115.396 199.096  1.00 59.03      BPRO  
ATOM   2013  CD1 PHE B  45     100.332 115.677 199.399  1.00 59.03      BPRO  
ATOM   2014  CE1 PHE B  45      99.669 116.721 198.775  1.00 59.03      BPRO  
ATOM   2015  CZ  PHE B  45     100.337 117.495 197.834  1.00 59.03      BPRO  
ATOM   2016  CD2 PHE B  45     102.309 116.169 198.149  1.00 59.03      BPRO  
ATOM   2017  CE2 PHE B  45     101.660 117.214 197.520  1.00 59.03      BPRO  
ATOM   2018  C   PHE B  45     103.692 112.238 199.670  1.00 64.57      BPRO  
ATOM   2019  O   PHE B  45     103.451 111.509 200.630  1.00 64.70      BPRO  
ATOM   2020  N   GLU B  46     104.901 112.354 199.132  1.00 92.81      BPRO  
ATOM   2021  CA  GLU B  46     106.054 111.631 199.656  1.00 92.61      BPRO  
ATOM   2022  CB  GLU B  46     106.677 110.723 198.598  1.00 76.66      BPRO  
ATOM   2023  CG  GLU B  46     106.122 109.326 198.535  1.00 77.34      BPRO  
ATOM   2024  CD  GLU B  46     106.999 108.403 197.706  1.00 77.91      BPRO  
ATOM   2025  OE1 GLU B  46     107.345 108.779 196.569  1.00 78.20      BPRO  
ATOM   2026  OE2 GLU B  46     107.342 107.303 198.188  1.00 77.53      BPRO  
ATOM   2027  C   GLU B  46     107.134 112.579 200.115  1.00 92.43      BPRO  
ATOM   2028  O   GLU B  46     107.582 113.430 199.349  1.00 92.56      BPRO  
ATOM   2029  N   TRP B  47     107.551 112.429 201.365  1.00 65.70      BPRO  
ATOM   2030  CA  TRP B  47     108.633 113.244 201.896  1.00 65.43      BPRO  
ATOM   2031  CB  TRP B  47     108.559 113.311 203.419  1.00 59.46      BPRO  
ATOM   2032  CG  TRP B  47     109.805 113.857 204.082  1.00 58.41      BPRO  
ATOM   2033  CD1 TRP B  47     110.179 115.170 204.182  1.00 58.38      BPRO  
ATOM   2034  NE1 TRP B  47     111.341 115.276 204.912  1.00 58.14      BPRO  
ATOM   2035  CE2 TRP B  47     111.742 114.023 205.294  1.00 58.35      BPRO  
ATOM   2036  CD2 TRP B  47     110.799 113.102 204.784  1.00 58.26      BPRO  
ATOM   2037  CE3 TRP B  47     110.982 111.735 205.034  1.00 58.44      BPRO  
ATOM   2038  CZ3 TRP B  47     112.090 111.333 205.781  1.00 58.03      BPRO  
ATOM   2039  CZ2 TRP B  47     112.857 113.621 206.047  1.00 58.62      BPRO  
ATOM   2040  CH2 TRP B  47     113.014 112.276 206.279  1.00 58.65      BPRO  
ATOM   2041  C   TRP B  47     109.907 112.518 201.469  1.00 65.47      BPRO  
ATOM   2042  O   TRP B  47     110.036 111.308 201.669  1.00 65.41      BPRO  
ATOM   2043  N   MET B  48     110.836 113.249 200.869  1.00 61.78      BPRO  
ATOM   2044  CA  MET B  48     112.075 112.639 200.423  1.00 62.03      BPRO  
ATOM   2045  CB  MET B  48     112.463 113.198 199.057  1.00 79.79      BPRO  
ATOM   2046  CG  MET B  48     111.331 113.154 198.041  1.00 79.79      BPRO  
ATOM   2047  SD  MET B  48     111.776 113.842 196.430  1.00 79.79      BPRO  
ATOM   2048  CE  MET B  48     112.501 112.378 195.669  1.00 79.79      BPRO  
ATOM   2049  C   MET B  48     113.208 112.868 201.436  1.00 62.10      BPRO  
ATOM   2050  O   MET B  48     114.021 111.976 201.681  1.00 62.29      BPRO  
ATOM   2051  N   GLY B  49     113.255 114.062 202.023  1.00 48.04      BPRO  
ATOM   2052  CA  GLY B  49     114.285 114.359 202.997  1.00 48.03      BPRO  
ATOM   2053  C   GLY B  49     114.290 115.833 203.345  1.00 48.05      BPRO  
ATOM   2054  O   GLY B  49     113.336 116.532 203.034  1.00 48.00      BPRO  
ATOM   2055  N   TRP B  50     115.334 116.300 204.020  1.00 81.12      BPRO  
ATOM   2056  CA  TRP B  50     115.456 117.715 204.344  1.00 81.39      BPRO  
ATOM   2057  CB  TRP B  50     114.695 118.092 205.629  1.00110.82      BPRO  
ATOM   2058  CG  TRP B  50     115.080 117.340 206.865  1.00110.82      BPRO  
ATOM   2059  CD1 TRP B  50     114.391 116.317 207.445  1.00110.82      BPRO  
ATOM   2060  NE1 TRP B  50     115.031 115.897 208.585  1.00110.82      BPRO  
ATOM   2061  CE2 TRP B  50     116.160 116.648 208.760  1.00110.82      BPRO  
ATOM   2062  CD2 TRP B  50     116.226 117.569 207.693  1.00110.82      BPRO  
ATOM   2063  CE3 TRP B  50     117.301 118.463 207.637  1.00110.82      BPRO  
ATOM   2064  CZ3 TRP B  50     118.264 118.408 208.636  1.00110.82      BPRO  
ATOM   2065  CZ2 TRP B  50     117.127 116.593 209.761  1.00110.82      BPRO  
ATOM   2066  CH2 TRP B  50     118.168 117.478 209.684  1.00110.82      BPRO  
ATOM   2067  C   TRP B  50     116.932 118.051 204.489  1.00 81.78      BPRO  
ATOM   2068  O   TRP B  50     117.725 117.200 204.887  1.00 81.64      BPRO  
ATOM   2069  N   ILE B  51     117.291 119.281 204.127  1.00 71.37      BPRO  
ATOM   2070  CA  ILE B  51     118.664 119.768 204.222  1.00 71.44      BPRO  
ATOM   2071  CB  ILE B  51     119.289 119.954 202.809  1.00 82.86      BPRO  
ATOM   2072  CG2 ILE B  51     118.508 120.990 202.004  1.00 82.86      BPRO  
ATOM   2073  CG1 ILE B  51     120.751 120.379 202.930  1.00 82.86      BPRO  
ATOM   2074  CD  ILE B  51     121.082 121.847 203.306  1.00 90.00      BPRO  
ATOM   2075  C   ILE B  51     118.653 121.098 204.974  1.00 71.53      BPRO  
ATOM   2076  O   ILE B  51     117.708 121.878 204.844  1.00 71.53      BPRO  
ATOM   2077  N   ASN B  52     119.691 121.343 205.773  1.00 86.13      BPRO  
ATOM   2078  CA  ASN B  52     119.772 122.580 206.550  1.00 86.13      BPRO  
ATOM   2079  CB  ASN B  52     120.033 122.274 208.034  1.00 74.36      BPRO  
ATOM   2080  CG  ASN B  52     119.994 123.525 208.911  1.00 74.36      BPRO  
ATOM   2081  OD1 ASN B  52     119.359 124.523 208.570  1.00 74.36      BPRO  
ATOM   2082  ND2 ASN B  52     120.660 123.463 210.058  1.00 74.36      BPRO  
ATOM   2083  C   ASN B  52     120.837 123.533 206.019  1.00 86.13      BPRO  
ATOM   2084  O   ASN B  52     122.030 123.250 206.076  1.00 86.13      BPRO  
ATOM   2085  N   PRO B  53     120.404 124.686 205.495  1.00141.24      BPRO  
ATOM   2086  CD  PRO B  53     118.989 125.061 205.342  1.00 82.70      BPRO  
ATOM   2087  CA  PRO B  53     121.272 125.723 204.936  1.00141.24      BPRO  
ATOM   2088  CB  PRO B  53     120.298 126.860 204.648  1.00 82.70      BPRO  
ATOM   2089  CG  PRO B  53     119.060 126.133 204.286  1.00 82.70      BPRO  
ATOM   2090  C   PRO B  53     122.409 126.173 205.844  1.00141.24      BPRO  
ATOM   2091  O   PRO B  53     123.484 126.520 205.361  1.00141.24      BPRO  
ATOM   2092  N   TYR B  54     122.173 126.161 207.153  1.00104.62      BPRO  
ATOM   2093  CA  TYR B  54     123.174 126.612 208.119  1.00104.62      BPRO  
ATOM   2094  CB  TYR B  54     122.524 126.847 209.481  1.00 95.41      BPRO  
ATOM   2095  CG  TYR B  54     123.391 127.656 210.414  1.00 95.41      BPRO  
ATOM   2096  CD1 TYR B  54     123.598 129.019 210.191  1.00 95.41      BPRO  
ATOM   2097  CE1 TYR B  54     124.415 129.772 211.033  1.00 95.41      BPRO  
ATOM   2098  CZ  TYR B  54     125.036 129.163 212.112  1.00 95.41      BPRO  
ATOM   2099  OH  TYR B  54     125.841 129.909 212.942  1.00 95.41      BPRO  
ATOM   2100  CD2 TYR B  54     124.024 127.063 211.505  1.00 95.41      BPRO  
ATOM   2101  CE2 TYR B  54     124.845 127.807 212.355  1.00 95.41      BPRO  
ATOM   2102  C   TYR B  54     124.387 125.712 208.317  1.00104.62      BPRO  
ATOM   2103  O   TYR B  54     125.465 126.200 208.652  1.00104.62      BPRO  
ATOM   2104  N   ASN B  55     124.217 124.407 208.123  1.00 71.73      BPRO  
ATOM   2105  CA  ASN B  55     125.315 123.460 208.307  1.00 71.73      BPRO  
ATOM   2106  CB  ASN B  55     125.304 122.911 209.735  1.00 87.06      BPRO  
ATOM   2107  CG  ASN B  55     123.960 122.329 210.128  1.00 87.06      BPRO  
ATOM   2108  OD1 ASN B  55     123.376 121.531 209.395  1.00 87.06      BPRO  
ATOM   2109  ND2 ASN B  55     123.465 122.725 211.295  1.00 87.06      BPRO  
ATOM   2110  C   ASN B  55     125.271 122.292 207.335  1.00 71.73      BPRO  
ATOM   2111  O   ASN B  55     125.958 121.286 207.529  1.00 71.73      BPRO  
ATOM   2112  N   GLY B  56     124.444 122.422 206.303  1.00 81.79      BPRO  
ATOM   2113  CA  GLY B  56     124.335 121.381 205.300  1.00 81.79      BPRO  
ATOM   2114  C   GLY B  56     123.935 120.016 205.812  1.00 81.79      BPRO  
ATOM   2115  O   GLY B  56     124.217 119.007 205.161  1.00 81.79      BPRO  
ATOM   2116  N   ASN B  57     123.297 119.972 206.979  1.00107.11      BPRO  
ATOM   2117  CA  ASN B  57     122.838 118.706 207.548  1.00107.11      BPRO  
ATOM   2118  CB  ASN B  57     122.635 118.828 209.059  1.00 87.48      BPRO  
ATOM   2119  CG  ASN B  57     123.918 118.632 209.833  1.00 87.48      BPRO  
ATOM   2120  OD1 ASN B  57     124.561 117.584 209.737  1.00 87.48      BPRO  
ATOM   2121  ND2 ASN B  57     124.299 119.634 210.607  1.00 87.48      BPRO  
ATOM   2122  C   ASN B  57     121.525 118.307 206.886  1.00107.11      BPRO  
ATOM   2123  O   ASN B  57     120.598 119.113 206.793  1.00107.11      BPRO  
ATOM   2124  N   LYS B  58     121.448 117.063 206.427  1.00105.44      BPRO  
ATOM   2125  CA  LYS B  58     120.246 116.585 205.761  1.00105.55      BPRO  
ATOM   2126  CB  LYS B  58     120.410 116.686 204.236  1.00110.01      BPRO  
ATOM   2127  CG  LYS B  58     121.639 115.989 203.653  1.00110.01      BPRO  
ATOM   2128  CD  LYS B  58     122.877 116.867 203.734  1.00110.01      BPRO  
ATOM   2129  CE  LYS B  58     124.081 116.213 203.068  1.00110.01      BPRO  
ATOM   2130  NZ  LYS B  58     125.284 117.094 203.118  1.00110.01      BPRO  
ATOM   2131  C   LYS B  58     119.847 115.160 206.130  1.00105.72      BPRO  
ATOM   2132  O   LYS B  58     120.696 114.275 206.223  1.00105.99      BPRO  
ATOM   2133  N   GLU B  59     118.548 114.949 206.342  1.00 77.69      BPRO  
ATOM   2134  CA  GLU B  59     118.036 113.621 206.675  1.00 77.83      BPRO  
ATOM   2135  CB  GLU B  59     117.046 113.685 207.844  1.00 89.94      BPRO  
ATOM   2136  CG  GLU B  59     116.854 112.343 208.557  1.00 89.94      BPRO  
ATOM   2137  CD  GLU B  59     115.431 112.105 209.069  1.00 89.94      BPRO  
ATOM   2138  OE1 GLU B  59     114.907 112.948 209.839  1.00 89.94      BPRO  
ATOM   2139  OE2 GLU B  59     114.844 111.059 208.701  1.00 89.94      BPRO  
ATOM   2140  C   GLU B  59     117.334 113.061 205.438  1.00 77.74      BPRO  
ATOM   2141  O   GLU B  59     116.620 113.777 204.737  1.00 78.06      BPRO  
ATOM   2142  N   PHE B  60     117.538 111.777 205.177  1.00 67.98      BPRO  
ATOM   2143  CA  PHE B  60     116.944 111.132 204.018  1.00 67.74      BPRO  
ATOM   2144  CB  PHE B  60     118.017 110.410 203.200  1.00114.00      BPRO  
ATOM   2145  CG  PHE B  60     119.055 111.315 202.606  1.00114.00      BPRO  
ATOM   2146  CD1 PHE B  60     119.819 112.152 203.411  1.00114.00      BPRO  
ATOM   2147  CE1 PHE B  60     120.818 112.953 202.866  1.00114.00      BPRO  
ATOM   2148  CZ  PHE B  60     121.062 112.921 201.503  1.00114.00      BPRO  
ATOM   2149  CD2 PHE B  60     119.305 111.292 201.240  1.00114.00      BPRO  
ATOM   2150  CE2 PHE B  60     120.302 112.089 200.685  1.00114.00      BPRO  
ATOM   2151  C   PHE B  60     115.871 110.108 204.374  1.00 67.72      BPRO  
ATOM   2152  O   PHE B  60     115.923 109.457 205.418  1.00 67.51      BPRO  
ATOM   2153  N   SER B  61     114.904 109.965 203.477  1.00 73.76      BPRO  
ATOM   2154  CA  SER B  61     113.838 108.996 203.643  1.00 73.76      BPRO  
ATOM   2155  CB  SER B  61     112.637 109.388 202.775  1.00 76.05      BPRO  
ATOM   2156  OG  SER B  61     111.585 108.441 202.868  1.00 76.05      BPRO  
ATOM   2157  C   SER B  61     114.440 107.678 203.163  1.00 73.76      BPRO  
ATOM   2158  O   SER B  61     115.182 107.645 202.180  1.00 73.76      BPRO  
ATOM   2159  N   ALA B  62     114.136 106.599 203.869  1.00 79.15      BPRO  
ATOM   2160  CA  ALA B  62     114.654 105.287 203.512  1.00 79.31      BPRO  
ATOM   2161  CB  ALA B  62     113.937 104.213 204.320  1.00142.44      BPRO  
ATOM   2162  C   ALA B  62     114.500 105.003 202.023  1.00 79.21      BPRO  
ATOM   2163  O   ALA B  62     115.343 104.341 201.418  1.00 79.18      BPRO  
ATOM   2164  N   LYS B  63     113.426 105.518 201.435  1.00113.94      BPRO  
ATOM   2165  CA  LYS B  63     113.134 105.302 200.022  1.00113.63      BPRO  
ATOM   2166  CB  LYS B  63     111.645 105.550 199.780  1.00 92.63      BPRO  
ATOM   2167  CG  LYS B  63     111.174 105.232 198.375  1.00 92.63      BPRO  
ATOM   2168  CD  LYS B  63     109.673 105.480 198.232  1.00 92.63      BPRO  
ATOM   2169  CE  LYS B  63     109.160 105.122 196.831  1.00 92.63      BPRO  
ATOM   2170  NZ  LYS B  63     107.677 105.270 196.678  1.00 92.63      BPRO  
ATOM   2171  C   LYS B  63     113.968 106.134 199.036  1.00113.61      BPRO  
ATOM   2172  O   LYS B  63     114.005 105.830 197.842  1.00113.63      BPRO  
ATOM   2173  N   PHE B  64     114.646 107.171 199.523  1.00 94.34      BPRO  
ATOM   2174  CA  PHE B  64     115.442 108.013 198.636  1.00 94.21      BPRO  
ATOM   2175  CB  PHE B  64     114.723 109.336 198.376  1.00 93.53      BPRO  
ATOM   2176  CG  PHE B  64     113.316 109.177 197.902  1.00 93.53      BPRO  
ATOM   2177  CD1 PHE B  64     112.283 108.964 198.809  1.00 93.53      BPRO  
ATOM   2178  CE1 PHE B  64     110.974 108.791 198.374  1.00 93.53      BPRO  
ATOM   2179  CZ  PHE B  64     110.690 108.831 197.022  1.00 93.53      BPRO  
ATOM   2180  CD2 PHE B  64     113.021 109.216 196.549  1.00 93.53      BPRO  
ATOM   2181  CE2 PHE B  64     111.716 109.044 196.106  1.00 93.53      BPRO  
ATOM   2182  C   PHE B  64     116.857 108.324 199.112  1.00 94.58      BPRO  
ATOM   2183  O   PHE B  64     117.589 109.036 198.428  1.00 94.41      BPRO  
ATOM   2184  N   GLN B  65     117.242 107.806 200.275  1.00130.13      BPRO  
ATOM   2185  CA  GLN B  65     118.580 108.049 200.820  1.00130.67      BPRO  
ATOM   2186  CB  GLN B  65     118.781 107.240 202.102  1.00173.71      BPRO  
ATOM   2187  CG  GLN B  65     120.172 107.365 202.688  1.00173.71      BPRO  
ATOM   2188  CD  GLN B  65     120.649 106.071 203.303  1.00173.71      BPRO  
ATOM   2189  OE1 GLN B  65     120.004 105.519 204.194  1.00173.71      BPRO  
ATOM   2190  NE2 GLN B  65     121.786 105.576 202.829  1.00173.71      BPRO  
ATOM   2191  C   GLN B  65     119.683 107.678 199.832  1.00130.85      BPRO  
ATOM   2192  O   GLN B  65     120.633 108.435 199.610  1.00131.05      BPRO  
ATOM   2193  N   ASP B  66     119.541 106.497 199.247  1.00117.61      BPRO  
ATOM   2194  CA  ASP B  66     120.504 105.967 198.296  1.00117.75      BPRO  
ATOM   2195  CB  ASP B  66     120.261 104.461 198.154  1.00135.39      BPRO  
ATOM   2196  CG  ASP B  66     120.878 103.884 196.906  1.00135.39      BPRO  
ATOM   2197  OD1 ASP B  66     122.098 104.061 196.706  1.00135.39      BPRO  
ATOM   2198  OD2 ASP B  66     120.138 103.252 196.124  1.00135.39      BPRO  
ATOM   2199  C   ASP B  66     120.507 106.636 196.917  1.00117.70      BPRO  
ATOM   2200  O   ASP B  66     121.385 106.364 196.097  1.00117.94      BPRO  
ATOM   2201  N   ARG B  67     119.556 107.529 196.662  1.00 84.55      BPRO  
ATOM   2202  CA  ARG B  67     119.484 108.167 195.350  1.00 84.30      BPRO  
ATOM   2203  CB  ARG B  67     118.356 107.533 194.531  1.00106.34      BPRO  
ATOM   2204  CG  ARG B  67     118.565 106.069 194.165  1.00106.34      BPRO  
ATOM   2205  CD  ARG B  67     117.235 105.417 193.835  1.00106.34      BPRO  
ATOM   2206  NE  ARG B  67     116.426 106.280 192.981  1.00106.34      BPRO  
ATOM   2207  CZ  ARG B  67     115.109 106.170 192.839  1.00106.34      BPRO  
ATOM   2208  NH1 ARG B  67     114.443 105.229 193.494  1.00106.34      BPRO  
ATOM   2209  NH2 ARG B  67     114.457 107.014 192.053  1.00106.34      BPRO  
ATOM   2210  C   ARG B  67     119.298 109.674 195.317  1.00 84.13      BPRO  
ATOM   2211  O   ARG B  67     119.247 110.247 194.236  1.00 84.36      BPRO  
ATOM   2212  N   VAL B  68     119.184 110.330 196.464  1.00108.58      BPRO  
ATOM   2213  CA  VAL B  68     118.982 111.777 196.438  1.00108.35      BPRO  
ATOM   2214  CB  VAL B  68     117.778 112.204 197.315  1.00 89.75      BPRO  
ATOM   2215  CG1 VAL B  68     117.537 113.711 197.204  1.00 89.75      BPRO  
ATOM   2216  CG2 VAL B  68     116.544 111.460 196.874  1.00 89.75      BPRO  
ATOM   2217  C   VAL B  68     120.207 112.540 196.896  1.00107.96      BPRO  
ATOM   2218  O   VAL B  68     121.058 112.003 197.604  1.00107.83      BPRO  
ATOM   2219  N   THR B  69     120.286 113.800 196.484  1.00 73.47      BPRO  
ATOM   2220  CA  THR B  69     121.401 114.658 196.849  1.00 73.33      BPRO  
ATOM   2221  CB  THR B  69     122.433 114.746 195.703  1.00 74.72      BPRO  
ATOM   2222  OG1 THR B  69     122.710 113.432 195.189  1.00 75.19      BPRO  
ATOM   2223  CG2 THR B  69     123.720 115.383 196.211  1.00 74.75      BPRO  
ATOM   2224  C   THR B  69     120.877 116.062 197.138  1.00 73.19      BPRO  
ATOM   2225  O   THR B  69     120.571 116.813 196.216  1.00 73.31      BPRO  
ATOM   2226  N   PHE B  70     120.755 116.412 198.413  1.00 99.64      BPRO  
ATOM   2227  CA  PHE B  70     120.274 117.741 198.774  1.00 99.43      BPRO  
ATOM   2228  CB  PHE B  70     119.547 117.726 200.130  1.00 84.37      BPRO  
ATOM   2229  CG  PHE B  70     118.457 116.689 200.233  1.00 84.37      BPRO  
ATOM   2230  CD1 PHE B  70     118.765 115.343 200.427  1.00 84.37      BPRO  
ATOM   2231  CE1 PHE B  70     117.760 114.379 200.477  1.00 84.37      BPRO  
ATOM   2232  CZ  PHE B  70     116.433 114.758 200.340  1.00 84.37      BPRO  
ATOM   2233  CD2 PHE B  70     117.123 117.055 200.101  1.00 84.37      BPRO  
ATOM   2234  CE2 PHE B  70     116.115 116.098 200.149  1.00 84.37      BPRO  
ATOM   2235  C   PHE B  70     121.514 118.610 198.874  1.00 99.61      BPRO  
ATOM   2236  O   PHE B  70     122.393 118.338 199.690  1.00 99.59      BPRO  
ATOM   2237  N   THR B  71     121.601 119.645 198.047  1.00 81.10      BPRO  
ATOM   2238  CA  THR B  71     122.772 120.510 198.080  1.00 81.10      BPRO  
ATOM   2239  CB  THR B  71     123.662 120.295 196.837  1.00 65.85      BPRO  
ATOM   2240  OG1 THR B  71     123.818 118.887 196.594  1.00 65.85      BPRO  
ATOM   2241  CG2 THR B  71     125.047 120.923 197.053  1.00 65.85      BPRO  
ATOM   2242  C   THR B  71     122.334 121.958 198.125  1.00 81.00      BPRO  
ATOM   2243  O   THR B  71     121.695 122.435 197.198  1.00 81.11      BPRO  
ATOM   2244  N   ALA B  72     122.678 122.660 199.200  1.00129.31      BPRO  
ATOM   2245  CA  ALA B  72     122.291 124.057 199.342  1.00129.49      BPRO  
ATOM   2246  CB  ALA B  72     121.866 124.329 200.772  1.00 71.13      BPRO  
ATOM   2247  C   ALA B  72     123.410 125.008 198.929  1.00129.38      BPRO  
ATOM   2248  O   ALA B  72     124.566 124.603 198.796  1.00129.44      BPRO  
ATOM   2249  N   ASP B  73     123.050 126.275 198.726  1.00113.89      BPRO  
ATOM   2250  CA  ASP B  73     123.988 127.319 198.313  1.00114.05      BPRO  
ATOM   2251  CB  ASP B  73     123.995 127.428 196.782  1.00114.47      BPRO  
ATOM   2252  CG  ASP B  73     124.972 128.471 196.264  1.00114.47      BPRO  
ATOM   2253  OD1 ASP B  73     124.799 129.668 196.584  1.00114.47      BPRO  
ATOM   2254  OD2 ASP B  73     125.909 128.088 195.526  1.00114.47      BPRO  
ATOM   2255  C   ASP B  73     123.525 128.633 198.933  1.00114.10      BPRO  
ATOM   2256  O   ASP B  73     122.823 129.421 198.298  1.00114.09      BPRO  
ATOM   2257  N   THR B  74     123.923 128.857 200.181  1.00107.26      BPRO  
ATOM   2258  CA  THR B  74     123.545 130.054 200.929  1.00107.60      BPRO  
ATOM   2259  CB  THR B  74     124.230 130.073 202.313  1.00118.08      BPRO  
ATOM   2260  OG1 THR B  74     123.852 131.265 203.016  1.00118.08      BPRO  
ATOM   2261  CG2 THR B  74     125.754 130.018 202.159  1.00118.08      BPRO  
ATOM   2262  C   THR B  74     123.847 131.373 200.227  1.00107.45      BPRO  
ATOM   2263  O   THR B  74     123.168 132.376 200.459  1.00107.65      BPRO  
ATOM   2264  N   SER B  75     124.869 131.375 199.378  1.00138.78      BPRO  
ATOM   2265  CA  SER B  75     125.246 132.583 198.659  1.00138.77      BPRO  
ATOM   2266  CB  SER B  75     126.582 132.385 197.942  1.00 87.28      BPRO  
ATOM   2267  OG  SER B  75     126.465 131.420 196.910  1.00 86.56      BPRO  
ATOM   2268  C   SER B  75     124.174 132.946 197.644  1.00138.85      BPRO  
ATOM   2269  O   SER B  75     123.913 134.121 197.400  1.00138.52      BPRO  
ATOM   2270  N   ALA B  76     123.554 131.927 197.058  1.00107.02      BPRO  
ATOM   2271  CA  ALA B  76     122.509 132.123 196.059  1.00107.08      BPRO  
ATOM   2272  CB  ALA B  76     122.683 131.111 194.941  1.00 54.03      BPRO  
ATOM   2273  C   ALA B  76     121.095 132.010 196.630  1.00106.88      BPRO  
ATOM   2274  O   ALA B  76     120.122 132.339 195.951  1.00107.05      BPRO  
ATOM   2275  N   ASN B  77     120.986 131.548 197.875  1.00112.74      BPRO  
ATOM   2276  CA  ASN B  77     119.688 131.358 198.526  1.00112.46      BPRO  
ATOM   2277  CB  ASN B  77     118.904 132.677 198.596  1.00 86.67      BPRO  
ATOM   2278  CG  ASN B  77     119.410 133.603 199.686  1.00 87.25      BPRO  
ATOM   2279  OD1 ASN B  77     118.752 134.588 200.032  1.00 86.93      BPRO  
ATOM   2280  ND2 ASN B  77     120.585 133.295 200.232  1.00 87.06      BPRO  
ATOM   2281  C   ASN B  77     118.883 130.327 197.745  1.00112.17      BPRO  
ATOM   2282  O   ASN B  77     117.694 130.512 197.487  1.00111.96      BPRO  
ATOM   2283  N   THR B  78     119.539 129.235 197.377  1.00113.74      BPRO  
ATOM   2284  CA  THR B  78     118.878 128.196 196.609  1.00113.39      BPRO  
ATOM   2285  CB  THR B  78     119.308 128.248 195.134  1.00119.49      BPRO  
ATOM   2286  OG1 THR B  78     119.284 129.605 194.678  1.00119.49      BPRO  
ATOM   2287  CG2 THR B  78     118.367 127.421 194.278  1.00119.49      BPRO  
ATOM   2288  C   THR B  78     119.180 126.800 197.130  1.00113.40      BPRO  
ATOM   2289  O   THR B  78     120.330 126.467 197.415  1.00112.91      BPRO  
ATOM   2290  N   ALA B  79     118.132 125.989 197.252  1.00102.74      BPRO  
ATOM   2291  CA  ALA B  79     118.268 124.611 197.702  1.00102.68      BPRO  
ATOM   2292  CB  ALA B  79     117.228 124.299 198.764  1.00180.85      BPRO  
ATOM   2293  C   ALA B  79     118.058 123.729 196.472  1.00102.68      BPRO  
ATOM   2294  O   ALA B  79     117.111 123.927 195.713  1.00102.56      BPRO  
ATOM   2295  N   TYR B  80     118.943 122.764 196.268  1.00 95.38      BPRO  
ATOM   2296  CA  TYR B  80     118.838 121.893 195.110  1.00 95.72      BPRO  
ATOM   2297  CB  TYR B  80     120.158 121.882 194.328  1.00111.77      BPRO  
ATOM   2298  CG  TYR B  80     120.520 123.215 193.703  1.00111.77      BPRO  
ATOM   2299  CD1 TYR B  80     120.680 124.358 194.490  1.00111.77      BPRO  
ATOM   2300  CE1 TYR B  80     121.009 125.589 193.923  1.00111.77      BPRO  
ATOM   2301  CZ  TYR B  80     121.182 125.688 192.553  1.00111.77      BPRO  
ATOM   2302  OH  TYR B  80     121.507 126.910 192.003  1.00111.77      BPRO  
ATOM   2303  CD2 TYR B  80     120.699 123.336 192.324  1.00111.77      BPRO  
ATOM   2304  CE2 TYR B  80     121.028 124.566 191.744  1.00111.77      BPRO  
ATOM   2305  C   TYR B  80     118.464 120.471 195.476  1.00 95.91      BPRO  
ATOM   2306  O   TYR B  80     118.920 119.932 196.485  1.00 96.38      BPRO  
ATOM   2307  N   MET B  81     117.627 119.872 194.638  1.00 73.18      BPRO  
ATOM   2308  CA  MET B  81     117.180 118.503 194.829  1.00 73.21      BPRO  
ATOM   2309  CB  MET B  81     115.647 118.452 194.880  1.00 80.79      BPRO  
ATOM   2310  CG  MET B  81     115.052 117.122 195.332  1.00 80.79      BPRO  
ATOM   2311  SD  MET B  81     115.470 115.742 194.259  1.00 80.79      BPRO  
ATOM   2312  CE  MET B  81     113.878 115.242 193.732  1.00 80.79      BPRO  
ATOM   2313  C   MET B  81     117.683 117.740 193.615  1.00 73.45      BPRO  
ATOM   2314  O   MET B  81     117.450 118.154 192.483  1.00 73.82      BPRO  
ATOM   2315  N   GLU B  82     118.384 116.639 193.838  1.00 69.93      BPRO  
ATOM   2316  CA  GLU B  82     118.885 115.862 192.720  1.00 69.93      BPRO  
ATOM   2317  CB  GLU B  82     120.393 116.064 192.571  1.00122.99      BPRO  
ATOM   2318  CG  GLU B  82     121.000 115.315 191.401  1.00122.99      BPRO  
ATOM   2319  CD  GLU B  82     122.436 115.713 191.140  1.00122.99      BPRO  
ATOM   2320  OE1 GLU B  82     123.053 115.111 190.234  1.00122.99      BPRO  
ATOM   2321  OE2 GLU B  82     122.942 116.625 191.835  1.00122.99      BPRO  
ATOM   2322  C   GLU B  82     118.564 114.379 192.857  1.00 69.93      BPRO  
ATOM   2323  O   GLU B  82     118.966 113.723 193.821  1.00 69.93      BPRO  
ATOM   2324  N   LEU B  83     117.828 113.861 191.880  1.00 88.62      BPRO  
ATOM   2325  CA  LEU B  83     117.441 112.462 191.867  1.00 88.62      BPRO  
ATOM   2326  CB  LEU B  83     115.915 112.339 191.810  1.00110.32      BPRO  
ATOM   2327  CG  LEU B  83     115.272 111.011 192.220  1.00110.32      BPRO  
ATOM   2328  CD1 LEU B  83     115.768 109.876 191.349  1.00110.32      BPRO  
ATOM   2329  CD2 LEU B  83     115.600 110.731 193.668  1.00110.32      BPRO  
ATOM   2330  C   LEU B  83     118.064 111.851 190.625  1.00 88.62      BPRO  
ATOM   2331  O   LEU B  83     118.119 112.490 189.574  1.00 88.62      BPRO  
ATOM   2332  N   ARG B  84     118.535 110.616 190.752  1.00 82.39      BPRO  
ATOM   2333  CA  ARG B  84     119.173 109.911 189.649  1.00 82.39      BPRO  
ATOM   2334  CB  ARG B  84     120.680 109.776 189.914  1.00127.66      BPRO  
ATOM   2335  CG  ARG B  84     121.100 110.009 191.368  1.00127.66      BPRO  
ATOM   2336  CD  ARG B  84     122.580 109.707 191.588  1.00127.66      BPRO  
ATOM   2337  NE  ARG B  84     122.861 108.276 191.498  1.00127.66      BPRO  
ATOM   2338  CZ  ARG B  84     122.503 107.384 192.417  1.00127.66      BPRO  
ATOM   2339  NH1 ARG B  84     121.853 107.774 193.505  1.00127.66      BPRO  
ATOM   2340  NH2 ARG B  84     122.782 106.099 192.246  1.00127.66      BPRO  
ATOM   2341  C   ARG B  84     118.561 108.535 189.434  1.00 82.39      BPRO  
ATOM   2342  O   ARG B  84     117.769 108.066 190.250  1.00 82.39      BPRO  
ATOM   2343  N   SER B  85     118.944 107.892 188.335  1.00110.57      BPRO  
ATOM   2344  CA  SER B  85     118.433 106.569 187.986  1.00110.57      BPRO  
ATOM   2345  CB  SER B  85     118.907 105.523 188.998  1.00 87.74      BPRO  
ATOM   2346  OG  SER B  85     120.301 105.295 188.874  1.00 87.74      BPRO  
ATOM   2347  C   SER B  85     116.912 106.595 187.930  1.00110.57      BPRO  
ATOM   2348  O   SER B  85     116.250 105.611 188.261  1.00110.57      BPRO  
ATOM   2349  N   LEU B  86     116.377 107.733 187.497  1.00104.42      BPRO  
ATOM   2350  CA  LEU B  86     114.938 107.950 187.384  1.00104.42      BPRO  
ATOM   2351  CB  LEU B  86     114.663 109.321 186.767  1.00 67.80      BPRO  
ATOM   2352  CG  LEU B  86     115.016 110.577 187.566  1.00 67.80      BPRO  
ATOM   2353  CD1 LEU B  86     114.963 111.788 186.653  1.00 67.80      BPRO  
ATOM   2354  CD2 LEU B  86     114.050 110.740 188.727  1.00 67.80      BPRO  
ATOM   2355  C   LEU B  86     114.238 106.898 186.542  1.00104.42      BPRO  
ATOM   2356  O   LEU B  86     114.550 106.733 185.368  1.00104.42      BPRO  
ATOM   2357  N   ARG B  87     113.291 106.190 187.143  1.00 97.45      BPRO  
ATOM   2358  CA  ARG B  87     112.531 105.186 186.418  1.00 97.45      BPRO  
ATOM   2359  CB  ARG B  87     112.409 103.911 187.261  1.00130.97      BPRO  
ATOM   2360  CG  ARG B  87     111.940 102.692 186.484  1.00130.97      BPRO  
ATOM   2361  CD  ARG B  87     112.293 101.394 187.209  1.00130.97      BPRO  
ATOM   2362  NE  ARG B  87     111.910 100.203 186.444  1.00130.97      BPRO  
ATOM   2363  CZ  ARG B  87     112.250  98.956 186.766  1.00130.97      BPRO  
ATOM   2364  NH1 ARG B  87     112.987  98.719 187.843  1.00130.97      BPRO  
ATOM   2365  NH2 ARG B  87     111.853  97.941 186.010  1.00130.97      BPRO  
ATOM   2366  C   ARG B  87     111.159 105.823 186.149  1.00 97.45      BPRO  
ATOM   2367  O   ARG B  87     110.924 106.975 186.526  1.00 97.45      BPRO  
ATOM   2368  N   SER B  88     110.264 105.095 185.489  1.00102.44      BPRO  
ATOM   2369  CA  SER B  88     108.936 105.620 185.185  1.00102.44      BPRO  
ATOM   2370  CB  SER B  88     108.080 104.539 184.537  1.00118.64      BPRO  
ATOM   2371  OG  SER B  88     108.681 104.083 183.343  1.00118.64      BPRO  
ATOM   2372  C   SER B  88     108.231 106.129 186.435  1.00102.44      BPRO  
ATOM   2373  O   SER B  88     107.868 107.300 186.525  1.00102.44      BPRO  
ATOM   2374  N   ALA B  89     108.043 105.235 187.398  1.00 97.32      BPRO  
ATOM   2375  CA  ALA B  89     107.370 105.564 188.650  1.00 97.28      BPRO  
ATOM   2376  CB  ALA B  89     107.591 104.435 189.653  1.00 86.22      BPRO  
ATOM   2377  C   ALA B  89     107.782 106.905 189.275  1.00 97.19      BPRO  
ATOM   2378  O   ALA B  89     106.993 107.544 189.979  1.00 97.33      BPRO  
ATOM   2379  N   ASP B  90     109.011 107.334 189.010  1.00 62.52      BPRO  
ATOM   2380  CA  ASP B  90     109.520 108.584 189.573  1.00 62.19      BPRO  
ATOM   2381  CB  ASP B  90     111.039 108.649 189.404  1.00 87.80      BPRO  
ATOM   2382  CG  ASP B  90     111.750 107.589 190.213  1.00 87.80      BPRO  
ATOM   2383  OD1 ASP B  90     111.771 107.719 191.454  1.00 87.80      BPRO  
ATOM   2384  OD2 ASP B  90     112.272 106.623 189.617  1.00 87.80      BPRO  
ATOM   2385  C   ASP B  90     108.893 109.842 189.004  1.00 62.19      BPRO  
ATOM   2386  O   ASP B  90     109.308 110.949 189.344  1.00 62.23      BPRO  
ATOM   2387  N   THR B  91     107.890 109.667 188.146  1.00 85.97      BPRO  
ATOM   2388  CA  THR B  91     107.201 110.794 187.521  1.00 86.01      BPRO  
ATOM   2389  CB  THR B  91     106.378 110.338 186.292  1.00102.30      BPRO  
ATOM   2390  OG1 THR B  91     107.237 109.691 185.345  1.00102.30      BPRO  
ATOM   2391  CG2 THR B  91     105.724 111.531 185.623  1.00102.30      BPRO  
ATOM   2392  C   THR B  91     106.257 111.444 188.523  1.00 86.05      BPRO  
ATOM   2393  O   THR B  91     105.399 110.772 189.105  1.00 85.97      BPRO  
ATOM   2394  N   ALA B  92     106.421 112.749 188.719  1.00 50.25      BPRO  
ATOM   2395  CA  ALA B  92     105.580 113.481 189.660  1.00 50.54      BPRO  
ATOM   2396  CB  ALA B  92     105.611 112.794 191.019  1.00 98.29      BPRO  
ATOM   2397  C   ALA B  92     105.989 114.938 189.829  1.00 50.65      BPRO  
ATOM   2398  O   ALA B  92     106.875 115.441 189.131  1.00 50.81      BPRO  
ATOM   2399  N   VAL B  93     105.324 115.623 190.752  1.00 69.37      BPRO  
ATOM   2400  CA  VAL B  93     105.667 117.010 191.036  1.00 69.49      BPRO  
ATOM   2401  CB  VAL B  93     104.415 117.890 191.365  1.00 50.96      BPRO  
ATOM   2402  CG1 VAL B  93     104.814 119.363 191.482  1.00 50.96      BPRO  
ATOM   2403  CG2 VAL B  93     103.370 117.729 190.296  1.00 50.96      BPRO  
ATOM   2404  C   VAL B  93     106.559 116.948 192.272  1.00 69.43      BPRO  
ATOM   2405  O   VAL B  93     106.243 116.259 193.243  1.00 69.46      BPRO  
ATOM   2406  N   TYR B  94     107.685 117.644 192.227  1.00 78.09      BPRO  
ATOM   2407  CA  TYR B  94     108.596 117.655 193.357  1.00 78.11      BPRO  
ATOM   2408  CB  TYR B  94     110.007 117.273 192.904  1.00 63.00      BPRO  
ATOM   2409  CG  TYR B  94     110.117 115.828 192.457  1.00 63.00      BPRO  
ATOM   2410  CD1 TYR B  94     109.755 115.437 191.168  1.00 63.32      BPRO  
ATOM   2411  CE1 TYR B  94     109.843 114.096 190.766  1.00 63.49      BPRO  
ATOM   2412  CZ  TYR B  94     110.299 113.137 191.666  1.00 63.60      BPRO  
ATOM   2413  OH  TYR B  94     110.437 111.817 191.289  1.00 64.28      BPRO  
ATOM   2414  CD2 TYR B  94     110.566 114.843 193.336  1.00 62.99      BPRO  
ATOM   2415  CE2 TYR B  94     110.655 113.504 192.948  1.00 63.31      BPRO  
ATOM   2416  C   TYR B  94     108.583 119.033 193.994  1.00 77.83      BPRO  
ATOM   2417  O   TYR B  94     109.032 120.012 193.401  1.00 77.60      BPRO  
ATOM   2418  N   TYR B  95     108.045 119.107 195.205  1.00 57.91      BPRO  
ATOM   2419  CA  TYR B  95     107.953 120.376 195.911  1.00 57.76      BPRO  
ATOM   2420  CB  TYR B  95     106.630 120.474 196.677  1.00 74.03      BPRO  
ATOM   2421  CG  TYR B  95     105.377 120.267 195.856  1.00 73.83      BPRO  
ATOM   2422  CD1 TYR B  95     104.505 121.325 195.603  1.00 73.39      BPRO  
ATOM   2423  CE1 TYR B  95     103.319 121.125 194.913  1.00 73.54      BPRO  
ATOM   2424  CZ  TYR B  95     102.998 119.855 194.466  1.00 73.28      BPRO  
ATOM   2425  OH  TYR B  95     101.813 119.638 193.810  1.00 74.05      BPRO  
ATOM   2426  CD2 TYR B  95     105.030 118.999 195.385  1.00 73.40      BPRO  
ATOM   2427  CE2 TYR B  95     103.849 118.790 194.695  1.00 73.25      BPRO  
ATOM   2428  C   TYR B  95     109.087 120.530 196.909  1.00 58.01      BPRO  
ATOM   2429  O   TYR B  95     109.762 119.562 197.251  1.00 57.96      BPRO  
ATOM   2430  N   CYS B  96     109.294 121.758 197.365  1.00 79.98      BPRO  
ATOM   2431  CA  CYS B  96     110.313 122.064 198.357  1.00 79.99      BPRO  
ATOM   2432  CB  CYS B  96     111.547 122.730 197.720  1.00144.26      BPRO  
ATOM   2433  SG  CYS B  96     111.260 124.272 196.779  1.00144.15      BPRO  
ATOM   2434  C   CYS B  96     109.610 123.024 199.287  1.00 80.12      BPRO  
ATOM   2435  O   CYS B  96     108.975 123.970 198.831  1.00 80.14      BPRO  
ATOM   2436  N   ALA B  97     109.677 122.761 200.585  1.00 79.14      BPRO  
ATOM   2437  CA  ALA B  97     109.025 123.641 201.546  1.00 79.17      BPRO  
ATOM   2438  CB  ALA B  97     107.737 122.990 202.081  1.00 51.85      BPRO  
ATOM   2439  C   ALA B  97     109.963 123.984 202.689  1.00 79.15      BPRO  
ATOM   2440  O   ALA B  97     110.882 123.234 203.015  1.00 78.89      BPRO  
ATOM   2441  N   ARG B  98     109.722 125.131 203.297  1.00 68.99      BPRO  
ATOM   2442  CA  ARG B  98     110.551 125.578 204.394  1.00 68.88      BPRO  
ATOM   2443  CB  ARG B  98     110.779 127.088 204.302  1.00 62.98      BPRO  
ATOM   2444  CG  ARG B  98     111.714 127.632 205.368  1.00 62.98      BPRO  
ATOM   2445  CD  ARG B  98     111.475 129.103 205.651  1.00 62.98      BPRO  
ATOM   2446  NE  ARG B  98     110.161 129.366 206.225  1.00 62.98      BPRO  
ATOM   2447  CZ  ARG B  98     109.842 130.500 206.843  1.00 62.98      BPRO  
ATOM   2448  NH1 ARG B  98     110.748 131.460 206.963  1.00 62.98      BPRO  
ATOM   2449  NH2 ARG B  98     108.623 130.689 207.331  1.00 62.98      BPRO  
ATOM   2450  C   ARG B  98     109.915 125.264 205.736  1.00 68.98      BPRO  
ATOM   2451  O   ARG B  98     108.703 125.411 205.919  1.00 68.76      BPRO  
ATOM   2452  N   VAL B  99     110.751 124.843 206.678  1.00 85.54      BPRO  
ATOM   2453  CA  VAL B  99     110.307 124.541 208.026  1.00 85.73      BPRO  
ATOM   2454  CB  VAL B  99     111.514 124.190 208.906  1.00 88.59      BPRO  
ATOM   2455  CG1 VAL B  99     111.093 124.043 210.342  1.00 88.59      BPRO  
ATOM   2456  CG2 VAL B  99     112.139 122.909 208.415  1.00 88.59      BPRO  
ATOM   2457  C   VAL B  99     109.633 125.794 208.565  1.00 86.01      BPRO  
ATOM   2458  O   VAL B  99     109.669 126.844 207.929  1.00 85.87      BPRO  
ATOM   2459  N   GLY B 100     109.003 125.692 209.725  1.00 62.10      BPRO  
ATOM   2460  CA  GLY B 100     108.365 126.865 210.291  1.00 62.44      BPRO  
ATOM   2461  C   GLY B 100     109.305 127.605 211.223  1.00 62.67      BPRO  
ATOM   2462  O   GLY B 100     110.476 127.221 211.380  1.00 62.97      BPRO  
ATOM   2463  N   PRO B 101     108.827 128.682 211.856  1.00113.27      BPRO  
ATOM   2464  CD  PRO B 101     107.492 129.296 211.729  1.00 79.85      BPRO  
ATOM   2465  CA  PRO B 101     109.675 129.444 212.775  1.00113.27      BPRO  
ATOM   2466  CB  PRO B 101     108.870 130.722 213.003  1.00 79.85      BPRO  
ATOM   2467  CG  PRO B 101     107.440 130.224 212.935  1.00 79.85      BPRO  
ATOM   2468  C   PRO B 101     109.915 128.670 214.071  1.00113.27      BPRO  
ATOM   2469  O   PRO B 101     108.969 128.206 214.709  1.00113.27      BPRO  
ATOM   2470  N   TYR B 102     111.181 128.524 214.449  1.00108.41      BPRO  
ATOM   2471  CA  TYR B 102     111.529 127.816 215.676  1.00108.41      BPRO  
ATOM   2472  CB  TYR B 102     113.033 127.539 215.721  1.00100.44      BPRO  
ATOM   2473  CG  TYR B 102     113.439 126.594 216.829  1.00100.44      BPRO  
ATOM   2474  CD1 TYR B 102     113.426 127.004 218.163  1.00100.44      BPRO  
ATOM   2475  CE1 TYR B 102     113.781 126.133 219.190  1.00100.44      BPRO  
ATOM   2476  CZ  TYR B 102     114.158 124.832 218.891  1.00100.44      BPRO  
ATOM   2477  OH  TYR B 102     114.515 123.982 219.915  1.00100.44      BPRO  
ATOM   2478  CD2 TYR B 102     113.821 125.278 216.547  1.00100.44      BPRO  
ATOM   2479  CE2 TYR B 102     114.180 124.394 217.569  1.00100.44      BPRO  
ATOM   2480  C   TYR B 102     111.114 128.636 216.898  1.00108.41      BPRO  
ATOM   2481  O   TYR B 102     111.907 129.407 217.442  1.00108.41      BPRO  
ATOM   2482  N   SER B 103     109.867 128.458 217.323  1.00 76.45      BPRO  
ATOM   2483  CA  SER B 103     109.330 129.172 218.470  1.00 76.45      BPRO  
ATOM   2484  CB  SER B 103     107.898 128.715 218.761  1.00137.39      BPRO  
ATOM   2485  OG  SER B 103     107.042 129.003 217.670  1.00137.39      BPRO  
ATOM   2486  C   SER B 103     110.177 129.004 219.722  1.00 76.45      BPRO  
ATOM   2487  O   SER B 103     111.248 128.393 219.699  1.00 76.45      BPRO  
ATOM   2488  N   TRP B 104     109.668 129.550 220.820  1.00 86.48      BPRO  
ATOM   2489  CA  TRP B 104     110.338 129.524 222.110  1.00 86.34      BPRO  
ATOM   2490  CB  TRP B 104     109.978 130.791 222.890  1.00116.29      BPRO  
ATOM   2491  CG  TRP B 104     108.502 131.036 222.905  1.00116.29      BPRO  
ATOM   2492  CD1 TRP B 104     107.733 131.476 221.861  1.00116.29      BPRO  
ATOM   2493  NE1 TRP B 104     106.403 131.455 222.208  1.00116.29      BPRO  
ATOM   2494  CE2 TRP B 104     106.287 131.003 223.498  1.00116.29      BPRO  
ATOM   2495  CD2 TRP B 104     107.593 130.734 223.970  1.00116.29      BPRO  
ATOM   2496  CE3 TRP B 104     107.753 130.254 225.279  1.00116.29      BPRO  
ATOM   2497  CZ3 TRP B 104     106.617 130.059 226.065  1.00116.29      BPRO  
ATOM   2498  CZ2 TRP B 104     105.147 130.807 224.286  1.00116.29      BPRO  
ATOM   2499  CH2 TRP B 104     105.332 130.335 225.563  1.00116.29      BPRO  
ATOM   2500  C   TRP B 104     109.908 128.318 222.913  1.00 86.09      BPRO  
ATOM   2501  O   TRP B 104     110.731 127.626 223.512  1.00 86.11      BPRO  
ATOM   2502  N   ASP B 105     108.603 128.077 222.902  1.00 94.55      BPRO  
ATOM   2503  CA  ASP B 105     107.992 126.992 223.649  1.00 94.55      BPRO  
ATOM   2504  CB  ASP B 105     106.546 127.356 223.996  1.00 95.64      BPRO  
ATOM   2505  CG  ASP B 105     105.658 127.471 222.766  1.00 95.64      BPRO  
ATOM   2506  OD1 ASP B 105     106.091 128.099 221.774  1.00 95.64      BPRO  
ATOM   2507  OD2 ASP B 105     104.521 126.944 222.794  1.00 95.64      BPRO  
ATOM   2508  C   ASP B 105     108.005 125.635 222.973  1.00 94.55      BPRO  
ATOM   2509  O   ASP B 105     107.418 124.692 223.498  1.00 94.55      BPRO  
ATOM   2510  N   ASP B 106     108.645 125.511 221.817  1.00 67.07      BPRO  
ATOM   2511  CA  ASP B 106     108.668 124.208 221.175  1.00 67.07      BPRO  
ATOM   2512  CB  ASP B 106     108.254 124.299 219.693  1.00121.40      BPRO  
ATOM   2513  CG  ASP B 106     109.118 125.247 218.886  1.00121.40      BPRO  
ATOM   2514  OD1 ASP B 106     110.357 125.224 219.047  1.00121.40      BPRO  
ATOM   2515  OD2 ASP B 106     108.552 126.001 218.066  1.00121.40      BPRO  
ATOM   2516  C   ASP B 106     110.028 123.543 221.329  1.00 67.07      BPRO  
ATOM   2517  O   ASP B 106     111.051 124.215 221.476  1.00 67.07      BPRO  
ATOM   2518  N   SER B 107     110.021 122.214 221.324  1.00 57.78      BPRO  
ATOM   2519  CA  SER B 107     111.235 121.426 221.481  1.00 57.78      BPRO  
ATOM   2520  CB  SER B 107     110.899 120.088 222.159  1.00 70.75      BPRO  
ATOM   2521  OG  SER B 107     110.134 120.277 223.339  1.00 70.75      BPRO  
ATOM   2522  C   SER B 107     111.843 121.164 220.112  1.00 57.78      BPRO  
ATOM   2523  O   SER B 107     111.222 121.409 219.088  1.00 57.78      BPRO  
ATOM   2524  N   PRO B 108     113.072 120.664 220.077  1.00 68.92      BPRO  
ATOM   2525  CD  PRO B 108     114.010 120.434 221.188  1.00 58.61      BPRO  
ATOM   2526  CA  PRO B 108     113.700 120.389 218.788  1.00 68.92      BPRO  
ATOM   2527  CB  PRO B 108     114.928 119.590 219.184  1.00 58.61      BPRO  
ATOM   2528  CG  PRO B 108     115.325 120.263 220.471  1.00 58.61      BPRO  
ATOM   2529  C   PRO B 108     112.803 119.633 217.803  1.00 68.92      BPRO  
ATOM   2530  O   PRO B 108     112.261 118.579 218.126  1.00 68.92      BPRO  
ATOM   2531  N   GLN B 109     112.655 120.197 216.607  1.00 60.87      BPRO  
ATOM   2532  CA  GLN B 109     111.871 119.626 215.513  1.00 60.87      BPRO  
ATOM   2533  CB  GLN B 109     112.265 118.171 215.274  1.00 43.44      BPRO  
ATOM   2534  CG  GLN B 109     113.535 118.041 214.467  1.00 43.44      BPRO  
ATOM   2535  CD  GLN B 109     113.843 116.620 214.060  1.00 43.44      BPRO  
ATOM   2536  OE1 GLN B 109     113.008 115.923 213.470  1.00 43.44      BPRO  
ATOM   2537  NE2 GLN B 109     115.052 116.177 214.363  1.00 43.44      BPRO  
ATOM   2538  C   GLN B 109     110.365 119.755 215.601  1.00 60.87      BPRO  
ATOM   2539  O   GLN B 109     109.652 119.272 214.726  1.00 60.87      BPRO  
ATOM   2540  N   ASP B 110     109.877 120.422 216.640  1.00 56.58      BPRO  
ATOM   2541  CA  ASP B 110     108.446 120.621 216.785  1.00 56.58      BPRO  
ATOM   2542  CB  ASP B 110     108.125 121.276 218.125  1.00 65.25      BPRO  
ATOM   2543  CG  ASP B 110     108.205 120.309 219.273  1.00 65.25      BPRO  
ATOM   2544  OD1 ASP B 110     108.018 120.757 220.426  1.00 65.25      BPRO  
ATOM   2545  OD2 ASP B 110     108.449 119.106 219.020  1.00 65.25      BPRO  
ATOM   2546  C   ASP B 110     107.928 121.511 215.670  1.00 56.58      BPRO  
ATOM   2547  O   ASP B 110     106.725 121.560 215.415  1.00 56.58      BPRO  
ATOM   2548  N   ASN B 111     108.851 122.192 215.000  1.00 67.61      BPRO  
ATOM   2549  CA  ASN B 111     108.539 123.122 213.922  1.00 67.61      BPRO  
ATOM   2550  CB  ASN B 111     109.337 124.409 214.142  1.00 56.72      BPRO  
ATOM   2551  CG  ASN B 111     110.846 124.198 214.002  1.00 56.72      BPRO  
ATOM   2552  OD1 ASN B 111     111.339 123.071 214.023  1.00 56.72      BPRO  
ATOM   2553  ND2 ASN B 111     111.581 125.294 213.867  1.00 56.72      BPRO  
ATOM   2554  C   ASN B 111     108.843 122.572 212.528  1.00 67.61      BPRO  
ATOM   2555  O   ASN B 111     108.694 123.278 211.536  1.00 67.61      BPRO  
ATOM   2556  N   TYR B 112     109.262 121.314 212.455  1.00 64.01      BPRO  
ATOM   2557  CA  TYR B 112     109.606 120.687 211.184  1.00 64.01      BPRO  
ATOM   2558  CB  TYR B 112     110.472 119.458 211.449  1.00 51.80      BPRO  
ATOM   2559  CG  TYR B 112     111.940 119.760 211.461  1.00 51.80      BPRO  
ATOM   2560  CD1 TYR B 112     112.418 120.965 211.973  1.00 51.80      BPRO  
ATOM   2561  CE1 TYR B 112     113.769 121.255 211.971  1.00 51.80      BPRO  
ATOM   2562  CZ  TYR B 112     114.663 120.329 211.452  1.00 51.80      BPRO  
ATOM   2563  OH  TYR B 112     116.006 120.634 211.398  1.00 51.80      BPRO  
ATOM   2564  CD2 TYR B 112     112.857 118.844 210.949  1.00 51.80      BPRO  
ATOM   2565  CE2 TYR B 112     114.216 119.118 210.943  1.00 51.80      BPRO  
ATOM   2566  C   TYR B 112     108.462 120.306 210.245  1.00 64.01      BPRO  
ATOM   2567  O   TYR B 112     108.593 119.381 209.437  1.00 64.01      BPRO  
ATOM   2568  N   TYR B 113     107.344 121.012 210.351  1.00 77.59      BPRO  
ATOM   2569  CA  TYR B 113     106.194 120.773 209.481  1.00 77.59      BPRO  
ATOM   2570  CB  TYR B 113     104.900 121.155 210.203  1.00106.62      BPRO  
ATOM   2571  CG  TYR B 113     104.933 122.556 210.757  1.00106.62      BPRO  
ATOM   2572  CD1 TYR B 113     105.586 122.836 211.954  1.00106.62      BPRO  
ATOM   2573  CE1 TYR B 113     105.674 124.136 212.441  1.00106.62      BPRO  
ATOM   2574  CZ  TYR B 113     105.103 125.172 211.726  1.00106.62      BPRO  
ATOM   2575  OH  TYR B 113     105.196 126.461 212.200  1.00106.62      BPRO  
ATOM   2576  CD2 TYR B 113     104.362 123.614 210.057  1.00106.62      BPRO  
ATOM   2577  CE2 TYR B 113     104.445 124.917 210.533  1.00106.62      BPRO  
ATOM   2578  C   TYR B 113     106.367 121.667 208.245  1.00 77.59      BPRO  
ATOM   2579  O   TYR B 113     107.022 122.700 208.324  1.00 77.59      BPRO  
ATOM   2580  N   MET B 114     105.792 121.278 207.108  1.00 63.97      BPRO  
ATOM   2581  CA  MET B 114     105.890 122.079 205.883  1.00 63.97      BPRO  
ATOM   2582  CB  MET B 114     105.375 121.264 204.698  1.00 84.03      BPRO  
ATOM   2583  CG  MET B 114     106.314 120.128 204.305  1.00 84.03      BPRO  
ATOM   2584  SD  MET B 114     106.746 119.022 205.683  1.00 84.03      BPRO  
ATOM   2585  CE  MET B 114     107.660 117.740 204.823  1.00 84.03      BPRO  
ATOM   2586  C   MET B 114     105.135 123.420 206.013  1.00 63.97      BPRO  
ATOM   2587  O   MET B 114     103.940 123.521 205.718  1.00 63.97      BPRO  
ATOM   2588  N   ASP B 115     105.871 124.439 206.459  1.00 86.82      BPRO  
ATOM   2589  CA  ASP B 115     105.371 125.795 206.701  1.00 86.69      BPRO  
ATOM   2590  CB  ASP B 115     106.412 126.554 207.518  1.00 69.91      BPRO  
ATOM   2591  CG  ASP B 115     105.932 127.906 207.972  1.00 69.91      BPRO  
ATOM   2592  OD1 ASP B 115     104.796 128.018 208.498  1.00 69.91      BPRO  
ATOM   2593  OD2 ASP B 115     106.714 128.862 207.817  1.00 69.91      BPRO  
ATOM   2594  C   ASP B 115     105.014 126.603 205.457  1.00 86.51      BPRO  
ATOM   2595  O   ASP B 115     103.950 127.226 205.397  1.00 86.83      BPRO  
ATOM   2596  N   VAL B 116     105.921 126.614 204.483  1.00 67.31      BPRO  
ATOM   2597  CA  VAL B 116     105.714 127.326 203.229  1.00 66.92      BPRO  
ATOM   2598  CB  VAL B 116     106.485 128.681 203.194  1.00 68.21      BPRO  
ATOM   2599  CG1 VAL B 116     106.143 129.441 201.931  1.00 68.21      BPRO  
ATOM   2600  CG2 VAL B 116     106.115 129.538 204.390  1.00 68.21      BPRO  
ATOM   2601  C   VAL B 116     106.215 126.427 202.103  1.00 67.00      BPRO  
ATOM   2602  O   VAL B 116     107.340 125.917 202.155  1.00 66.85      BPRO  
ATOM   2603  N   TRP B 117     105.371 126.225 201.090  1.00 81.49      BPRO  
ATOM   2604  CA  TRP B 117     105.725 125.378 199.949  1.00 81.56      BPRO  
ATOM   2605  CB  TRP B 117     104.575 124.414 199.598  1.00 63.65      BPRO  
ATOM   2606  CG  TRP B 117     104.083 123.488 200.690  1.00 63.65      BPRO  
ATOM   2607  CD1 TRP B 117     103.575 123.850 201.908  1.00 63.65      BPRO  
ATOM   2608  NE1 TRP B 117     103.114 122.743 202.580  1.00 63.65      BPRO  
ATOM   2609  CE2 TRP B 117     103.324 121.633 201.807  1.00 63.65      BPRO  
ATOM   2610  CD2 TRP B 117     103.937 122.059 200.610  1.00 63.65      BPRO  
ATOM   2611  CE3 TRP B 117     104.261 121.100 199.637  1.00 63.65      BPRO  
ATOM   2612  CZ3 TRP B 117     103.964 119.766 199.890  1.00 63.65      BPRO  
ATOM   2613  CZ2 TRP B 117     103.027 120.292 202.060  1.00 63.65      BPRO  
ATOM   2614  CH2 TRP B 117     103.352 119.375 201.093  1.00 63.65      BPRO  
ATOM   2615  C   TRP B 117     106.042 126.183 198.684  1.00 81.60      BPRO  
ATOM   2616  O   TRP B 117     105.987 127.414 198.663  1.00 81.98      BPRO  
ATOM   2617  N   GLY B 118     106.379 125.448 197.631  1.00 89.11      BPRO  
ATOM   2618  CA  GLY B 118     106.655 126.037 196.338  1.00 89.34      BPRO  
ATOM   2619  C   GLY B 118     105.561 125.478 195.449  1.00 89.62      BPRO  
ATOM   2620  O   GLY B 118     104.761 124.661 195.912  1.00 89.39      BPRO  
ATOM   2621  N   LYS B 119     105.495 125.894 194.189  1.00 90.04      BPRO  
ATOM   2622  CA  LYS B 119     104.455 125.371 193.309  1.00 90.15      BPRO  
ATOM   2623  CB  LYS B 119     104.110 126.381 192.209  1.00 97.30      BPRO  
ATOM   2624  CG  LYS B 119     103.294 127.568 192.708  1.00 97.30      BPRO  
ATOM   2625  CD  LYS B 119     102.824 128.454 191.567  1.00 97.30      BPRO  
ATOM   2626  CE  LYS B 119     102.017 129.641 192.083  1.00 97.30      BPRO  
ATOM   2627  NZ  LYS B 119     101.603 130.571 190.989  1.00 97.30      BPRO  
ATOM   2628  C   LYS B 119     104.872 124.044 192.695  1.00 90.08      BPRO  
ATOM   2629  O   LYS B 119     104.230 123.543 191.774  1.00 90.10      BPRO  
ATOM   2630  N   GLY B 120     105.947 123.472 193.226  1.00 87.68      BPRO  
ATOM   2631  CA  GLY B 120     106.430 122.200 192.726  1.00 87.88      BPRO  
ATOM   2632  C   GLY B 120     106.844 122.282 191.275  1.00 88.03      BPRO  
ATOM   2633  O   GLY B 120     106.559 123.265 190.588  1.00 88.18      BPRO  
ATOM   2634  N   THR B 121     107.544 121.257 190.810  1.00 70.38      BPRO  
ATOM   2635  CA  THR B 121     107.967 121.217 189.425  1.00 70.79      BPRO  
ATOM   2636  CB  THR B 121     109.478 121.545 189.263  1.00 62.42      BPRO  
ATOM   2637  OG1 THR B 121     110.264 120.410 189.632  1.00 62.69      BPRO  
ATOM   2638  CG2 THR B 121     109.865 122.720 190.142  1.00 62.39      BPRO  
ATOM   2639  C   THR B 121     107.673 119.822 188.874  1.00 70.74      BPRO  
ATOM   2640  O   THR B 121     108.094 118.805 189.433  1.00 71.01      BPRO  
ATOM   2641  N   THR B 122     106.931 119.773 187.776  1.00110.07      BPRO  
ATOM   2642  CA  THR B 122     106.577 118.494 187.187  1.00109.85      BPRO  
ATOM   2643  CB  THR B 122     105.464 118.670 186.154  1.00 78.94      BPRO  
ATOM   2644  OG1 THR B 122     104.639 119.774 186.550  1.00 78.94      BPRO  
ATOM   2645  CG2 THR B 122     104.608 117.395 186.061  1.00 78.94      BPRO  
ATOM   2646  C   THR B 122     107.788 117.861 186.521  1.00109.83      BPRO  
ATOM   2647  O   THR B 122     108.631 118.558 185.955  1.00109.77      BPRO  
ATOM   2648  N   VAL B 123     107.874 116.538 186.600  1.00 78.30      BPRO  
ATOM   2649  CA  VAL B 123     108.980 115.804 186.002  1.00 78.21      BPRO  
ATOM   2650  CB  VAL B 123     110.045 115.443 187.055  1.00 93.90      BPRO  
ATOM   2651  CG1 VAL B 123     111.138 114.583 186.415  1.00 93.75      BPRO  
ATOM   2652  CG2 VAL B 123     110.628 116.718 187.661  1.00 93.69      BPRO  
ATOM   2653  C   VAL B 123     108.496 114.515 185.353  1.00 78.19      BPRO  
ATOM   2654  O   VAL B 123     108.218 113.531 186.043  1.00 78.25      BPRO  
ATOM   2655  N   ILE B 124     108.400 114.512 184.027  1.00 96.22      BPRO  
ATOM   2656  CA  ILE B 124     107.938 113.321 183.327  1.00 96.17      BPRO  
ATOM   2657  CB  ILE B 124     107.128 113.665 182.039  1.00 71.00      BPRO  
ATOM   2658  CG2 ILE B 124     106.358 112.414 181.559  1.00 71.00      BPRO  
ATOM   2659  CG1 ILE B 124     106.154 114.823 182.306  1.00 71.00      BPRO  
ATOM   2660  CD  ILE B 124     106.791 116.203 182.295  1.00 90.00      BPRO  
ATOM   2661  C   ILE B 124     109.135 112.459 182.951  1.00 96.21      BPRO  
ATOM   2662  O   ILE B 124     110.083 112.932 182.321  1.00 96.31      BPRO  
ATOM   2663  N   VAL B 125     109.082 111.193 183.353  1.00 92.22      BPRO  
ATOM   2664  CA  VAL B 125     110.157 110.243 183.080  1.00 92.36      BPRO  
ATOM   2665  CB  VAL B 125     110.810 109.749 184.411  1.00 70.57      BPRO  
ATOM   2666  CG1 VAL B 125     111.860 108.680 184.133  1.00 70.49      BPRO  
ATOM   2667  CG2 VAL B 125     111.445 110.924 185.138  1.00 70.51      BPRO  
ATOM   2668  C   VAL B 125     109.642 109.042 182.285  1.00 92.51      BPRO  
ATOM   2669  O   VAL B 125     109.088 108.097 182.851  1.00 92.65      BPRO  
ATOM   2670  N   SER B 126     109.829 109.089 180.968  1.00118.22      BPRO  
ATOM   2671  CA  SER B 126     109.387 108.003 180.101  1.00118.32      BPRO  
ATOM   2672  CB  SER B 126     107.937 108.226 179.671  1.00139.05      BPRO  
ATOM   2673  OG  SER B 126     107.452 107.113 178.940  1.00138.74      BPRO  
ATOM   2674  C   SER B 126     110.270 107.843 178.866  1.00118.48      BPRO  
ATOM   2675  O   SER B 126     111.091 108.707 178.556  1.00118.83      BPRO  
ATOM   2676  N   SER B 127     110.085 106.730 178.164  1.00107.75      BPRO  
ATOM   2677  CA  SER B 127     110.862 106.427 176.969  1.00108.14      BPRO  
ATOM   2678  CB  SER B 127     111.287 104.955 176.982  1.00112.76      BPRO  
ATOM   2679  OG  SER B 127     110.158 104.096 176.982  1.00112.76      BPRO  
ATOM   2680  C   SER B 127     110.089 106.716 175.689  1.00108.20      BPRO  
ATOM   2681  O   SER B 127     110.313 106.077 174.661  1.00108.50      BPRO  
ATOM   2682  N   ALA B 128     109.172 107.673 175.755  1.00143.97      BPRO  
ATOM   2683  CA  ALA B 128     108.382 108.044 174.588  1.00143.68      BPRO  
ATOM   2684  CB  ALA B 128     106.914 108.187 174.968  1.00141.81      BPRO  
ATOM   2685  C   ALA B 128     108.915 109.362 174.056  1.00143.48      BPRO  
ATOM   2686  O   ALA B 128     108.827 110.385 174.731  1.00143.46      BPRO  
ATOM   2687  N   SER B 129     109.473 109.342 172.851  1.00107.76      BPRO  
ATOM   2688  CA  SER B 129     110.016 110.562 172.262  1.00107.49      BPRO  
ATOM   2689  CB  SER B 129     110.958 110.219 171.101  1.00103.06      BPRO  
ATOM   2690  OG  SER B 129     111.674 111.366 170.673  1.00103.06      BPRO  
ATOM   2691  C   SER B 129     108.884 111.464 171.769  1.00107.20      BPRO  
ATOM   2692  O   SER B 129     107.827 110.979 171.369  1.00107.42      BPRO  
ATOM   2693  N   THR B 130     109.107 112.774 171.809  1.00 94.80      BPRO  
ATOM   2694  CA  THR B 130     108.108 113.742 171.363  1.00 94.79      BPRO  
ATOM   2695  CB  THR B 130     108.758 115.108 171.060  1.00 71.56      BPRO  
ATOM   2696  OG1 THR B 130     109.458 115.566 172.224  1.00 71.56      BPRO  
ATOM   2697  CG2 THR B 130     107.703 116.139 170.648  1.00 71.56      BPRO  
ATOM   2698  C   THR B 130     107.363 113.288 170.107  1.00 94.76      BPRO  
ATOM   2699  O   THR B 130     107.947 112.696 169.196  1.00 94.68      BPRO  
ATOM   2700  N   LYS B 131     106.065 113.569 170.071  1.00112.18      BPRO  
ATOM   2701  CA  LYS B 131     105.241 113.213 168.928  1.00112.33      BPRO  
ATOM   2702  CB  LYS B 131     104.565 111.859 169.150  1.00108.10      BPRO  
ATOM   2703  CG  LYS B 131     103.829 111.358 167.922  1.00108.10      BPRO  
ATOM   2704  CD  LYS B 131     103.128 110.042 168.163  1.00108.10      BPRO  
ATOM   2705  CE  LYS B 131     102.327 109.643 166.936  1.00108.10      BPRO  
ATOM   2706  NZ  LYS B 131     101.342 110.703 166.566  1.00108.10      BPRO  
ATOM   2707  C   LYS B 131     104.186 114.291 168.692  1.00112.34      BPRO  
ATOM   2708  O   LYS B 131     104.099 115.264 169.442  1.00112.34      BPRO  
ATOM   2709  N   GLY B 132     103.398 114.121 167.636  1.00128.15      BPRO  
ATOM   2710  CA  GLY B 132     102.364 115.084 167.322  1.00128.34      BPRO  
ATOM   2711  C   GLY B 132     100.984 114.537 167.627  1.00128.50      BPRO  
ATOM   2712  O   GLY B 132     100.745 113.335 167.497  1.00128.87      BPRO  
ATOM   2713  N   PRO B 133     100.050 115.405 168.035  1.00106.28      BPRO  
ATOM   2714  CD  PRO B 133     100.226 116.861 168.180  1.00101.17      BPRO  
ATOM   2715  CA  PRO B 133      98.677 115.013 168.364  1.00106.18      BPRO  
ATOM   2716  CB  PRO B 133      98.122 116.264 169.027  1.00101.17      BPRO  
ATOM   2717  CG  PRO B 133      98.797 117.352 168.249  1.00101.17      BPRO  
ATOM   2718  C   PRO B 133      97.861 114.606 167.139  1.00106.16      BPRO  
ATOM   2719  O   PRO B 133      98.112 115.069 166.026  1.00106.36      BPRO  
ATOM   2720  N   SER B 134      96.880 113.737 167.357  1.00146.44      BPRO  
ATOM   2721  CA  SER B 134      96.012 113.274 166.281  1.00146.11      BPRO  
ATOM   2722  CB  SER B 134      95.866 111.755 166.343  1.00114.76      BPRO  
ATOM   2723  OG  SER B 134      97.134 111.125 166.383  1.00115.23      BPRO  
ATOM   2724  C   SER B 134      94.649 113.934 166.452  1.00145.96      BPRO  
ATOM   2725  O   SER B 134      94.124 114.001 167.563  1.00145.75      BPRO  
ATOM   2726  N   VAL B 135      94.077 114.423 165.358  1.00112.11      BPRO  
ATOM   2727  CA  VAL B 135      92.778 115.082 165.423  1.00112.02      BPRO  
ATOM   2728  CB  VAL B 135      92.859 116.513 164.839  1.00124.32      BPRO  
ATOM   2729  CG1 VAL B 135      93.680 117.402 165.766  1.00124.34      BPRO  
ATOM   2730  CG2 VAL B 135      93.487 116.478 163.446  1.00124.17      BPRO  
ATOM   2731  C   VAL B 135      91.676 114.307 164.707  1.00112.18      BPRO  
ATOM   2732  O   VAL B 135      91.574 114.337 163.481  1.00112.20      BPRO  
ATOM   2733  N   PHE B 136      90.858 113.605 165.484  1.00145.69      BPRO  
ATOM   2734  CA  PHE B 136      89.752 112.826 164.940  1.00145.48      BPRO  
ATOM   2735  CB  PHE B 136      89.916 111.353 165.318  1.00101.40      BPRO  
ATOM   2736  CG  PHE B 136      91.183 110.733 164.787  1.00101.40      BPRO  
ATOM   2737  CD1 PHE B 136      91.666 109.541 165.315  1.00101.40      BPRO  
ATOM   2738  CE1 PHE B 136      92.838 108.962 164.821  1.00101.40      BPRO  
ATOM   2739  CZ  PHE B 136      93.537 109.580 163.791  1.00101.40      BPRO  
ATOM   2740  CD2 PHE B 136      91.894 111.341 163.754  1.00101.40      BPRO  
ATOM   2741  CE2 PHE B 136      93.065 110.773 163.256  1.00101.40      BPRO  
ATOM   2742  C   PHE B 136      88.450 113.402 165.489  1.00145.46      BPRO  
ATOM   2743  O   PHE B 136      88.350 113.727 166.672  1.00145.30      BPRO  
ATOM   2744  N   PRO B 137      87.432 113.536 164.627  1.00121.92      BPRO  
ATOM   2745  CD  PRO B 137      87.471 113.312 163.176  1.00121.01      BPRO  
ATOM   2746  CA  PRO B 137      86.135 114.088 165.021  1.00121.89      BPRO  
ATOM   2747  CB  PRO B 137      85.533 114.559 163.690  1.00121.01      BPRO  
ATOM   2748  CG  PRO B 137      86.680 114.475 162.686  1.00121.01      BPRO  
ATOM   2749  C   PRO B 137      85.178 113.160 165.751  1.00121.83      BPRO  
ATOM   2750  O   PRO B 137      84.954 112.022 165.340  1.00121.98      BPRO  
ATOM   2751  N   LEU B 138      84.616 113.669 166.842  1.00 86.99      BPRO  
ATOM   2752  CA  LEU B 138      83.621 112.938 167.612  1.00 87.09      BPRO  
ATOM   2753  CB  LEU B 138      83.824 113.150 169.113  1.00129.89      BPRO  
ATOM   2754  CG  LEU B 138      85.047 112.503 169.762  1.00129.89      BPRO  
ATOM   2755  CD1 LEU B 138      86.308 113.010 169.095  1.00129.89      BPRO  
ATOM   2756  CD2 LEU B 138      85.058 112.822 171.250  1.00129.89      BPRO  
ATOM   2757  C   LEU B 138      82.320 113.594 167.162  1.00 87.28      BPRO  
ATOM   2758  O   LEU B 138      81.708 114.367 167.899  1.00 87.05      BPRO  
ATOM   2759  N   ALA B 139      81.925 113.290 165.928  1.00141.80      BPRO  
ATOM   2760  CA  ALA B 139      80.727 113.861 165.327  1.00141.97      BPRO  
ATOM   2761  CB  ALA B 139      80.854 113.841 163.808  1.00 81.27      BPRO  
ATOM   2762  C   ALA B 139      79.434 113.182 165.745  1.00142.20      BPRO  
ATOM   2763  O   ALA B 139      79.381 111.964 165.916  1.00142.25      BPRO  
ATOM   2764  N   PRO B 140      78.366 113.977 165.909  1.00118.19      BPRO  
ATOM   2765  CD  PRO B 140      78.375 115.447 165.779  1.00126.98      BPRO  
ATOM   2766  CA  PRO B 140      77.040 113.500 166.308  1.00118.44      BPRO  
ATOM   2767  CB  PRO B 140      76.357 114.772 166.785  1.00126.98      BPRO  
ATOM   2768  CG  PRO B 140      76.901 115.792 165.822  1.00126.98      BPRO  
ATOM   2769  C   PRO B 140      76.300 112.865 165.144  1.00118.88      BPRO  
ATOM   2770  O   PRO B 140      76.421 113.311 164.003  1.00119.18      BPRO  
ATOM   2771  N   SER B 141      75.542 111.818 165.437  1.00137.40      BPRO  
ATOM   2772  CA  SER B 141      74.766 111.142 164.410  1.00137.64      BPRO  
ATOM   2773  CB  SER B 141      74.807 109.621 164.615  1.00110.75      BPRO  
ATOM   2774  OG  SER B 141      76.129 109.116 164.512  1.00110.75      BPRO  
ATOM   2775  C   SER B 141      73.338 111.653 164.544  1.00137.64      BPRO  
ATOM   2776  O   SER B 141      73.046 112.454 165.434  1.00137.64      BPRO  
ATOM   2777  N   SER B 142      72.455 111.206 163.657  1.00162.45      BPRO  
ATOM   2778  CA  SER B 142      71.061 111.626 163.706  1.00162.45      BPRO  
ATOM   2779  CB  SER B 142      70.397 111.439 162.339  1.00153.49      BPRO  
ATOM   2780  OG  SER B 142      70.981 112.291 161.368  1.00153.49      BPRO  
ATOM   2781  C   SER B 142      70.314 110.821 164.763  1.00162.45      BPRO  
ATOM   2782  O   SER B 142      69.580 109.883 164.447  1.00162.45      BPRO  
ATOM   2783  N   LYS B 143      70.518 111.186 166.024  1.00159.24      BPRO  
ATOM   2784  CA  LYS B 143      69.859 110.505 167.127  1.00159.27      BPRO  
ATOM   2785  CB  LYS B 143      70.761 110.503 168.370  1.00100.46      BPRO  
ATOM   2786  CG  LYS B 143      71.307 111.868 168.780  1.00100.46      BPRO  
ATOM   2787  CD  LYS B 143      72.197 111.763 170.019  1.00100.46      BPRO  
ATOM   2788  CE  LYS B 143      72.752 113.126 170.448  1.00100.46      BPRO  
ATOM   2789  NZ  LYS B 143      73.658 113.758 169.440  1.00100.46      BPRO  
ATOM   2790  C   LYS B 143      68.532 111.192 167.423  1.00159.35      BPRO  
ATOM   2791  O   LYS B 143      68.110 112.082 166.682  1.00159.37      BPRO  
ATOM   2792  N   SER B 144      67.915 110.795 168.516  1.00198.77      BPRO  
ATOM   2793  CA  SER B 144      66.597 111.333 168.832  1.00198.77      BPRO  
ATOM   2794  CB  SER B 144      65.752 110.310 169.593  1.00164.19      BPRO  
ATOM   2795  OG  SER B 144      65.520 109.154 168.802  1.00164.19      BPRO  
ATOM   2796  C   SER B 144      66.704 112.582 169.705  1.00198.77      BPRO  
ATOM   2797  O   SER B 144      67.428 112.602 170.700  1.00198.77      BPRO  
ATOM   2798  N   THR B 145      65.978 113.623 169.319  1.00198.77      BPRO  
ATOM   2799  CA  THR B 145      65.968 114.864 170.075  1.00198.77      BPRO  
ATOM   2800  CB  THR B 145      65.367 116.033 169.268  1.00125.54      BPRO  
ATOM   2801  OG1 THR B 145      64.097 115.655 168.728  1.00125.54      BPRO  
ATOM   2802  CG2 THR B 145      66.279 116.429 168.118  1.00125.54      BPRO  
ATOM   2803  C   THR B 145      65.132 114.701 171.339  1.00198.77      BPRO  
ATOM   2804  O   THR B 145      65.524 115.138 172.420  1.00198.77      BPRO  
ATOM   2805  N   SER B 146      63.978 114.054 171.192  1.00198.77      BPRO  
ATOM   2806  CA  SER B 146      63.074 113.869 172.313  1.00198.77      BPRO  
ATOM   2807  CB  SER B 146      63.628 112.838 173.301  1.00 20.00      BPRO  
ATOM   2808  OG  SER B 146      62.743 112.652 174.396  1.00 20.00      BPRO  
ATOM   2809  C   SER B 146      62.902 115.198 173.037  1.00198.77      BPRO  
ATOM   2810  O   SER B 146      62.102 116.039 172.626  1.00198.77      BPRO  
ATOM   2811  N   GLY B 147      63.680 115.370 174.101  1.00161.83      BPRO  
ATOM   2812  CA  GLY B 147      63.632 116.591 174.875  1.00161.83      BPRO  
ATOM   2813  C   GLY B 147      65.033 117.055 175.247  1.00161.83      BPRO  
ATOM   2814  O   GLY B 147      65.360 117.207 176.423  1.00161.83      BPRO  
ATOM   2815  N   GLY B 148      65.875 117.288 174.238  1.00176.95      BPRO  
ATOM   2816  CA  GLY B 148      67.234 117.733 174.505  1.00176.95      BPRO  
ATOM   2817  C   GLY B 148      67.925 118.246 173.248  1.00176.95      BPRO  
ATOM   2818  O   GLY B 148      67.311 118.881 172.392  1.00176.95      BPRO  
ATOM   2819  N   THR B 149      69.292 118.347 173.471  1.00107.85      BPRO  
ATOM   2820  CA  THR B 149      70.220 118.938 172.520  1.00107.66      BPRO  
ATOM   2821  CB  THR B 149      70.994 120.074 173.184  1.00 76.71      BPRO  
ATOM   2822  OG1 THR B 149      71.967 119.517 174.069  1.00 76.71      BPRO  
ATOM   2823  CG2 THR B 149      70.047 120.960 173.993  1.00 76.71      BPRO  
ATOM   2824  C   THR B 149      71.222 117.881 172.043  1.00107.78      BPRO  
ATOM   2825  O   THR B 149      71.098 116.704 172.383  1.00107.83      BPRO  
ATOM   2826  N   ALA B 150      72.214 118.306 171.262  1.00 99.08      BPRO  
ATOM   2827  CA  ALA B 150      73.233 117.394 170.739  1.00 99.00      BPRO  
ATOM   2828  CB  ALA B 150      73.239 117.429 169.221  1.00 53.81      BPRO  
ATOM   2829  C   ALA B 150      74.619 117.738 171.259  1.00 98.74      BPRO  
ATOM   2830  O   ALA B 150      74.838 118.813 171.819  1.00 98.80      BPRO  
ATOM   2831  N   ALA B 151      75.559 116.821 171.053  1.00 72.24      BPRO  
ATOM   2832  CA  ALA B 151      76.930 117.021 171.505  1.00 71.95      BPRO  
ATOM   2833  CB  ALA B 151      77.133 116.345 172.869  1.00 74.07      BPRO  
ATOM   2834  C   ALA B 151      77.957 116.494 170.502  1.00 71.87      BPRO  
ATOM   2835  O   ALA B 151      77.791 115.420 169.923  1.00 72.18      BPRO  
ATOM   2836  N   LEU B 152      79.019 117.268 170.306  1.00 89.91      BPRO  
ATOM   2837  CA  LEU B 152      80.089 116.897 169.391  1.00 89.88      BPRO  
ATOM   2838  CB  LEU B 152      79.905 117.605 168.041  1.00 80.24      BPRO  
ATOM   2839  CG  LEU B 152      79.880 119.140 167.995  1.00 80.24      BPRO  
ATOM   2840  CD1 LEU B 152      81.275 119.704 168.174  1.00 80.24      BPRO  
ATOM   2841  CD2 LEU B 152      79.329 119.588 166.659  1.00 80.24      BPRO  
ATOM   2842  C   LEU B 152      81.425 117.290 170.012  1.00 90.03      BPRO  
ATOM   2843  O   LEU B 152      81.463 118.039 170.993  1.00 90.19      BPRO  
ATOM   2844  N   GLY B 153      82.515 116.781 169.443  1.00 87.75      BPRO  
ATOM   2845  CA  GLY B 153      83.831 117.108 169.962  1.00 87.74      BPRO  
ATOM   2846  C   GLY B 153      85.009 116.627 169.133  1.00 87.91      BPRO  
ATOM   2847  O   GLY B 153      84.853 116.117 168.022  1.00 87.85      BPRO  
ATOM   2848  N   CYS B 154      86.201 116.801 169.697  1.00102.78      BPRO  
ATOM   2849  CA  CYS B 154      87.449 116.392 169.062  1.00102.73      BPRO  
ATOM   2850  CB  CYS B 154      88.305 117.608 168.751  1.00 81.10      BPRO  
ATOM   2851  SG  CYS B 154      87.704 118.519 167.312  1.00 81.41      BPRO  
ATOM   2852  C   CYS B 154      88.258 115.448 169.930  1.00102.67      BPRO  
ATOM   2853  O   CYS B 154      88.277 115.574 171.152  1.00102.76      BPRO  
ATOM   2854  N   LEU B 155      88.944 114.514 169.282  1.00108.88      BPRO  
ATOM   2855  CA  LEU B 155      89.772 113.552 169.987  1.00109.04      BPRO  
ATOM   2856  CB  LEU B 155      89.421 112.132 169.549  1.00 82.95      BPRO  
ATOM   2857  CG  LEU B 155      89.872 111.016 170.485  1.00 82.60      BPRO  
ATOM   2858  CD1 LEU B 155      89.077 111.131 171.781  1.00 82.42      BPRO  
ATOM   2859  CD2 LEU B 155      89.656 109.647 169.835  1.00 82.34      BPRO  
ATOM   2860  C   LEU B 155      91.239 113.841 169.675  1.00109.30      BPRO  
ATOM   2861  O   LEU B 155      91.651 113.835 168.515  1.00109.23      BPRO  
ATOM   2862  N   VAL B 156      92.019 114.100 170.718  1.00118.38      BPRO  
ATOM   2863  CA  VAL B 156      93.438 114.394 170.562  1.00118.63      BPRO  
ATOM   2864  CB  VAL B 156      93.809 115.655 171.358  1.00 70.95      BPRO  
ATOM   2865  CG1 VAL B 156      95.058 116.303 170.778  1.00 71.05      BPRO  
ATOM   2866  CG2 VAL B 156      92.646 116.621 171.342  1.00 71.18      BPRO  
ATOM   2867  C   VAL B 156      94.209 113.194 171.101  1.00118.77      BPRO  
ATOM   2868  O   VAL B 156      94.717 113.218 172.219  1.00119.00      BPRO  
ATOM   2869  N   LYS B 157      94.295 112.144 170.293  1.00120.72      BPRO  
ATOM   2870  CA  LYS B 157      94.962 110.915 170.699  1.00120.76      BPRO  
ATOM   2871  CB  LYS B 157      94.088 109.724 170.282  1.00105.27      BPRO  
ATOM   2872  CG  LYS B 157      94.643 108.366 170.651  1.00104.74      BPRO  
ATOM   2873  CD  LYS B 157      93.588 107.281 170.507  1.00104.62      BPRO  
ATOM   2874  CE  LYS B 157      94.143 105.917 170.899  1.00104.82      BPRO  
ATOM   2875  NZ  LYS B 157      93.080 104.887 171.105  1.00104.81      BPRO  
ATOM   2876  C   LYS B 157      96.391 110.727 170.183  1.00121.02      BPRO  
ATOM   2877  O   LYS B 157      96.771 111.259 169.140  1.00120.91      BPRO  
ATOM   2878  N   ASP B 158      97.175 109.971 170.950  1.00121.57      BPRO  
ATOM   2879  CA  ASP B 158      98.558 109.644 170.623  1.00121.81      BPRO  
ATOM   2880  CB  ASP B 158      98.597 108.762 169.374  1.00132.87      BPRO  
ATOM   2881  CG  ASP B 158      97.917 107.428 169.589  1.00132.87      BPRO  
ATOM   2882  OD1 ASP B 158      98.304 106.712 170.537  1.00132.87      BPRO  
ATOM   2883  OD2 ASP B 158      96.998 107.096 168.810  1.00132.87      BPRO  
ATOM   2884  C   ASP B 158      99.540 110.796 170.448  1.00122.03      BPRO  
ATOM   2885  O   ASP B 158      99.948 111.108 169.330  1.00122.11      BPRO  
ATOM   2886  N   TYR B 159      99.921 111.423 171.556  1.00 98.25      BPRO  
ATOM   2887  CA  TYR B 159     100.889 112.510 171.517  1.00 98.51      BPRO  
ATOM   2888  CB  TYR B 159     100.197 113.879 171.426  1.00 92.93      BPRO  
ATOM   2889  CG  TYR B 159      99.395 114.289 172.645  1.00 92.89      BPRO  
ATOM   2890  CD1 TYR B 159      98.203 113.640 172.976  1.00 92.98      BPRO  
ATOM   2891  CE1 TYR B 159      97.441 114.036 174.090  1.00 92.71      BPRO  
ATOM   2892  CZ  TYR B 159      97.873 115.088 174.885  1.00 92.94      BPRO  
ATOM   2893  OH  TYR B 159      97.114 115.474 175.976  1.00 93.10      BPRO  
ATOM   2894  CD2 TYR B 159      99.814 115.343 173.459  1.00 93.14      BPRO  
ATOM   2895  CE2 TYR B 159      99.061 115.746 174.577  1.00 93.06      BPRO  
ATOM   2896  C   TYR B 159     101.783 112.444 172.754  1.00 98.71      BPRO  
ATOM   2897  O   TYR B 159     101.494 111.715 173.708  1.00 98.71      BPRO  
ATOM   2898  N   PHE B 160     102.878 113.198 172.720  1.00141.65      BPRO  
ATOM   2899  CA  PHE B 160     103.829 113.230 173.823  1.00141.65      BPRO  
ATOM   2900  CB  PHE B 160     104.559 111.886 173.935  1.00130.97      BPRO  
ATOM   2901  CG  PHE B 160     105.440 111.767 175.154  1.00130.97      BPRO  
ATOM   2902  CD1 PHE B 160     105.085 110.924 176.203  1.00130.97      BPRO  
ATOM   2903  CE1 PHE B 160     105.883 110.825 177.342  1.00130.97      BPRO  
ATOM   2904  CZ  PHE B 160     107.051 111.576 177.439  1.00130.97      BPRO  
ATOM   2905  CD2 PHE B 160     106.612 112.510 175.263  1.00130.97      BPRO  
ATOM   2906  CE2 PHE B 160     107.417 112.420 176.398  1.00130.97      BPRO  
ATOM   2907  C   PHE B 160     104.852 114.337 173.591  1.00141.65      BPRO  
ATOM   2908  O   PHE B 160     105.374 114.489 172.490  1.00141.65      BPRO  
ATOM   2909  N   PRO B 161     105.149 115.129 174.629  1.00141.52      BPRO  
ATOM   2910  CD  PRO B 161     106.317 116.030 174.638  1.00125.67      BPRO  
ATOM   2911  CA  PRO B 161     104.567 115.027 175.968  1.00141.68      BPRO  
ATOM   2912  CB  PRO B 161     105.734 115.401 176.856  1.00125.76      BPRO  
ATOM   2913  CG  PRO B 161     106.340 116.542 176.071  1.00125.66      BPRO  
ATOM   2914  C   PRO B 161     103.461 116.059 176.045  1.00141.84      BPRO  
ATOM   2915  O   PRO B 161     103.332 116.883 175.143  1.00141.76      BPRO  
ATOM   2916  N   GLU B 162     102.662 116.031 177.103  1.00 88.35      BPRO  
ATOM   2917  CA  GLU B 162     101.617 117.035 177.216  1.00 88.43      BPRO  
ATOM   2918  CB  GLU B 162     100.504 116.563 178.166  1.00111.46      BPRO  
ATOM   2919  CG  GLU B 162     100.931 116.099 179.539  1.00111.46      BPRO  
ATOM   2920  CD  GLU B 162      99.757 115.540 180.329  1.00111.46      BPRO  
ATOM   2921  OE1 GLU B 162      98.771 116.277 180.539  1.00111.46      BPRO  
ATOM   2922  OE2 GLU B 162      99.814 114.363 180.737  1.00111.46      BPRO  
ATOM   2923  C   GLU B 162     102.248 118.354 177.673  1.00 88.37      BPRO  
ATOM   2924  O   GLU B 162     103.462 118.431 177.878  1.00 88.91      BPRO  
ATOM   2925  N   PRO B 163     101.444 119.419 177.829  1.00 98.26      BPRO  
ATOM   2926  CD  PRO B 163     101.987 120.706 178.291  1.00 62.50      BPRO  
ATOM   2927  CA  PRO B 163     100.002 119.520 177.614  1.00 97.83      BPRO  
ATOM   2928  CB  PRO B 163      99.632 120.701 178.497  1.00 62.50      BPRO  
ATOM   2929  CG  PRO B 163     100.768 121.633 178.222  1.00 62.50      BPRO  
ATOM   2930  C   PRO B 163      99.566 119.756 176.169  1.00 97.72      BPRO  
ATOM   2931  O   PRO B 163     100.338 119.600 175.219  1.00 97.56      BPRO  
ATOM   2932  N   VAL B 164      98.296 120.131 176.046  1.00100.78      BPRO  
ATOM   2933  CA  VAL B 164      97.640 120.466 174.788  1.00100.22      BPRO  
ATOM   2934  CB  VAL B 164      96.993 119.237 174.084  1.00 76.08      BPRO  
ATOM   2935  CG1 VAL B 164      98.040 118.449 173.339  1.00 76.08      BPRO  
ATOM   2936  CG2 VAL B 164      96.297 118.352 175.100  1.00 76.08      BPRO  
ATOM   2937  C   VAL B 164      96.526 121.435 175.152  1.00100.35      BPRO  
ATOM   2938  O   VAL B 164      95.951 121.355 176.240  1.00100.32      BPRO  
ATOM   2939  N   THR B 165      96.245 122.369 174.256  1.00 79.74      BPRO  
ATOM   2940  CA  THR B 165      95.178 123.329 174.484  1.00 79.87      BPRO  
ATOM   2941  CB  THR B 165      95.676 124.795 174.395  1.00 77.12      BPRO  
ATOM   2942  OG1 THR B 165      96.728 124.893 173.424  1.00 77.12      BPRO  
ATOM   2943  CG2 THR B 165      96.175 125.277 175.744  1.00 77.12      BPRO  
ATOM   2944  C   THR B 165      94.130 123.091 173.415  1.00 79.85      BPRO  
ATOM   2945  O   THR B 165      94.446 122.702 172.292  1.00 80.09      BPRO  
ATOM   2946  N   VAL B 166      92.875 123.290 173.778  1.00 69.75      BPRO  
ATOM   2947  CA  VAL B 166      91.803 123.111 172.825  1.00 69.79      BPRO  
ATOM   2948  CB  VAL B 166      91.084 121.768 173.019  1.00 75.59      BPRO  
ATOM   2949  CG1 VAL B 166      89.905 121.662 172.050  1.00 75.59      BPRO  
ATOM   2950  CG2 VAL B 166      92.068 120.626 172.790  1.00 75.59      BPRO  
ATOM   2951  C   VAL B 166      90.819 124.243 172.992  1.00 69.75      BPRO  
ATOM   2952  O   VAL B 166      90.552 124.695 174.106  1.00 69.75      BPRO  
ATOM   2953  N   SER B 167      90.305 124.708 171.861  1.00117.36      BPRO  
ATOM   2954  CA  SER B 167      89.336 125.789 171.818  1.00117.84      BPRO  
ATOM   2955  CB  SER B 167      90.045 127.126 171.601  1.00 79.87      BPRO  
ATOM   2956  OG  SER B 167      90.883 127.071 170.458  1.00 79.87      BPRO  
ATOM   2957  C   SER B 167      88.401 125.511 170.656  1.00117.90      BPRO  
ATOM   2958  O   SER B 167      88.760 124.805 169.716  1.00118.28      BPRO  
ATOM   2959  N   TRP B 168      87.195 126.053 170.719  1.00 95.68      BPRO  
ATOM   2960  CA  TRP B 168      86.257 125.847 169.635  1.00 95.78      BPRO  
ATOM   2961  CB  TRP B 168      84.989 125.163 170.149  1.00 94.04      BPRO  
ATOM   2962  CG  TRP B 168      85.233 123.759 170.608  1.00 94.00      BPRO  
ATOM   2963  CD1 TRP B 168      85.639 123.363 171.846  1.00 93.97      BPRO  
ATOM   2964  NE1 TRP B 168      85.767 121.995 171.890  1.00 93.81      BPRO  
ATOM   2965  CE2 TRP B 168      85.443 121.477 170.663  1.00 93.62      BPRO  
ATOM   2966  CD2 TRP B 168      85.102 122.562 169.827  1.00 93.68      BPRO  
ATOM   2967  CE3 TRP B 168      84.730 122.300 168.501  1.00 93.76      BPRO  
ATOM   2968  CZ3 TRP B 168      84.710 120.977 168.058  1.00 93.85      BPRO  
ATOM   2969  CZ2 TRP B 168      85.422 120.149 170.218  1.00 93.91      BPRO  
ATOM   2970  CH2 TRP B 168      85.054 119.920 168.918  1.00 94.17      BPRO  
ATOM   2971  C   TRP B 168      85.925 127.166 168.954  1.00 95.71      BPRO  
ATOM   2972  O   TRP B 168      85.488 128.120 169.602  1.00 95.55      BPRO  
ATOM   2973  N   ASN B 169      86.163 127.208 167.644  1.00105.93      BPRO  
ATOM   2974  CA  ASN B 169      85.898 128.382 166.821  1.00106.14      BPRO  
ATOM   2975  CB  ASN B 169      84.416 128.768 166.914  1.00 86.29      BPRO  
ATOM   2976  CG  ASN B 169      83.488 127.705 166.318  1.00 86.29      BPRO  
ATOM   2977  OD1 ASN B 169      82.261 127.826 166.389  1.00 86.29      BPRO  
ATOM   2978  ND2 ASN B 169      84.072 126.665 165.725  1.00 86.29      BPRO  
ATOM   2979  C   ASN B 169      86.781 129.568 167.199  1.00106.06      BPRO  
ATOM   2980  O   ASN B 169      86.291 130.667 167.474  1.00106.17      BPRO  
ATOM   2981  N   SER B 170      88.089 129.326 167.208  1.00116.34      BPRO  
ATOM   2982  CA  SER B 170      89.084 130.343 167.530  1.00116.53      BPRO  
ATOM   2983  CB  SER B 170      89.309 131.246 166.316  1.00106.51      BPRO  
ATOM   2984  OG  SER B 170      89.817 130.490 165.229  1.00106.51      BPRO  
ATOM   2985  C   SER B 170      88.743 131.191 168.746  1.00116.83      BPRO  
ATOM   2986  O   SER B 170      88.898 132.412 168.729  1.00116.70      BPRO  
ATOM   2987  N   GLY B 171      88.276 130.538 169.803  1.00107.67      BPRO  
ATOM   2988  CA  GLY B 171      87.942 131.259 171.018  1.00107.76      BPRO  
ATOM   2989  C   GLY B 171      86.568 131.897 171.023  1.00107.86      BPRO  
ATOM   2990  O   GLY B 171      86.238 132.680 171.915  1.00107.91      BPRO  
ATOM   2991  N   ALA B 172      85.763 131.569 170.021  1.00108.74      BPRO  
ATOM   2992  CA  ALA B 172      84.416 132.111 169.930  1.00108.94      BPRO  
ATOM   2993  CB  ALA B 172      83.944 132.092 168.482  1.00120.67      BPRO  
ATOM   2994  C   ALA B 172      83.485 131.272 170.797  1.00109.15      BPRO  
ATOM   2995  O   ALA B 172      82.666 131.805 171.551  1.00109.18      BPRO  
ATOM   2996  N   LEU B 173      83.633 129.954 170.691  1.00117.13      BPRO  
ATOM   2997  CA  LEU B 173      82.807 129.021 171.448  1.00117.16      BPRO  
ATOM   2998  CB  LEU B 173      82.485 127.782 170.601  1.00 52.90      BPRO  
ATOM   2999  CG  LEU B 173      81.049 127.235 170.686  1.00 52.90      BPRO  
ATOM   3000  CD1 LEU B 173      81.069 125.740 170.324  1.00 52.90      BPRO  
ATOM   3001  CD2 LEU B 173      80.453 127.461 172.089  1.00 52.90      BPRO  
ATOM   3002  C   LEU B 173      83.489 128.582 172.738  1.00117.01      BPRO  
ATOM   3003  O   LEU B 173      84.550 127.954 172.714  1.00116.91      BPRO  
ATOM   3004  N   THR B 174      82.864 128.912 173.863  1.00 92.80      BPRO  
ATOM   3005  CA  THR B 174      83.403 128.559 175.167  1.00 92.67      BPRO  
ATOM   3006  CB  THR B 174      83.842 129.819 175.951  1.00 80.24      BPRO  
ATOM   3007  OG1 THR B 174      82.705 130.667 176.182  1.00 80.24      BPRO  
ATOM   3008  CG2 THR B 174      84.906 130.588 175.172  1.00 80.24      BPRO  
ATOM   3009  C   THR B 174      82.386 127.807 176.015  1.00 92.54      BPRO  
ATOM   3010  O   THR B 174      82.655 126.707 176.502  1.00 92.64      BPRO  
ATOM   3011  N   SER B 175      81.213 128.405 176.184  1.00 93.15      BPRO  
ATOM   3012  CA  SER B 175      80.170 127.806 177.002  1.00 92.92      BPRO  
ATOM   3013  CB  SER B 175      78.932 128.703 177.018  1.00 77.60      BPRO  
ATOM   3014  OG  SER B 175      78.494 128.970 175.702  1.00 76.90      BPRO  
ATOM   3015  C   SER B 175      79.790 126.416 176.534  1.00 93.00      BPRO  
ATOM   3016  O   SER B 175      79.646 126.173 175.336  1.00 93.25      BPRO  
ATOM   3017  N   GLY B 176      79.639 125.509 177.498  1.00 57.80      BPRO  
ATOM   3018  CA  GLY B 176      79.264 124.136 177.200  1.00 57.95      BPRO  
ATOM   3019  C   GLY B 176      80.446 123.251 176.864  1.00 57.74      BPRO  
ATOM   3020  O   GLY B 176      80.314 122.031 176.796  1.00 58.01      BPRO  
ATOM   3021  N   VAL B 177      81.605 123.860 176.651  1.00 78.28      BPRO  
ATOM   3022  CA  VAL B 177      82.801 123.097 176.319  1.00 77.75      BPRO  
ATOM   3023  CB  VAL B 177      83.918 124.016 175.772  1.00 76.89      BPRO  
ATOM   3024  CG1 VAL B 177      85.162 123.205 175.470  1.00 77.09      BPRO  
ATOM   3025  CG2 VAL B 177      83.445 124.706 174.510  1.00 76.85      BPRO  
ATOM   3026  C   VAL B 177      83.337 122.349 177.536  1.00 77.74      BPRO  
ATOM   3027  O   VAL B 177      83.211 122.815 178.669  1.00 77.70      BPRO  
ATOM   3028  N   HSD B 178      83.931 121.186 177.280  1.00 77.07      BPRO  
ATOM   3029  CA  HSD B 178      84.509 120.341 178.319  1.00 76.94      BPRO  
ATOM   3030  CB  HSD B 178      83.478 119.325 178.814  1.00 70.91      BPRO  
ATOM   3031  ND1 HSD B 178      81.370 119.266 180.194  1.00 71.20      BPRO  
ATOM   3032  CG  HSD B 178      82.580 119.848 179.886  1.00 71.17      BPRO  
ATOM   3033  CE1 HSD B 178      80.794 119.939 181.172  1.00 71.22      BPRO  
ATOM   3034  NE2 HSD B 178      81.590 120.936 181.513  1.00 71.31      BPRO  
ATOM   3035  CD2 HSD B 178      82.715 120.900 180.726  1.00 71.20      BPRO  
ATOM   3036  C   HSD B 178      85.735 119.582 177.827  1.00 77.13      BPRO  
ATOM   3037  O   HSD B 178      85.600 118.492 177.276  1.00 77.18      BPRO  
ATOM   3038  N   THR B 179      86.924 120.146 178.014  1.00 74.54      BPRO  
ATOM   3039  CA  THR B 179      88.142 119.449 177.599  1.00 74.37      BPRO  
ATOM   3040  CB  THR B 179      89.290 120.430 177.288  1.00 73.08      BPRO  
ATOM   3041  OG1 THR B 179      88.780 121.565 176.573  1.00 74.09      BPRO  
ATOM   3042  CG2 THR B 179      90.343 119.731 176.434  1.00 73.43      BPRO  
ATOM   3043  C   THR B 179      88.561 118.524 178.753  1.00 73.98      BPRO  
ATOM   3044  O   THR B 179      88.863 118.973 179.859  1.00 74.08      BPRO  
ATOM   3045  N   PHE B 180      88.575 117.227 178.492  1.00 89.23      BPRO  
ATOM   3046  CA  PHE B 180      88.914 116.271 179.527  1.00 88.72      BPRO  
ATOM   3047  CB  PHE B 180      88.283 114.917 179.200  1.00 68.74      BPRO  
ATOM   3048  CG  PHE B 180      86.781 114.938 179.217  1.00 68.61      BPRO  
ATOM   3049  CD1 PHE B 180      86.072 115.612 178.233  1.00 68.43      BPRO  
ATOM   3050  CE1 PHE B 180      84.692 115.665 178.265  1.00 68.05      BPRO  
ATOM   3051  CZ  PHE B 180      83.999 115.035 179.286  1.00 68.33      BPRO  
ATOM   3052  CD2 PHE B 180      86.075 114.308 180.236  1.00 68.44      BPRO  
ATOM   3053  CE2 PHE B 180      84.690 114.356 180.273  1.00 67.73      BPRO  
ATOM   3054  C   PHE B 180      90.405 116.100 179.784  1.00 88.69      BPRO  
ATOM   3055  O   PHE B 180      91.222 116.208 178.875  1.00 88.49      BPRO  
ATOM   3056  N   PRO B 181      90.776 115.846 181.048  1.00 71.16      BPRO  
ATOM   3057  CD  PRO B 181      89.896 115.919 182.228  1.00 87.20      BPRO  
ATOM   3058  CA  PRO B 181      92.167 115.650 181.454  1.00 71.08      BPRO  
ATOM   3059  CB  PRO B 181      92.046 115.395 182.950  1.00 87.20      BPRO  
ATOM   3060  CG  PRO B 181      90.870 116.241 183.326  1.00 87.20      BPRO  
ATOM   3061  C   PRO B 181      92.799 114.471 180.716  1.00 71.32      BPRO  
ATOM   3062  O   PRO B 181      92.153 113.442 180.495  1.00 71.56      BPRO  
ATOM   3063  N   ALA B 182      94.070 114.635 180.351  1.00 80.34      BPRO  
ATOM   3064  CA  ALA B 182      94.829 113.619 179.631  1.00 80.37      BPRO  
ATOM   3065  CB  ALA B 182      96.275 114.093 179.432  1.00118.38      BPRO  
ATOM   3066  C   ALA B 182      94.811 112.246 180.303  1.00 80.66      BPRO  
ATOM   3067  O   ALA B 182      94.618 112.121 181.513  1.00 80.68      BPRO  
ATOM   3068  N   VAL B 183      95.016 111.217 179.493  1.00 86.28      BPRO  
ATOM   3069  CA  VAL B 183      95.022 109.846 179.970  1.00 86.46      BPRO  
ATOM   3070  CB  VAL B 183      93.688 109.151 179.628  1.00 63.77      BPRO  
ATOM   3071  CG1 VAL B 183      93.900 107.661 179.367  1.00 63.77      BPRO  
ATOM   3072  CG2 VAL B 183      92.708 109.355 180.766  1.00 63.77      BPRO  
ATOM   3073  C   VAL B 183      96.172 109.091 179.317  1.00 86.86      BPRO  
ATOM   3074  O   VAL B 183      96.111 108.776 178.128  1.00 86.89      BPRO  
ATOM   3075  N   LEU B 184      97.216 108.803 180.094  1.00 83.81      BPRO  
ATOM   3076  CA  LEU B 184      98.383 108.092 179.580  1.00 84.33      BPRO  
ATOM   3077  CB  LEU B 184      99.467 108.014 180.657  1.00111.92      BPRO  
ATOM   3078  CG  LEU B 184     100.840 107.505 180.210  1.00111.92      BPRO  
ATOM   3079  CD1 LEU B 184     101.362 108.359 179.066  1.00111.92      BPRO  
ATOM   3080  CD2 LEU B 184     101.796 107.548 181.385  1.00111.92      BPRO  
ATOM   3081  C   LEU B 184      98.001 106.690 179.111  1.00 84.64      BPRO  
ATOM   3082  O   LEU B 184      97.431 105.899 179.867  1.00 84.69      BPRO  
ATOM   3083  N   GLN B 185      98.316 106.391 177.853  1.00104.24      BPRO  
ATOM   3084  CA  GLN B 185      97.998 105.094 177.270  1.00104.76      BPRO  
ATOM   3085  CB  GLN B 185      97.730 105.238 175.771  1.00140.18      BPRO  
ATOM   3086  CG  GLN B 185      96.528 106.091 175.431  1.00140.18      BPRO  
ATOM   3087  CD  GLN B 185      96.194 106.047 173.957  1.00140.18      BPRO  
ATOM   3088  OE1 GLN B 185      96.985 106.474 173.116  1.00140.18      BPRO  
ATOM   3089  NE2 GLN B 185      95.020 105.520 173.633  1.00140.18      BPRO  
ATOM   3090  C   GLN B 185      99.112 104.082 177.478  1.00104.66      BPRO  
ATOM   3091  O   GLN B 185     100.275 104.450 177.632  1.00104.81      BPRO  
ATOM   3092  N   SER B 186      98.748 102.803 177.472  1.00119.60      BPRO  
ATOM   3093  CA  SER B 186      99.716 101.729 177.654  1.00119.14      BPRO  
ATOM   3094  CB  SER B 186      99.040 100.369 177.429  1.00105.86      BPRO  
ATOM   3095  OG  SER B 186      98.495 100.265 176.124  1.00105.86      BPRO  
ATOM   3096  C   SER B 186     100.872 101.906 176.671  1.00119.03      BPRO  
ATOM   3097  O   SER B 186     101.961 101.362 176.859  1.00118.86      BPRO  
ATOM   3098  N   SER B 187     100.623 102.690 175.629  1.00 82.56      BPRO  
ATOM   3099  CA  SER B 187     101.611 102.950 174.596  1.00 82.56      BPRO  
ATOM   3100  CB  SER B 187     100.904 103.381 173.308  1.00154.90      BPRO  
ATOM   3101  OG  SER B 187      99.922 102.432 172.925  1.00154.90      BPRO  
ATOM   3102  C   SER B 187     102.604 104.027 175.020  1.00 82.56      BPRO  
ATOM   3103  O   SER B 187     103.621 104.247 174.360  1.00 82.56      BPRO  
ATOM   3104  N   GLY B 188     102.310 104.698 176.123  1.00 83.12      BPRO  
ATOM   3105  CA  GLY B 188     103.200 105.742 176.590  1.00 83.07      BPRO  
ATOM   3106  C   GLY B 188     102.825 107.094 176.017  1.00 83.08      BPRO  
ATOM   3107  O   GLY B 188     103.585 108.060 176.133  1.00 83.20      BPRO  
ATOM   3108  N   LEU B 189     101.654 107.162 175.390  1.00137.07      BPRO  
ATOM   3109  CA  LEU B 189     101.169 108.408 174.805  1.00137.01      BPRO  
ATOM   3110  CB  LEU B 189     100.846 108.232 173.317  1.00104.42      BPRO  
ATOM   3111  CG  LEU B 189     101.990 107.942 172.344  1.00104.42      BPRO  
ATOM   3112  CD1 LEU B 189     103.082 109.002 172.499  1.00104.42      BPRO  
ATOM   3113  CD2 LEU B 189     102.530 106.544 172.603  1.00104.42      BPRO  
ATOM   3114  C   LEU B 189      99.918 108.876 175.529  1.00137.17      BPRO  
ATOM   3115  O   LEU B 189      99.052 108.074 175.876  1.00137.28      BPRO  
ATOM   3116  N   TYR B 190      99.832 110.182 175.755  1.00120.45      BPRO  
ATOM   3117  CA  TYR B 190      98.680 110.759 176.430  1.00119.85      BPRO  
ATOM   3118  CB  TYR B 190      99.014 112.158 176.950  1.00136.90      BPRO  
ATOM   3119  CG  TYR B 190     100.089 112.191 178.013  1.00137.37      BPRO  
ATOM   3120  CD1 TYR B 190      99.958 111.452 179.188  1.00137.45      BPRO  
ATOM   3121  CE1 TYR B 190     100.931 111.504 180.186  1.00137.66      BPRO  
ATOM   3122  CZ  TYR B 190     102.051 112.303 180.011  1.00138.09      BPRO  
ATOM   3123  OH  TYR B 190     103.008 112.369 180.997  1.00138.35      BPRO  
ATOM   3124  CD2 TYR B 190     101.225 112.985 177.858  1.00137.42      BPRO  
ATOM   3125  CE2 TYR B 190     102.205 113.045 178.849  1.00137.83      BPRO  
ATOM   3126  C   TYR B 190      97.499 110.843 175.468  1.00119.46      BPRO  
ATOM   3127  O   TYR B 190      97.680 111.035 174.266  1.00119.71      BPRO  
ATOM   3128  N   SER B 191      96.292 110.684 176.001  1.00148.88      BPRO  
ATOM   3129  CA  SER B 191      95.081 110.765 175.192  1.00148.14      BPRO  
ATOM   3130  CB  SER B 191      94.259 109.483 175.314  1.00 90.30      BPRO  
ATOM   3131  OG  SER B 191      93.221 109.464 174.351  1.00 90.30      BPRO  
ATOM   3132  C   SER B 191      94.275 111.957 175.690  1.00147.68      BPRO  
ATOM   3133  O   SER B 191      94.449 112.400 176.825  1.00147.32      BPRO  
ATOM   3134  N   LEU B 192      93.387 112.472 174.849  1.00109.86      BPRO  
ATOM   3135  CA  LEU B 192      92.602 113.640 175.220  1.00109.52      BPRO  
ATOM   3136  CB  LEU B 192      93.451 114.890 174.967  1.00 70.33      BPRO  
ATOM   3137  CG  LEU B 192      93.107 116.306 175.424  1.00 70.33      BPRO  
ATOM   3138  CD1 LEU B 192      91.773 116.771 174.847  1.00 70.33      BPRO  
ATOM   3139  CD2 LEU B 192      93.120 116.332 176.930  1.00 70.33      BPRO  
ATOM   3140  C   LEU B 192      91.317 113.708 174.404  1.00109.09      BPRO  
ATOM   3141  O   LEU B 192      91.225 113.135 173.315  1.00109.03      BPRO  
ATOM   3142  N   SER B 193      90.326 114.407 174.946  1.00 84.33      BPRO  
ATOM   3143  CA  SER B 193      89.049 114.586 174.267  1.00 83.95      BPRO  
ATOM   3144  CB  SER B 193      88.110 113.411 174.551  1.00 87.91      BPRO  
ATOM   3145  OG  SER B 193      87.673 113.416 175.897  1.00 87.49      BPRO  
ATOM   3146  C   SER B 193      88.396 115.889 174.719  1.00 83.87      BPRO  
ATOM   3147  O   SER B 193      88.271 116.155 175.911  1.00 83.76      BPRO  
ATOM   3148  N   SER B 194      88.002 116.707 173.753  1.00 91.04      BPRO  
ATOM   3149  CA  SER B 194      87.348 117.974 174.045  1.00 91.23      BPRO  
ATOM   3150  CB  SER B 194      88.164 119.134 173.460  1.00 58.37      BPRO  
ATOM   3151  OG  SER B 194      87.659 120.405 173.849  1.00 58.37      BPRO  
ATOM   3152  C   SER B 194      85.971 117.896 173.395  1.00 91.60      BPRO  
ATOM   3153  O   SER B 194      85.855 117.548 172.222  1.00 91.84      BPRO  
ATOM   3154  N   VAL B 195      84.930 118.195 174.160  1.00 84.87      BPRO  
ATOM   3155  CA  VAL B 195      83.576 118.140 173.633  1.00 84.78      BPRO  
ATOM   3156  CB  VAL B 195      82.790 116.928 174.203  1.00 63.50      BPRO  
ATOM   3157  CG1 VAL B 195      83.563 115.640 173.958  1.00 63.50      BPRO  
ATOM   3158  CG2 VAL B 195      82.532 117.120 175.688  1.00 63.50      BPRO  
ATOM   3159  C   VAL B 195      82.796 119.414 173.942  1.00 84.74      BPRO  
ATOM   3160  O   VAL B 195      83.253 120.282 174.692  1.00 84.96      BPRO  
ATOM   3161  N   VAL B 196      81.612 119.517 173.347  1.00 88.25      BPRO  
ATOM   3162  CA  VAL B 196      80.753 120.670 173.552  1.00 87.60      BPRO  
ATOM   3163  CB  VAL B 196      81.190 121.855 172.673  1.00 59.43      BPRO  
ATOM   3164  CG1 VAL B 196      81.126 121.461 171.208  1.00 59.32      BPRO  
ATOM   3165  CG2 VAL B 196      80.317 123.072 172.963  1.00 59.04      BPRO  
ATOM   3166  C   VAL B 196      79.315 120.328 173.217  1.00 87.41      BPRO  
ATOM   3167  O   VAL B 196      79.040 119.645 172.230  1.00 86.94      BPRO  
ATOM   3168  N   THR B 197      78.403 120.782 174.067  1.00 74.27      BPRO  
ATOM   3169  CA  THR B 197      76.989 120.564 173.832  1.00 74.46      BPRO  
ATOM   3170  CB  THR B 197      76.213 120.237 175.132  1.00 75.89      BPRO  
ATOM   3171  OG1 THR B 197      76.537 121.189 176.150  1.00 75.27      BPRO  
ATOM   3172  CG2 THR B 197      76.553 118.846 175.613  1.00 75.30      BPRO  
ATOM   3173  C   THR B 197      76.465 121.854 173.218  1.00 74.31      BPRO  
ATOM   3174  O   THR B 197      76.798 122.962 173.659  1.00 74.41      BPRO  
ATOM   3175  N   VAL B 198      75.654 121.700 172.182  1.00107.34      BPRO  
ATOM   3176  CA  VAL B 198      75.100 122.838 171.474  1.00107.59      BPRO  
ATOM   3177  CB  VAL B 198      76.015 123.179 170.287  1.00 73.80      BPRO  
ATOM   3178  CG1 VAL B 198      75.851 122.125 169.196  1.00 73.25      BPRO  
ATOM   3179  CG2 VAL B 198      75.742 124.584 169.790  1.00 73.66      BPRO  
ATOM   3180  C   VAL B 198      73.708 122.437 170.985  1.00107.80      BPRO  
ATOM   3181  O   VAL B 198      73.445 121.253 170.784  1.00107.75      BPRO  
ATOM   3182  N   PRO B 199      72.794 123.411 170.798  1.00 71.22      BPRO  
ATOM   3183  CD  PRO B 199      72.941 124.862 171.001  1.00 63.49      BPRO  
ATOM   3184  CA  PRO B 199      71.434 123.101 170.329  1.00 71.20      BPRO  
ATOM   3185  CB  PRO B 199      70.809 124.482 170.115  1.00 63.49      BPRO  
ATOM   3186  CG  PRO B 199      71.999 125.400 169.972  1.00 63.49      BPRO  
ATOM   3187  C   PRO B 199      71.392 122.230 169.083  1.00 71.26      BPRO  
ATOM   3188  O   PRO B 199      72.083 122.495 168.097  1.00 70.99      BPRO  
ATOM   3189  N   SER B 200      70.568 121.186 169.148  1.00 83.97      BPRO  
ATOM   3190  CA  SER B 200      70.422 120.227 168.059  1.00 84.24      BPRO  
ATOM   3191  CB  SER B 200      69.315 119.228 168.399  1.00102.31      BPRO  
ATOM   3192  OG  SER B 200      68.173 119.905 168.886  1.00102.31      BPRO  
ATOM   3193  C   SER B 200      70.150 120.872 166.708  1.00 84.43      BPRO  
ATOM   3194  O   SER B 200      70.683 120.435 165.688  1.00 84.48      BPRO  
ATOM   3195  N   SER B 201      69.326 121.915 166.707  1.00 98.51      BPRO  
ATOM   3196  CA  SER B 201      68.981 122.628 165.483  1.00 98.98      BPRO  
ATOM   3197  CB  SER B 201      68.006 123.766 165.800  1.00 78.31      BPRO  
ATOM   3198  OG  SER B 201      68.590 124.725 166.670  1.00 79.14      BPRO  
ATOM   3199  C   SER B 201      70.208 123.195 164.767  1.00 99.14      BPRO  
ATOM   3200  O   SER B 201      70.419 122.944 163.581  1.00 99.01      BPRO  
ATOM   3201  N   SER B 202      71.017 123.955 165.496  1.00 75.84      BPRO  
ATOM   3202  CA  SER B 202      72.209 124.584 164.934  1.00 75.84      BPRO  
ATOM   3203  CB  SER B 202      72.975 125.312 166.035  1.00 71.55      BPRO  
ATOM   3204  OG  SER B 202      73.457 124.389 166.996  1.00 71.55      BPRO  
ATOM   3205  C   SER B 202      73.170 123.649 164.202  1.00 75.84      BPRO  
ATOM   3206  O   SER B 202      74.055 124.115 163.483  1.00 75.84      BPRO  
ATOM   3207  N   LEU B 203      73.013 122.341 164.385  1.00 82.79      BPRO  
ATOM   3208  CA  LEU B 203      73.900 121.383 163.730  1.00 83.05      BPRO  
ATOM   3209  CB  LEU B 203      73.328 119.963 163.834  1.00118.86      BPRO  
ATOM   3210  CG  LEU B 203      73.604 119.211 165.140  1.00118.86      BPRO  
ATOM   3211  CD1 LEU B 203      72.881 117.872 165.139  1.00118.86      BPRO  
ATOM   3212  CD2 LEU B 203      75.106 119.007 165.298  1.00118.86      BPRO  
ATOM   3213  C   LEU B 203      74.173 121.719 162.265  1.00 83.02      BPRO  
ATOM   3214  O   LEU B 203      75.301 122.045 161.890  1.00 83.11      BPRO  
ATOM   3215  N   GLY B 204      73.136 121.650 161.438  1.00 95.31      BPRO  
ATOM   3216  CA  GLY B 204      73.310 121.938 160.028  1.00 95.31      BPRO  
ATOM   3217  C   GLY B 204      73.563 123.394 159.680  1.00 95.31      BPRO  
ATOM   3218  O   GLY B 204      73.952 123.696 158.551  1.00 95.31      BPRO  
ATOM   3219  N   THR B 205      73.357 124.296 160.637  1.00 70.42      BPRO  
ATOM   3220  CA  THR B 205      73.549 125.727 160.393  1.00 70.40      BPRO  
ATOM   3221  CB  THR B 205      72.418 126.563 161.032  1.00 82.47      BPRO  
ATOM   3222  OG1 THR B 205      72.339 126.273 162.433  1.00 82.47      BPRO  
ATOM   3223  CG2 THR B 205      71.081 126.253 160.367  1.00 82.47      BPRO  
ATOM   3224  C   THR B 205      74.883 126.302 160.860  1.00 70.68      BPRO  
ATOM   3225  O   THR B 205      75.531 127.036 160.119  1.00 70.36      BPRO  
ATOM   3226  N   GLN B 206      75.292 125.976 162.083  1.00 87.04      BPRO  
ATOM   3227  CA  GLN B 206      76.549 126.487 162.619  1.00 87.57      BPRO  
ATOM   3228  CB  GLN B 206      76.424 126.703 164.127  1.00126.28      BPRO  
ATOM   3229  CG  GLN B 206      76.007 128.108 164.497  1.00126.28      BPRO  
ATOM   3230  CD  GLN B 206      76.996 129.139 163.996  1.00126.28      BPRO  
ATOM   3231  OE1 GLN B 206      78.187 129.072 164.303  1.00126.28      BPRO  
ATOM   3232  NE2 GLN B 206      76.510 130.100 163.218  1.00126.28      BPRO  
ATOM   3233  C   GLN B 206      77.792 125.647 162.326  1.00 87.63      BPRO  
ATOM   3234  O   GLN B 206      77.734 124.414 162.236  1.00 87.89      BPRO  
ATOM   3235  N   THR B 207      78.918 126.342 162.181  1.00115.49      BPRO  
ATOM   3236  CA  THR B 207      80.205 125.711 161.903  1.00115.18      BPRO  
ATOM   3237  CB  THR B 207      81.029 126.540 160.888  1.00140.99      BPRO  
ATOM   3238  OG1 THR B 207      80.234 126.811 159.726  1.00140.99      BPRO  
ATOM   3239  CG2 THR B 207      82.278 125.775 160.470  1.00140.99      BPRO  
ATOM   3240  C   THR B 207      81.016 125.575 163.195  1.00115.19      BPRO  
ATOM   3241  O   THR B 207      81.249 126.559 163.901  1.00115.36      BPRO  
ATOM   3242  N   TYR B 208      81.445 124.349 163.491  1.00 80.09      BPRO  
ATOM   3243  CA  TYR B 208      82.221 124.068 164.698  1.00 79.99      BPRO  
ATOM   3244  CB  TYR B 208      81.451 123.097 165.607  1.00 67.39      BPRO  
ATOM   3245  CG  TYR B 208      80.018 123.486 165.917  1.00 67.39      BPRO  
ATOM   3246  CD1 TYR B 208      79.721 124.631 166.658  1.00 67.39      BPRO  
ATOM   3247  CE1 TYR B 208      78.401 124.963 166.972  1.00 67.39      BPRO  
ATOM   3248  CZ  TYR B 208      77.373 124.138 166.538  1.00 67.39      BPRO  
ATOM   3249  OH  TYR B 208      76.065 124.433 166.852  1.00 67.39      BPRO  
ATOM   3250  CD2 TYR B 208      78.961 122.686 165.493  1.00 67.39      BPRO  
ATOM   3251  CE2 TYR B 208      77.646 123.003 165.799  1.00 67.39      BPRO  
ATOM   3252  C   TYR B 208      83.587 123.457 164.373  1.00 80.03      BPRO  
ATOM   3253  O   TYR B 208      83.677 122.330 163.877  1.00 79.96      BPRO  
ATOM   3254  N   ILE B 209      84.650 124.203 164.649  1.00143.14      BPRO  
ATOM   3255  CA  ILE B 209      85.994 123.703 164.399  1.00143.14      BPRO  
ATOM   3256  CB  ILE B 209      86.666 124.432 163.188  1.00100.93      BPRO  
ATOM   3257  CG2 ILE B 209      85.745 124.403 161.982  1.00100.93      BPRO  
ATOM   3258  CG1 ILE B 209      86.987 125.883 163.530  1.00100.93      BPRO  
ATOM   3259  CD  ILE B 209      87.993 126.559 162.598  1.00 90.00      BPRO  
ATOM   3260  C   ILE B 209      86.838 123.872 165.665  1.00143.14      BPRO  
ATOM   3261  O   ILE B 209      86.983 124.977 166.191  1.00143.14      BPRO  
ATOM   3262  N   CYS B 210      87.365 122.762 166.171  1.00 82.04      BPRO  
ATOM   3263  CA  CYS B 210      88.189 122.786 167.376  1.00 82.08      BPRO  
ATOM   3264  CB  CYS B 210      88.104 121.445 168.110  1.00 71.02      BPRO  
ATOM   3265  SG  CYS B 210      88.952 120.123 167.196  1.00 71.16      BPRO  
ATOM   3266  C   CYS B 210      89.652 123.066 167.026  1.00 82.27      BPRO  
ATOM   3267  O   CYS B 210      90.222 122.448 166.124  1.00 82.11      BPRO  
ATOM   3268  N   ASN B 211      90.257 123.995 167.752  1.00106.48      BPRO  
ATOM   3269  CA  ASN B 211      91.649 124.351 167.525  1.00106.90      BPRO  
ATOM   3270  CB  ASN B 211      91.833 125.853 167.714  1.00 93.83      BPRO  
ATOM   3271  CG  ASN B 211      90.712 126.650 167.092  1.00 93.83      BPRO  
ATOM   3272  OD1 ASN B 211      90.335 126.412 165.947  1.00 93.83      BPRO  
ATOM   3273  ND2 ASN B 211      90.171 127.604 167.841  1.00 93.83      BPRO  
ATOM   3274  C   ASN B 211      92.527 123.594 168.513  1.00107.04      BPRO  
ATOM   3275  O   ASN B 211      92.446 123.814 169.721  1.00107.23      BPRO  
ATOM   3276  N   VAL B 212      93.362 122.699 167.999  1.00 94.58      BPRO  
ATOM   3277  CA  VAL B 212      94.246 121.908 168.843  1.00 94.47      BPRO  
ATOM   3278  CB  VAL B 212      94.275 120.432 168.371  1.00 91.47      BPRO  
ATOM   3279  CG1 VAL B 212      95.203 119.605 169.254  1.00 91.77      BPRO  
ATOM   3280  CG2 VAL B 212      92.865 119.858 168.398  1.00 91.56      BPRO  
ATOM   3281  C   VAL B 212      95.667 122.475 168.831  1.00 94.50      BPRO  
ATOM   3282  O   VAL B 212      96.155 122.926 167.795  1.00 94.61      BPRO  
ATOM   3283  N   ASN B 213      96.322 122.457 169.989  1.00146.82      BPRO  
ATOM   3284  CA  ASN B 213      97.688 122.961 170.108  1.00147.01      BPRO  
ATOM   3285  CB  ASN B 213      97.681 124.357 170.737  1.00132.63      BPRO  
ATOM   3286  CG  ASN B 213      98.908 125.172 170.369  1.00132.63      BPRO  
ATOM   3287  OD1 ASN B 213     100.043 124.727 170.544  1.00132.63      BPRO  
ATOM   3288  ND2 ASN B 213      98.684 126.378 169.860  1.00132.63      BPRO  
ATOM   3289  C   ASN B 213      98.523 122.000 170.962  1.00147.27      BPRO  
ATOM   3290  O   ASN B 213      98.021 121.400 171.912  1.00147.59      BPRO  
ATOM   3291  N   HSD B 214      99.797 121.861 170.613  1.00102.01      BPRO  
ATOM   3292  CA  HSD B 214     100.714 120.969 171.320  1.00102.14      BPRO  
ATOM   3293  CB  HSD B 214     100.584 119.554 170.742  1.00127.46      BPRO  
ATOM   3294  ND1 HSD B 214     101.663 117.278 170.846  1.00127.46      BPRO  
ATOM   3295  CG  HSD B 214     101.512 118.551 171.352  1.00127.46      BPRO  
ATOM   3296  CE1 HSD B 214     102.542 116.616 171.576  1.00127.46      BPRO  
ATOM   3297  NE2 HSD B 214     102.967 117.413 172.539  1.00127.46      BPRO  
ATOM   3298  CD2 HSD B 214     102.337 118.628 172.423  1.00127.46      BPRO  
ATOM   3299  C   HSD B 214     102.134 121.501 171.112  1.00102.28      BPRO  
ATOM   3300  O   HSD B 214     102.890 120.964 170.304  1.00102.37      BPRO  
ATOM   3301  N   LYS B 215     102.485 122.555 171.846  1.00116.71      BPRO  
ATOM   3302  CA  LYS B 215     103.798 123.198 171.739  1.00116.63      BPRO  
ATOM   3303  CB  LYS B 215     103.949 124.255 172.835  1.00106.98      BPRO  
ATOM   3304  CG  LYS B 215     103.085 125.481 172.613  1.00106.98      BPRO  
ATOM   3305  CD  LYS B 215     103.561 126.644 173.468  1.00106.98      BPRO  
ATOM   3306  CE  LYS B 215     102.886 127.951 173.074  1.00106.98      BPRO  
ATOM   3307  NZ  LYS B 215     103.454 129.120 173.812  1.00106.98      BPRO  
ATOM   3308  C   LYS B 215     105.060 122.330 171.706  1.00116.44      BPRO  
ATOM   3309  O   LYS B 215     105.988 122.631 170.958  1.00116.71      BPRO  
ATOM   3310  N   PRO B 216     105.130 121.266 172.525  1.00174.79      BPRO  
ATOM   3311  CD  PRO B 216     104.224 120.888 173.624  1.00104.37      BPRO  
ATOM   3312  CA  PRO B 216     106.318 120.403 172.526  1.00174.79      BPRO  
ATOM   3313  CB  PRO B 216     105.884 119.234 173.396  1.00104.37      BPRO  
ATOM   3314  CG  PRO B 216     105.077 119.915 174.434  1.00104.37      BPRO  
ATOM   3315  C   PRO B 216     106.783 119.958 171.138  1.00174.79      BPRO  
ATOM   3316  O   PRO B 216     107.982 119.807 170.901  1.00174.79      BPRO  
ATOM   3317  N   SER B 217     105.836 119.739 170.228  1.00127.70      BPRO  
ATOM   3318  CA  SER B 217     106.161 119.325 168.865  1.00127.59      BPRO  
ATOM   3319  CB  SER B 217     105.364 118.074 168.472  1.00 88.12      BPRO  
ATOM   3320  OG  SER B 217     103.971 118.331 168.456  1.00 88.37      BPRO  
ATOM   3321  C   SER B 217     105.859 120.454 167.884  1.00127.59      BPRO  
ATOM   3322  O   SER B 217     105.875 120.252 166.668  1.00127.59      BPRO  
ATOM   3323  N   ASN B 218     105.592 121.643 168.420  1.00119.98      BPRO  
ATOM   3324  CA  ASN B 218     105.281 122.809 167.601  1.00120.08      BPRO  
ATOM   3325  CB  ASN B 218     106.549 123.341 166.930  1.00142.79      BPRO  
ATOM   3326  CG  ASN B 218     107.053 124.617 167.574  1.00142.79      BPRO  
ATOM   3327  OD1 ASN B 218     108.159 125.075 167.289  1.00142.79      BPRO  
ATOM   3328  ND2 ASN B 218     106.237 125.203 168.443  1.00142.79      BPRO  
ATOM   3329  C   ASN B 218     104.250 122.444 166.548  1.00120.16      BPRO  
ATOM   3330  O   ASN B 218     104.429 122.723 165.362  1.00120.37      BPRO  
ATOM   3331  N   THR B 219     103.169 121.813 166.995  1.00130.62      BPRO  
ATOM   3332  CA  THR B 219     102.094 121.390 166.109  1.00130.74      BPRO  
ATOM   3333  CB  THR B 219     101.808 119.870 166.265  1.00 88.66      BPRO  
ATOM   3334  OG1 THR B 219     102.926 119.116 165.778  1.00 89.15      BPRO  
ATOM   3335  CG2 THR B 219     100.559 119.466 165.492  1.00 89.13      BPRO  
ATOM   3336  C   THR B 219     100.809 122.160 166.394  1.00130.79      BPRO  
ATOM   3337  O   THR B 219     100.529 122.531 167.535  1.00131.07      BPRO  
ATOM   3338  N   LYS B 220     100.043 122.411 165.337  1.00123.08      BPRO  
ATOM   3339  CA  LYS B 220      98.765 123.103 165.442  1.00122.76      BPRO  
ATOM   3340  CB  LYS B 220      98.908 124.587 165.102  1.00 84.77      BPRO  
ATOM   3341  CG  LYS B 220      99.437 125.439 166.238  1.00 84.77      BPRO  
ATOM   3342  CD  LYS B 220      99.211 126.921 165.953  1.00 84.77      BPRO  
ATOM   3343  CE  LYS B 220      99.574 127.797 167.151  1.00 84.77      BPRO  
ATOM   3344  NZ  LYS B 220      99.273 129.240 166.910  1.00 84.77      BPRO  
ATOM   3345  C   LYS B 220      97.790 122.451 164.476  1.00122.73      BPRO  
ATOM   3346  O   LYS B 220      98.170 122.056 163.373  1.00122.66      BPRO  
ATOM   3347  N   VAL B 221      96.536 122.324 164.896  1.00136.02      BPRO  
ATOM   3348  CA  VAL B 221      95.518 121.717 164.051  1.00135.93      BPRO  
ATOM   3349  CB  VAL B 221      95.458 120.182 164.237  1.00 53.22      BPRO  
ATOM   3350  CG1 VAL B 221      94.343 119.598 163.353  1.00 53.54      BPRO  
ATOM   3351  CG2 VAL B 221      96.821 119.556 163.909  1.00 53.10      BPRO  
ATOM   3352  C   VAL B 221      94.128 122.280 164.317  1.00136.07      BPRO  
ATOM   3353  O   VAL B 221      93.742 122.519 165.461  1.00136.11      BPRO  
ATOM   3354  N   ASP B 222      93.384 122.490 163.238  1.00132.05      BPRO  
ATOM   3355  CA  ASP B 222      92.028 123.007 163.318  1.00132.15      BPRO  
ATOM   3356  CB  ASP B 222      91.958 124.426 162.751  1.00 98.04      BPRO  
ATOM   3357  CG  ASP B 222      93.011 125.343 163.338  1.00 98.45      BPRO  
ATOM   3358  OD1 ASP B 222      94.214 125.105 163.096  1.00 98.64      BPRO  
ATOM   3359  OD2 ASP B 222      92.637 126.304 164.042  1.00 98.63      BPRO  
ATOM   3360  C   ASP B 222      91.172 122.082 162.471  1.00132.16      BPRO  
ATOM   3361  O   ASP B 222      91.312 122.044 161.249  1.00132.53      BPRO  
ATOM   3362  N   LYS B 223      90.300 121.321 163.118  1.00115.56      BPRO  
ATOM   3363  CA  LYS B 223      89.440 120.404 162.390  1.00115.45      BPRO  
ATOM   3364  CB  LYS B 223      89.679 118.965 162.848  1.00 83.93      BPRO  
ATOM   3365  CG  LYS B 223      88.743 117.961 162.196  1.00 83.93      BPRO  
ATOM   3366  CD  LYS B 223      89.439 116.631 161.951  1.00 83.93      BPRO  
ATOM   3367  CE  LYS B 223      90.593 116.769 160.951  1.00 83.93      BPRO  
ATOM   3368  NZ  LYS B 223      91.271 115.463 160.662  1.00 83.93      BPRO  
ATOM   3369  C   LYS B 223      87.974 120.756 162.562  1.00115.33      BPRO  
ATOM   3370  O   LYS B 223      87.535 121.105 163.659  1.00115.43      BPRO  
ATOM   3371  N   LYS B 224      87.223 120.671 161.467  1.00 96.14      BPRO  
ATOM   3372  CA  LYS B 224      85.799 120.967 161.498  1.00 96.07      BPRO  
ATOM   3373  CB  LYS B 224      85.309 121.455 160.129  1.00128.46      BPRO  
ATOM   3374  CG  LYS B 224      83.803 121.708 160.077  1.00128.11      BPRO  
ATOM   3375  CD  LYS B 224      83.317 122.065 158.681  1.00128.22      BPRO  
ATOM   3376  CE  LYS B 224      83.810 123.432 158.249  1.00128.47      BPRO  
ATOM   3377  NZ  LYS B 224      83.275 123.807 156.911  1.00127.95      BPRO  
ATOM   3378  C   LYS B 224      85.028 119.713 161.892  1.00 96.01      BPRO  
ATOM   3379  O   LYS B 224      84.942 118.759 161.115  1.00 96.16      BPRO  
ATOM   3380  N   ALA B 225      84.493 119.710 163.110  1.00120.20      BPRO  
ATOM   3381  CA  ALA B 225      83.709 118.578 163.583  1.00120.20      BPRO  
ATOM   3382  CB  ALA B 225      83.477 118.673 165.097  1.00 67.76      BPRO  
ATOM   3383  C   ALA B 225      82.394 118.691 162.831  1.00120.20      BPRO  
ATOM   3384  O   ALA B 225      81.501 119.438 163.229  1.00120.20      BPRO  
ATOM   3385  N   GLU B 226      82.294 117.964 161.723  1.00126.58      BPRO  
ATOM   3386  CA  GLU B 226      81.100 117.995 160.890  1.00126.58      BPRO  
ATOM   3387  CB  GLU B 226      81.509 118.172 159.426  1.00142.61      BPRO  
ATOM   3388  CG  GLU B 226      80.365 118.400 158.462  1.00142.61      BPRO  
ATOM   3389  CD  GLU B 226      80.847 118.913 157.121  1.00142.61      BPRO  
ATOM   3390  OE1 GLU B 226      81.720 118.259 156.512  1.00142.61      BPRO  
ATOM   3391  OE2 GLU B 226      80.353 119.971 156.677  1.00142.61      BPRO  
ATOM   3392  C   GLU B 226      80.286 116.719 161.066  1.00126.58      BPRO  
ATOM   3393  O   GLU B 226      80.840 115.622 161.118  1.00126.58      BPRO  
ATOM   3394  N   PRO B 227      78.952 116.849 161.166  1.00125.95      BPRO  
ATOM   3395  CD  PRO B 227      78.140 118.057 160.937  1.00 73.61      BPRO  
ATOM   3396  CA  PRO B 227      78.098 115.670 161.338  1.00125.95      BPRO  
ATOM   3397  CB  PRO B 227      76.697 116.263 161.375  1.00 73.61      BPRO  
ATOM   3398  CG  PRO B 227      76.831 117.471 160.471  1.00 73.61      BPRO  
ATOM   3399  C   PRO B 227      78.280 114.688 160.194  1.00125.95      BPRO  
ATOM   3400  O   PRO B 227      78.168 115.057 159.025  1.00125.95      BPRO  
ATOM   3401  N   LYS B 228      78.567 113.438 160.538  1.00144.35      BPRO  
ATOM   3402  CA  LYS B 228      78.771 112.404 159.536  1.00144.35      BPRO  
ATOM   3403  CB  LYS B 228      78.946 111.039 160.208  1.00156.98      BPRO  
ATOM   3404  CG  LYS B 228      80.387 110.691 160.552  1.00156.98      BPRO  
ATOM   3405  CD  LYS B 228      81.233 110.573 159.291  1.00156.98      BPRO  
ATOM   3406  CE  LYS B 228      82.669 110.208 159.617  1.00156.98      BPRO  
ATOM   3407  NZ  LYS B 228      82.765 108.893 160.307  1.00156.98      BPRO  
ATOM   3408  C   LYS B 228      77.630 112.337 158.533  1.00144.35      BPRO  
ATOM   3409  O   LYS B 228      76.477 112.113 158.903  1.00144.35      BPRO  
ATOM   3410  N   SER B 229      77.964 112.539 157.261  1.00178.07      BPRO  
ATOM   3411  CA  SER B 229      76.981 112.486 156.190  1.00178.07      BPRO  
ATOM   3412  CB  SER B 229      77.654 112.760 154.842  1.00125.44      BPRO  
ATOM   3413  OG  SER B 229      78.818 111.967 154.685  1.00125.44      BPRO  
ATOM   3414  C   SER B 229      76.340 111.105 156.192  1.00178.07      BPRO  
ATOM   3415  O   SER B 229      77.029 110.091 156.285  1.00178.07      BPRO  
ATOM   3416  N   CYS B 230      75.018 111.070 156.093  1.00198.77      BPRO  
ATOM   3417  CA  CYS B 230      74.292 109.810 156.108  1.00198.77      BPRO  
ATOM   3418  CB  CYS B 230      72.839 110.058 156.513  1.00198.77      BPRO  
ATOM   3419  SG  CYS B 230      71.998 108.603 157.211  1.00198.77      BPRO  
ATOM   3420  C   CYS B 230      74.326 109.125 154.748  1.00198.77      BPRO  
ATOM   3421  O   CYS B 230      73.582 108.176 154.504  1.00198.77      BPRO  
ATOM   3422  N   ASP B 231      75.198 109.596 153.866  1.00198.77      BPRO  
ATOM   3423  CA  ASP B 231      75.278 109.025 152.528  1.00198.77      BPRO  
ATOM   3424  CB  ASP B 231      75.118 110.136 151.489  1.00198.77      BPRO  
ATOM   3425  CG  ASP B 231      73.953 111.054 151.795  1.00198.77      BPRO  
ATOM   3426  OD1 ASP B 231      72.792 110.592 151.753  1.00198.77      BPRO  
ATOM   3427  OD2 ASP B 231      74.207 112.241 152.085  1.00198.77      BPRO  
ATOM   3428  C   ASP B 231      76.557 108.247 152.238  1.00198.77      BPRO  
ATOM   3429  O   ASP B 231      77.658 108.790 152.307  1.00198.77      BPRO  
ATOM   3430  N   LYS B 232      76.397 106.967 151.915  1.00198.77      BPRO  
ATOM   3431  CA  LYS B 232      77.521 106.102 151.567  1.00198.77      BPRO  
ATOM   3432  CB  LYS B 232      77.198 104.639 151.861  1.00136.49      BPRO  
ATOM   3433  CG  LYS B 232      77.631 104.081 153.197  1.00136.49      BPRO  
ATOM   3434  CD  LYS B 232      77.433 102.574 153.148  1.00136.49      BPRO  
ATOM   3435  CE  LYS B 232      77.830 101.885 154.431  1.00136.49      BPRO  
ATOM   3436  NZ  LYS B 232      77.635 100.418 154.290  1.00136.49      BPRO  
ATOM   3437  C   LYS B 232      77.684 106.232 150.060  1.00198.77      BPRO  
ATOM   3438  O   LYS B 232      77.021 105.510 149.318  1.00198.77      BPRO  
ATOM   3439  N   THR B 233      78.551 107.131 149.599  1.00198.77      BPRO  
ATOM   3440  CA  THR B 233      78.738 107.313 148.159  1.00198.77      BPRO  
ATOM   3441  CB  THR B 233      79.738 106.279 147.568  1.00145.31      BPRO  
ATOM   3442  OG1 THR B 233      79.496 104.991 148.151  1.00145.31      BPRO  
ATOM   3443  CG2 THR B 233      81.177 106.700 147.825  1.00145.31      BPRO  
ATOM   3444  C   THR B 233      77.392 107.132 147.455  1.00198.77      BPRO  
ATOM   3445  O   THR B 233      77.285 106.362 146.502  1.00198.77      BPRO  
ATOM   3446  N   HSD B 234      76.362 107.826 147.935  1.00189.48      BPRO  
ATOM   3447  CA  HSD B 234      75.036 107.704 147.332  1.00189.48      BPRO  
ATOM   3448  CB  HSD B 234      74.117 108.835 147.806  1.00186.62      BPRO  
ATOM   3449  ND1 HSD B 234      73.354 107.981 150.060  1.00186.62      BPRO  
ATOM   3450  CG  HSD B 234      73.065 108.386 148.773  1.00186.62      BPRO  
ATOM   3451  CE1 HSD B 234      72.241 107.603 150.662  1.00186.62      BPRO  
ATOM   3452  NE2 HSD B 234      71.238 107.750 149.814  1.00186.62      BPRO  
ATOM   3453  CD2 HSD B 234      71.727 108.239 148.627  1.00186.62      BPRO  
ATOM   3454  C   HSD B 234      75.137 107.692 145.806  1.00189.48      BPRO  
ATOM   3455  O   HSD B 234      75.541 108.679 145.183  1.00189.48      BPRO  
ATOM   3456  N   THR B 235      74.774 106.552 145.223  1.00198.77      BPRO  
ATOM   3457  CA  THR B 235      74.837 106.333 143.786  1.00198.77      BPRO  
ATOM   3458  CB  THR B 235      74.253 104.949 143.400  1.00194.35      BPRO  
ATOM   3459  OG1 THR B 235      72.867 105.091 143.062  1.00194.35      BPRO  
ATOM   3460  CG2 THR B 235      74.379 103.973 144.565  1.00194.35      BPRO  
ATOM   3461  C   THR B 235      74.153 107.377 142.919  1.00198.77      BPRO  
ATOM   3462  O   THR B 235      72.959 107.628 143.031  1.00198.77      BPRO  
ATOM   3463  N   CYS B 236      74.952 107.957 142.034  1.00198.45      BPRO  
ATOM   3464  CA  CYS B 236      74.532 108.949 141.060  1.00198.45      BPRO  
ATOM   3465  CB  CYS B 236      73.487 109.896 141.676  1.00198.77      BPRO  
ATOM   3466  SG  CYS B 236      72.024 110.104 140.627  1.00198.77      BPRO  
ATOM   3467  C   CYS B 236      75.871 109.618 140.672  1.00198.45      BPRO  
ATOM   3468  O   CYS B 236      76.374 110.524 141.359  1.00198.45      BPRO  
ATOM   3469  N   PRO B 237      76.472 109.129 139.560  1.00198.77      BPRO  
ATOM   3470  CD  PRO B 237      75.695 108.201 138.712  1.00152.43      BPRO  
ATOM   3471  CA  PRO B 237      77.734 109.465 138.879  1.00198.77      BPRO  
ATOM   3472  CB  PRO B 237      77.752 108.486 137.702  1.00152.43      BPRO  
ATOM   3473  CG  PRO B 237      76.328 108.406 137.338  1.00152.43      BPRO  
ATOM   3474  C   PRO B 237      78.023 110.897 138.428  1.00198.77      BPRO  
ATOM   3475  O   PRO B 237      77.106 111.655 138.103  1.00198.77      BPRO  
ATOM   3476  N   PRO B 238      79.322 111.274 138.399  1.00198.77      BPRO  
ATOM   3477  CD  PRO B 238      80.393 110.455 139.001  1.00156.19      BPRO  
ATOM   3478  CA  PRO B 238      79.854 112.588 138.002  1.00198.77      BPRO  
ATOM   3479  CB  PRO B 238      81.331 112.507 138.413  1.00156.19      BPRO  
ATOM   3480  CG  PRO B 238      81.333 111.506 139.535  1.00156.19      BPRO  
ATOM   3481  C   PRO B 238      79.701 112.874 136.500  1.00198.77      BPRO  
ATOM   3482  O   PRO B 238      79.386 111.974 135.722  1.00198.77      BPRO  
ATOM   3483  N   CYS B 239      79.931 114.130 136.111  1.00197.79      BPRO  
ATOM   3484  CA  CYS B 239      79.831 114.592 134.717  1.00197.79      BPRO  
ATOM   3485  CB  CYS B 239      80.966 113.991 133.872  1.00192.72      BPRO  
ATOM   3486  SG  CYS B 239      80.807 112.237 133.426  1.00192.72      BPRO  
ATOM   3487  C   CYS B 239      78.472 114.292 134.062  1.00197.79      BPRO  
ATOM   3488  O   CYS B 239      78.397 113.592 133.051  1.00197.79      BPRO  
ATOM   3489  N   PRO B 240      77.381 114.848 134.620  1.00198.77      BPRO  
ATOM   3490  CD  PRO B 240      77.378 115.518 135.936  1.00198.77      BPRO  
ATOM   3491  CA  PRO B 240      76.007 114.662 134.132  1.00198.77      BPRO  
ATOM   3492  CB  PRO B 240      75.177 114.910 135.389  1.00198.77      BPRO  
ATOM   3493  CG  PRO B 240      75.946 116.000 136.062  1.00198.77      BPRO  
ATOM   3494  C   PRO B 240      75.469 115.473 132.937  1.00198.77      BPRO  
ATOM   3495  O   PRO B 240      74.253 115.540 132.756  1.00198.77      BPRO  
ATOM   3496  N   ALA B 241      76.332 116.068 132.115  1.00183.64      BPRO  
ATOM   3497  CA  ALA B 241      75.840 116.858 130.978  1.00183.64      BPRO  
ATOM   3498  CB  ALA B 241      76.507 118.235 130.967  1.00111.03      BPRO  
ATOM   3499  C   ALA B 241      75.996 116.195 129.603  1.00183.64      BPRO  
ATOM   3500  O   ALA B 241      77.020 115.577 129.313  1.00183.64      BPRO  
ATOM   3501  N   PRO B 242      74.969 116.327 128.739  1.00198.77      BPRO  
ATOM   3502  CD  PRO B 242      73.662 116.861 129.164  1.00156.97      BPRO  
ATOM   3503  CA  PRO B 242      74.878 115.786 127.372  1.00198.77      BPRO  
ATOM   3504  CB  PRO B 242      73.414 116.030 127.000  1.00156.97      BPRO  
ATOM   3505  CG  PRO B 242      72.712 116.051 128.329  1.00156.97      BPRO  
ATOM   3506  C   PRO B 242      75.831 116.409 126.338  1.00198.77      BPRO  
ATOM   3507  O   PRO B 242      76.462 117.434 126.599  1.00198.77      BPRO  
ATOM   3508  N   GLU B 243      75.917 115.783 125.163  1.00143.09      BPRO  
ATOM   3509  CA  GLU B 243      76.779 116.272 124.086  1.00143.09      BPRO  
ATOM   3510  CB  GLU B 243      78.253 116.102 124.464  1.00166.90      BPRO  
ATOM   3511  CG  GLU B 243      79.211 116.780 123.492  1.00166.90      BPRO  
ATOM   3512  CD  GLU B 243      80.606 116.189 123.533  1.00166.90      BPRO  
ATOM   3513  OE1 GLU B 243      81.113 115.941 124.647  1.00166.90      BPRO  
ATOM   3514  OE2 GLU B 243      81.197 115.980 122.451  1.00166.90      BPRO  
ATOM   3515  C   GLU B 243      76.539 115.590 122.733  1.00143.09      BPRO  
ATOM   3516  O   GLU B 243      77.412 114.889 122.218  1.00143.09      BPRO  
ATOM   3517  N   LEU B 244      75.358 115.789 122.157  1.00198.77      BPRO  
ATOM   3518  CA  LEU B 244      75.050 115.204 120.855  1.00198.77      BPRO  
ATOM   3519  CB  LEU B 244      74.172 113.955 121.002  1.00162.76      BPRO  
ATOM   3520  CG  LEU B 244      73.890 113.206 119.692  1.00162.76      BPRO  
ATOM   3521  CD1 LEU B 244      75.202 112.722 119.084  1.00162.76      BPRO  
ATOM   3522  CD2 LEU B 244      72.953 112.037 119.953  1.00162.76      BPRO  
ATOM   3523  C   LEU B 244      74.337 116.239 119.994  1.00198.77      BPRO  
ATOM   3524  O   LEU B 244      73.159 116.092 119.669  1.00198.77      BPRO  
ATOM   3525  N   LEU B 245      75.066 117.291 119.635  1.00193.46      BPRO  
ATOM   3526  CA  LEU B 245      74.531 118.372 118.815  1.00193.46      BPRO  
ATOM   3527  CB  LEU B 245      73.913 119.452 119.705  1.00181.09      BPRO  
ATOM   3528  CG  LEU B 245      72.731 119.070 120.596  1.00181.09      BPRO  
ATOM   3529  CD1 LEU B 245      72.554 120.118 121.679  1.00181.09      BPRO  
ATOM   3530  CD2 LEU B 245      71.473 118.932 119.754  1.00181.09      BPRO  
ATOM   3531  C   LEU B 245      75.656 118.994 117.997  1.00193.46      BPRO  
ATOM   3532  O   LEU B 245      76.825 118.905 118.371  1.00193.46      BPRO  
ATOM   3533  N   GLY B 246      75.303 119.619 116.879  1.00166.75      BPRO  
ATOM   3534  CA  GLY B 246      76.311 120.265 116.060  1.00166.75      BPRO  
ATOM   3535  C   GLY B 246      76.665 121.559 116.761  1.00166.39      BPRO  
ATOM   3536  O   GLY B 246      76.710 122.625 116.149  1.00166.60      BPRO  
ATOM   3537  N   GLY B 247      76.913 121.452 118.063  1.00176.11      BPRO  
ATOM   3538  CA  GLY B 247      77.231 122.615 118.866  1.00176.11      BPRO  
ATOM   3539  C   GLY B 247      75.928 123.252 119.306  1.00176.11      BPRO  
ATOM   3540  O   GLY B 247      74.856 122.714 119.024  1.00176.11      BPRO  
ATOM   3541  N   PRO B 248      75.974 124.392 120.006  1.00175.53      BPRO  
ATOM   3542  CD  PRO B 248      77.132 125.219 120.384  1.00149.84      BPRO  
ATOM   3543  CA  PRO B 248      74.721 125.017 120.431  1.00172.53      BPRO  
ATOM   3544  CB  PRO B 248      75.199 126.194 121.275  1.00149.84      BPRO  
ATOM   3545  CG  PRO B 248      76.494 126.566 120.614  1.00149.84      BPRO  
ATOM   3546  C   PRO B 248      73.923 125.453 119.204  1.00173.28      BPRO  
ATOM   3547  O   PRO B 248      74.447 125.459 118.088  1.00173.53      BPRO  
ATOM   3548  N   SER B 249      72.657 125.806 119.408  1.00133.77      BPRO  
ATOM   3549  CA  SER B 249      71.802 126.237 118.308  1.00134.57      BPRO  
ATOM   3550  CB  SER B 249      70.632 125.263 118.133  1.00100.24      BPRO  
ATOM   3551  OG  SER B 249      71.097 123.971 117.771  1.00100.24      BPRO  
ATOM   3552  C   SER B 249      71.283 127.655 118.532  1.00136.39      BPRO  
ATOM   3553  O   SER B 249      71.228 128.134 119.667  1.00130.56      BPRO  
ATOM   3554  N   VAL B 250      70.903 128.319 117.443  1.00177.19      BPRO  
ATOM   3555  CA  VAL B 250      70.414 129.691 117.510  1.00173.62      BPRO  
ATOM   3556  CB  VAL B 250      71.382 130.653 116.790  1.00136.87      BPRO  
ATOM   3557  CG1 VAL B 250      70.846 132.070 116.848  1.00138.87      BPRO  
ATOM   3558  CG2 VAL B 250      72.753 130.586 117.433  1.00136.97      BPRO  
ATOM   3559  C   VAL B 250      69.022 129.890 116.918  1.00175.19      BPRO  
ATOM   3560  O   VAL B 250      68.649 129.245 115.940  1.00173.47      BPRO  
ATOM   3561  N   PHE B 251      68.267 130.797 117.532  1.00150.74      BPRO  
ATOM   3562  CA  PHE B 251      66.918 131.134 117.093  1.00148.32      BPRO  
ATOM   3563  CB  PHE B 251      65.874 130.389 117.936  1.00116.00      BPRO  
ATOM   3564  CG  PHE B 251      65.921 128.894 117.776  1.00120.85      BPRO  
ATOM   3565  CD1 PHE B 251      65.722 128.311 116.529  1.00121.20      BPRO  
ATOM   3566  CE1 PHE B 251      65.789 126.934 116.369  1.00118.39      BPRO  
ATOM   3567  CZ  PHE B 251      66.058 126.123 117.467  1.00121.31      BPRO  
ATOM   3568  CD2 PHE B 251      66.187 128.072 118.867  1.00122.72      BPRO  
ATOM   3569  CE2 PHE B 251      66.257 126.693 118.719  1.00121.27      BPRO  
ATOM   3570  C   PHE B 251      66.734 132.645 117.234  1.00152.10      BPRO  
ATOM   3571  O   PHE B 251      67.080 133.231 118.262  1.00151.85      BPRO  
ATOM   3572  N   LEU B 252      66.194 133.265 116.190  1.00 96.75      BPRO  
ATOM   3573  CA  LEU B 252      65.978 134.709 116.166  1.00 92.98      BPRO  
ATOM   3574  CB  LEU B 252      66.579 135.288 114.887  1.00 90.27      BPRO  
ATOM   3575  CG  LEU B 252      66.747 136.800 114.777  1.00 89.78      BPRO  
ATOM   3576  CD1 LEU B 252      67.677 137.321 115.870  1.00 90.77      BPRO  
ATOM   3577  CD2 LEU B 252      67.313 137.110 113.407  1.00 92.04      BPRO  
ATOM   3578  C   LEU B 252      64.499 135.080 116.241  1.00 95.89      BPRO  
ATOM   3579  O   LEU B 252      63.631 134.323 115.807  1.00 95.49      BPRO  
ATOM   3580  N   PHE B 253      64.218 136.255 116.792  1.00101.44      BPRO  
ATOM   3581  CA  PHE B 253      62.844 136.717 116.910  1.00101.11      BPRO  
ATOM   3582  CB  PHE B 253      62.362 136.552 118.348  1.00134.68      BPRO  
ATOM   3583  CG  PHE B 253      62.543 135.163 118.880  1.00134.68      BPRO  
ATOM   3584  CD1 PHE B 253      63.805 134.697 119.235  1.00134.68      BPRO  
ATOM   3585  CE1 PHE B 253      63.983 133.394 119.694  1.00134.68      BPRO  
ATOM   3586  CZ  PHE B 253      62.893 132.542 119.802  1.00134.68      BPRO  
ATOM   3587  CD2 PHE B 253      61.458 134.305 118.992  1.00134.68      BPRO  
ATOM   3588  CE2 PHE B 253      61.626 132.998 119.450  1.00134.68      BPRO  
ATOM   3589  C   PHE B 253      62.711 138.173 116.476  1.00103.67      BPRO  
ATOM   3590  O   PHE B 253      63.602 138.988 116.720  1.00101.15      BPRO  
ATOM   3591  N   PRO B 254      61.597 138.512 115.801  1.00109.11      BPRO  
ATOM   3592  CD  PRO B 254      60.611 137.572 115.230  1.00131.48      BPRO  
ATOM   3593  CA  PRO B 254      61.343 139.875 115.328  1.00105.90      BPRO  
ATOM   3594  CB  PRO B 254      60.452 139.649 114.115  1.00131.48      BPRO  
ATOM   3595  CG  PRO B 254      59.614 138.501 114.554  1.00131.48      BPRO  
ATOM   3596  C   PRO B 254      60.654 140.713 116.388  1.00105.63      BPRO  
ATOM   3597  O   PRO B 254      60.169 140.188 117.388  1.00109.06      BPRO  
ATOM   3598  N   PRO B 255      60.598 142.036 116.178  1.00108.61      BPRO  
ATOM   3599  CD  PRO B 255      61.124 142.794 115.025  1.00 77.27      BPRO  
ATOM   3600  CA  PRO B 255      59.953 142.932 117.142  1.00106.74      BPRO  
ATOM   3601  CB  PRO B 255      60.300 144.314 116.597  1.00 77.27      BPRO  
ATOM   3602  CG  PRO B 255      60.346 144.081 115.103  1.00 77.27      BPRO  
ATOM   3603  C   PRO B 255      58.444 142.698 117.209  1.00106.62      BPRO  
ATOM   3604  O   PRO B 255      57.877 142.048 116.334  1.00108.32      BPRO  
ATOM   3605  N   LYS B 256      57.795 143.219 118.247  1.00147.93      BPRO  
ATOM   3606  CA  LYS B 256      56.349 143.062 118.374  1.00145.67      BPRO  
ATOM   3607  CB  LYS B 256      55.900 143.243 119.829  1.00112.29      BPRO  
ATOM   3608  CG  LYS B 256      56.468 142.194 120.780  1.00112.29      BPRO  
ATOM   3609  CD  LYS B 256      56.174 140.786 120.282  1.00112.29      BPRO  
ATOM   3610  CE  LYS B 256      56.878 139.734 121.128  1.00112.29      BPRO  
ATOM   3611  NZ  LYS B 256      56.727 138.350 120.582  1.00112.29      BPRO  
ATOM   3612  C   LYS B 256      55.650 144.078 117.469  1.00146.93      BPRO  
ATOM   3613  O   LYS B 256      56.062 145.239 117.379  1.00147.92      BPRO  
ATOM   3614  N   PRO B 257      54.580 143.645 116.782  1.00 94.47      BPRO  
ATOM   3615  CD  PRO B 257      53.987 142.296 116.871  1.00 97.39      BPRO  
ATOM   3616  CA  PRO B 257      53.805 144.487 115.868  1.00 94.18      BPRO  
ATOM   3617  CB  PRO B 257      52.526 143.675 115.667  1.00 97.39      BPRO  
ATOM   3618  CG  PRO B 257      53.045 142.270 115.676  1.00 97.39      BPRO  
ATOM   3619  C   PRO B 257      53.542 145.924 116.317  1.00 95.25      BPRO  
ATOM   3620  O   PRO B 257      53.960 146.861 115.641  1.00 93.57      BPRO  
ATOM   3621  N   LYS B 258      52.867 146.103 117.452  1.00 91.28      BPRO  
ATOM   3622  CA  LYS B 258      52.558 147.454 117.931  1.00 94.06      BPRO  
ATOM   3623  CB  LYS B 258      51.915 147.433 119.327  1.00 66.44      BPRO  
ATOM   3624  CG  LYS B 258      51.537 148.849 119.777  1.00 70.58      BPRO  
ATOM   3625  CD  LYS B 258      50.965 148.925 121.181  1.00 67.02      BPRO  
ATOM   3626  CE  LYS B 258      50.701 150.378 121.576  1.00 68.16      BPRO  
ATOM   3627  NZ  LYS B 258      50.199 150.484 122.971  1.00 72.15      BPRO  
ATOM   3628  C   LYS B 258      53.790 148.333 117.998  1.00 91.99      BPRO  
ATOM   3629  O   LYS B 258      53.752 149.506 117.635  1.00 94.12      BPRO  
ATOM   3630  N   ASP B 259      54.874 147.742 118.483  1.00 94.36      BPRO  
ATOM   3631  CA  ASP B 259      56.141 148.428 118.634  1.00 90.92      BPRO  
ATOM   3632  CB  ASP B 259      57.184 147.446 119.159  1.00104.29      BPRO  
ATOM   3633  CG  ASP B 259      56.773 146.811 120.476  1.00104.29      BPRO  
ATOM   3634  OD1 ASP B 259      55.613 146.357 120.591  1.00104.29      BPRO  
ATOM   3635  OD2 ASP B 259      57.616 146.761 121.393  1.00104.29      BPRO  
ATOM   3636  C   ASP B 259      56.600 149.024 117.313  1.00 89.30      BPRO  
ATOM   3637  O   ASP B 259      57.100 150.147 117.274  1.00 89.56      BPRO  
ATOM   3638  N   THR B 260      56.415 148.270 116.232  1.00 79.43      BPRO  
ATOM   3639  CA  THR B 260      56.815 148.709 114.893  1.00 80.68      BPRO  
ATOM   3640  CB  THR B 260      56.837 147.522 113.911  1.00 96.81      BPRO  
ATOM   3641  OG1 THR B 260      55.497 147.074 113.673  1.00 98.04      BPRO  
ATOM   3642  CG2 THR B 260      57.656 146.367 114.485  1.00 95.39      BPRO  
ATOM   3643  C   THR B 260      55.889 149.777 114.314  1.00 80.11      BPRO  
ATOM   3644  O   THR B 260      56.309 150.610 113.512  1.00 82.52      BPRO  
ATOM   3645  N   LEU B 261      54.627 149.734 114.727  1.00158.06      BPRO  
ATOM   3646  CA  LEU B 261      53.620 150.674 114.253  1.00157.52      BPRO  
ATOM   3647  CB  LEU B 261      52.276 149.959 114.138  1.00 95.42      BPRO  
ATOM   3648  CG  LEU B 261      52.236 148.861 113.075  1.00 97.52      BPRO  
ATOM   3649  CD1 LEU B 261      50.980 148.028 113.258  1.00 96.64      BPRO  
ATOM   3650  CD2 LEU B 261      52.306 149.490 111.678  1.00 97.39      BPRO  
ATOM   3651  C   LEU B 261      53.486 151.898 115.152  1.00161.72      BPRO  
ATOM   3652  O   LEU B 261      53.515 153.031 114.673  1.00158.99      BPRO  
ATOM   3653  N   MET B 262      53.329 151.668 116.452  1.00184.69      BPRO  
ATOM   3654  CA  MET B 262      53.204 152.768 117.405  1.00182.23      BPRO  
ATOM   3655  CB  MET B 262      52.364 152.344 118.610  1.00157.37      BPRO  
ATOM   3656  CG  MET B 262      50.870 152.354 118.343  1.00161.80      BPRO  
ATOM   3657  SD  MET B 262      50.260 153.971 117.793  1.00162.87      BPRO  
ATOM   3658  CE  MET B 262      50.222 153.748 115.998  1.00164.15      BPRO  
ATOM   3659  C   MET B 262      54.570 153.264 117.869  1.00185.78      BPRO  
ATOM   3660  O   MET B 262      55.500 152.475 118.043  1.00183.72      BPRO  
ATOM   3661  N   ILE B 263      54.677 154.576 118.073  1.00152.84      BPRO  
ATOM   3662  CA  ILE B 263      55.926 155.221 118.485  1.00152.84      BPRO  
ATOM   3663  CB  ILE B 263      55.894 156.730 118.123  1.00137.76      BPRO  
ATOM   3664  CG2 ILE B 263      54.666 157.377 118.773  1.00138.13      BPRO  
ATOM   3665  CG1 ILE B 263      57.191 157.428 118.562  1.00140.43      BPRO  
ATOM   3666  CD  ILE B 263      57.366 157.830 120.053  1.00 90.00      BPRO  
ATOM   3667  C   ILE B 263      56.257 155.077 119.971  1.00152.84      BPRO  
ATOM   3668  O   ILE B 263      57.423 154.940 120.330  1.00152.84      BPRO  
ATOM   3669  N   SER B 264      55.244 155.114 120.831  1.00106.26      BPRO  
ATOM   3670  CA  SER B 264      55.461 154.997 122.267  1.00113.48      BPRO  
ATOM   3671  CB  SER B 264      54.137 154.748 122.979  1.00 88.36      BPRO  
ATOM   3672  OG  SER B 264      53.715 153.411 122.774  1.00 88.36      BPRO  
ATOM   3673  C   SER B 264      56.435 153.878 122.637  1.00113.97      BPRO  
ATOM   3674  O   SER B 264      56.958 153.860 123.752  1.00112.80      BPRO  
ATOM   3675  N   ARG B 265      56.665 152.942 121.715  1.00 82.77      BPRO  
ATOM   3676  CA  ARG B 265      57.579 151.822 121.958  1.00 83.67      BPRO  
ATOM   3677  CB  ARG B 265      56.798 150.503 122.052  1.00111.00      BPRO  
ATOM   3678  CG  ARG B 265      55.805 150.437 123.203  1.00111.00      BPRO  
ATOM   3679  CD  ARG B 265      55.076 149.103 123.217  1.00111.00      BPRO  
ATOM   3680  NE  ARG B 265      54.082 149.031 124.283  1.00111.00      BPRO  
ATOM   3681  CZ  ARG B 265      53.345 147.958 124.552  1.00111.00      BPRO  
ATOM   3682  NH1 ARG B 265      53.486 146.853 123.830  1.00111.00      BPRO  
ATOM   3683  NH2 ARG B 265      52.470 147.985 125.550  1.00111.00      BPRO  
ATOM   3684  C   ARG B 265      58.671 151.687 120.895  1.00 85.95      BPRO  
ATOM   3685  O   ARG B 265      58.464 152.002 119.719  1.00 85.04      BPRO  
ATOM   3686  N   THR B 266      59.835 151.211 121.336  1.00142.33      BPRO  
ATOM   3687  CA  THR B 266      60.990 151.008 120.466  1.00143.76      BPRO  
ATOM   3688  CB  THR B 266      62.309 151.441 121.163  1.00101.42      BPRO  
ATOM   3689  OG1 THR B 266      63.432 150.884 120.458  1.00101.42      BPRO  
ATOM   3690  CG2 THR B 266      62.327 150.983 122.623  1.00101.42      BPRO  
ATOM   3691  C   THR B 266      61.124 149.551 120.024  1.00145.59      BPRO  
ATOM   3692  O   THR B 266      60.982 148.624 120.827  1.00145.59      BPRO  
ATOM   3693  N   PRO B 267      61.400 149.339 118.728  1.00 93.45      BPRO  
ATOM   3694  CD  PRO B 267      61.542 150.407 117.724  1.00125.17      BPRO  
ATOM   3695  CA  PRO B 267      61.568 148.021 118.107  1.00 90.80      BPRO  
ATOM   3696  CB  PRO B 267      61.853 148.364 116.645  1.00125.17      BPRO  
ATOM   3697  CG  PRO B 267      61.174 149.691 116.459  1.00125.17      BPRO  
ATOM   3698  C   PRO B 267      62.705 147.213 118.741  1.00 91.83      BPRO  
ATOM   3699  O   PRO B 267      63.778 147.750 119.024  1.00 91.57      BPRO  
ATOM   3700  N   GLU B 268      62.467 145.918 118.940  1.00147.35      BPRO  
ATOM   3701  CA  GLU B 268      63.458 145.044 119.556  1.00147.63      BPRO  
ATOM   3702  CB  GLU B 268      63.141 144.890 121.045  1.00161.41      BPRO  
ATOM   3703  CG  GLU B 268      64.203 144.163 121.844  1.00161.41      BPRO  
ATOM   3704  CD  GLU B 268      63.864 144.098 123.320  1.00161.41      BPRO  
ATOM   3705  OE1 GLU B 268      62.854 143.453 123.671  1.00161.41      BPRO  
ATOM   3706  OE2 GLU B 268      64.605 144.698 124.127  1.00161.41      BPRO  
ATOM   3707  C   GLU B 268      63.531 143.664 118.909  1.00150.36      BPRO  
ATOM   3708  O   GLU B 268      62.576 142.885 118.970  1.00150.33      BPRO  
ATOM   3709  N   VAL B 269      64.674 143.371 118.296  1.00157.15      BPRO  
ATOM   3710  CA  VAL B 269      64.906 142.086 117.644  1.00155.32      BPRO  
ATOM   3711  CB  VAL B 269      65.606 142.266 116.282  1.00 91.85      BPRO  
ATOM   3712  CG1 VAL B 269      65.841 140.908 115.639  1.00 98.02      BPRO  
ATOM   3713  CG2 VAL B 269      64.759 143.152 115.376  1.00 89.34      BPRO  
ATOM   3714  C   VAL B 269      65.789 141.223 118.543  1.00158.39      BPRO  
ATOM   3715  O   VAL B 269      66.942 141.563 118.810  1.00158.02      BPRO  
ATOM   3716  N   THR B 270      65.241 140.102 118.997  1.00115.71      BPRO  
ATOM   3717  CA  THR B 270      65.958 139.199 119.890  1.00115.55      BPRO  
ATOM   3718  CB  THR B 270      65.017 138.684 121.007  1.00127.91      BPRO  
ATOM   3719  OG1 THR B 270      64.581 139.789 121.810  1.00129.26      BPRO  
ATOM   3720  CG2 THR B 270      65.729 137.672 121.890  1.00128.75      BPRO  
ATOM   3721  C   THR B 270      66.629 137.995 119.221  1.00118.77      BPRO  
ATOM   3722  O   THR B 270      66.086 137.381 118.301  1.00116.91      BPRO  
ATOM   3723  N   CYS B 271      67.820 137.670 119.714  1.00133.64      BPRO  
ATOM   3724  CA  CYS B 271      68.608 136.548 119.219  1.00131.97      BPRO  
ATOM   3725  CB  CYS B 271      69.909 137.064 118.599  1.00112.09      BPRO  
ATOM   3726  SG  CYS B 271      70.880 135.859 117.636  1.00112.95      BPRO  
ATOM   3727  C   CYS B 271      68.914 135.678 120.436  1.00132.67      BPRO  
ATOM   3728  O   CYS B 271      69.752 136.035 121.263  1.00132.42      BPRO  
ATOM   3729  N   VAL B 272      68.226 134.547 120.549  1.00174.56      BPRO  
ATOM   3730  CA  VAL B 272      68.422 133.655 121.685  1.00175.98      BPRO  
ATOM   3731  CB  VAL B 272      67.068 133.119 122.213  1.00116.27      BPRO  
ATOM   3732  CG1 VAL B 272      66.474 132.130 121.222  1.00117.54      BPRO  
ATOM   3733  CG2 VAL B 272      67.256 132.469 123.575  1.00116.67      BPRO  
ATOM   3734  C   VAL B 272      69.312 132.466 121.343  1.00177.70      BPRO  
ATOM   3735  O   VAL B 272      69.365 132.029 120.193  1.00175.94      BPRO  
ATOM   3736  N   VAL B 273      70.015 131.953 122.349  1.00158.65      BPRO  
ATOM   3737  CA  VAL B 273      70.895 130.804 122.170  1.00159.75      BPRO  
ATOM   3738  CB  VAL B 273      72.380 131.200 122.198  1.00112.59      BPRO  
ATOM   3739  CG1 VAL B 273      73.239 129.956 122.036  1.00110.14      BPRO  
ATOM   3740  CG2 VAL B 273      72.679 132.203 121.091  1.00110.84      BPRO  
ATOM   3741  C   VAL B 273      70.662 129.793 123.277  1.00159.52      BPRO  
ATOM   3742  O   VAL B 273      70.534 130.154 124.448  1.00158.37      BPRO  
ATOM   3743  N   VAL B 274      70.614 128.522 122.897  1.00155.33      BPRO  
ATOM   3744  CA  VAL B 274      70.389 127.451 123.853  1.00154.99      BPRO  
ATOM   3745  CB  VAL B 274      68.928 127.010 123.820  1.00170.67      BPRO  
ATOM   3746  CG1 VAL B 274      68.063 128.213 124.096  1.00167.91      BPRO  
ATOM   3747  CG2 VAL B 274      68.580 126.401 122.463  1.00167.11      BPRO  
ATOM   3748  C   VAL B 274      71.297 126.277 123.553  1.00157.94      BPRO  
ATOM   3749  O   VAL B 274      72.008 126.279 122.551  1.00157.21      BPRO  
ATOM   3750  N   ASP B 275      71.275 125.274 124.424  1.00173.58      BPRO  
ATOM   3751  CA  ASP B 275      72.130 124.113 124.243  1.00173.59      BPRO  
ATOM   3752  CB  ASP B 275      71.799 123.410 122.923  1.00123.21      BPRO  
ATOM   3753  CG  ASP B 275      70.427 122.760 122.938  1.00123.21      BPRO  
ATOM   3754  OD1 ASP B 275      69.480 123.383 123.464  1.00126.45      BPRO  
ATOM   3755  OD2 ASP B 275      70.293 121.633 122.415  1.00124.77      BPRO  
ATOM   3756  C   ASP B 275      73.584 124.582 124.249  1.00172.02      BPRO  
ATOM   3757  O   ASP B 275      74.374 124.218 123.376  1.00172.02      BPRO  
ATOM   3758  N   VAL B 276      73.917 125.412 125.235  1.00147.84      BPRO  
ATOM   3759  CA  VAL B 276      75.269 125.936 125.398  1.00147.58      BPRO  
ATOM   3760  CB  VAL B 276      75.265 127.434 125.784  1.00152.52      BPRO  
ATOM   3761  CG1 VAL B 276      76.679 127.894 126.093  1.00152.34      BPRO  
ATOM   3762  CG2 VAL B 276      74.689 128.264 124.650  1.00150.26      BPRO  
ATOM   3763  C   VAL B 276      75.930 125.147 126.517  1.00149.72      BPRO  
ATOM   3764  O   VAL B 276      75.803 125.487 127.693  1.00149.74      BPRO  
ATOM   3765  N   SER B 277      76.629 124.086 126.131  1.00191.30      BPRO  
ATOM   3766  CA  SER B 277      77.313 123.210 127.072  1.00191.30      BPRO  
ATOM   3767  CB  SER B 277      78.194 122.228 126.299  1.00168.08      BPRO  
ATOM   3768  OG  SER B 277      79.065 122.915 125.417  1.00168.26      BPRO  
ATOM   3769  C   SER B 277      78.150 123.958 128.108  1.00191.30      BPRO  
ATOM   3770  O   SER B 277      78.719 125.012 127.820  1.00191.30      BPRO  
ATOM   3771  N   HSD B 278      78.214 123.398 129.315  1.00144.32      BPRO  
ATOM   3772  CA  HSD B 278      78.974 123.990 130.414  1.00146.92      BPRO  
ATOM   3773  CB  HSD B 278      78.676 123.254 131.726  1.00196.27      BPRO  
ATOM   3774  ND1 HSD B 278      76.195 123.714 131.839  1.00196.27      BPRO  
ATOM   3775  CG  HSD B 278      77.441 123.734 132.426  1.00196.27      BPRO  
ATOM   3776  CE1 HSD B 278      75.302 124.194 132.687  1.00196.27      BPRO  
ATOM   3777  NE2 HSD B 278      75.925 124.525 133.803  1.00196.27      BPRO  
ATOM   3778  CD2 HSD B 278      77.264 124.247 133.667  1.00196.27      BPRO  
ATOM   3779  C   HSD B 278      80.477 123.971 130.156  1.00148.38      BPRO  
ATOM   3780  O   HSD B 278      81.238 124.670 130.829  1.00147.17      BPRO  
ATOM   3781  N   GLU B 279      80.904 123.170 129.184  1.00161.39      BPRO  
ATOM   3782  CA  GLU B 279      82.319 123.077 128.850  1.00161.47      BPRO  
ATOM   3783  CB  GLU B 279      82.598 121.828 128.008  1.00155.49      BPRO  
ATOM   3784  CG  GLU B 279      81.944 120.559 128.527  1.00155.49      BPRO  
ATOM   3785  CD  GLU B 279      80.505 120.424 128.073  1.00155.49      BPRO  
ATOM   3786  OE1 GLU B 279      80.284 120.332 126.847  1.00155.49      BPRO  
ATOM   3787  OE2 GLU B 279      79.598 120.411 128.933  1.00155.49      BPRO  
ATOM   3788  C   GLU B 279      82.736 124.318 128.075  1.00158.11      BPRO  
ATOM   3789  O   GLU B 279      83.899 124.717 128.103  1.00151.68      BPRO  
ATOM   3790  N   ASP B 280      81.774 124.919 127.378  1.00162.93      BPRO  
ATOM   3791  CA  ASP B 280      82.019 126.125 126.594  1.00159.87      BPRO  
ATOM   3792  CB  ASP B 280      82.300 125.768 125.127  1.00171.58      BPRO  
ATOM   3793  CG  ASP B 280      83.574 124.953 124.954  1.00171.58      BPRO  
ATOM   3794  OD1 ASP B 280      83.596 123.777 125.377  1.00171.58      BPRO  
ATOM   3795  OD2 ASP B 280      84.556 125.491 124.396  1.00171.58      BPRO  
ATOM   3796  C   ASP B 280      80.813 127.063 126.675  1.00163.13      BPRO  
ATOM   3797  O   ASP B 280      79.991 127.117 125.758  1.00157.84      BPRO  
ATOM   3798  N   PRO B 281      80.694 127.812 127.785  1.00198.77      BPRO  
ATOM   3799  CD  PRO B 281      81.518 127.674 129.001  1.00198.77      BPRO  
ATOM   3800  CA  PRO B 281      79.597 128.757 128.014  1.00198.77      BPRO  
ATOM   3801  CB  PRO B 281      79.573 128.879 129.530  1.00198.77      BPRO  
ATOM   3802  CG  PRO B 281      81.024 128.821 129.868  1.00198.77      BPRO  
ATOM   3803  C   PRO B 281      79.782 130.115 127.335  1.00198.77      BPRO  
ATOM   3804  O   PRO B 281      78.815 130.850 127.139  1.00198.77      BPRO  
ATOM   3805  N   GLU B 282      81.021 130.444 126.984  1.00193.20      BPRO  
ATOM   3806  CA  GLU B 282      81.315 131.720 126.338  1.00193.20      BPRO  
ATOM   3807  CB  GLU B 282      82.828 131.906 126.188  1.00197.90      BPRO  
ATOM   3808  CG  GLU B 282      83.231 133.283 125.681  1.00197.90      BPRO  
ATOM   3809  CD  GLU B 282      84.731 133.431 125.506  1.00197.90      BPRO  
ATOM   3810  OE1 GLU B 282      85.310 132.696 124.678  1.00197.90      BPRO  
ATOM   3811  OE2 GLU B 282      85.332 134.281 126.198  1.00197.90      BPRO  
ATOM   3812  C   GLU B 282      80.645 131.825 124.970  1.00193.20      BPRO  
ATOM   3813  O   GLU B 282      80.834 130.966 124.105  1.00193.20      BPRO  
ATOM   3814  N   VAL B 283      79.862 132.884 124.785  1.00143.34      BPRO  
ATOM   3815  CA  VAL B 283      79.154 133.116 123.529  1.00143.34      BPRO  
ATOM   3816  CB  VAL B 283      77.623 132.879 123.692  1.00103.08      BPRO  
ATOM   3817  CG1 VAL B 283      76.925 133.007 122.344  1.00 98.94      BPRO  
ATOM   3818  CG2 VAL B 283      77.365 131.501 124.289  1.00 99.27      BPRO  
ATOM   3819  C   VAL B 283      79.376 134.548 123.042  1.00143.34      BPRO  
ATOM   3820  O   VAL B 283      79.499 135.473 123.848  1.00143.34      BPRO  
ATOM   3821  N   LYS B 284      79.439 134.720 121.723  1.00198.77      BPRO  
ATOM   3822  CA  LYS B 284      79.629 136.039 121.123  1.00198.77      BPRO  
ATOM   3823  CB  LYS B 284      81.073 136.221 120.643  1.00136.22      BPRO  
ATOM   3824  CG  LYS B 284      81.350 137.623 120.117  1.00136.22      BPRO  
ATOM   3825  CD  LYS B 284      82.748 137.770 119.547  1.00136.22      BPRO  
ATOM   3826  CE  LYS B 284      82.963 139.186 119.031  1.00136.22      BPRO  
ATOM   3827  NZ  LYS B 284      84.299 139.368 118.400  1.00136.22      BPRO  
ATOM   3828  C   LYS B 284      78.670 136.238 119.947  1.00198.77      BPRO  
ATOM   3829  O   LYS B 284      78.481 135.334 119.129  1.00198.77      BPRO  
ATOM   3830  N   PHE B 285      78.068 137.424 119.869  1.00158.35      BPRO  
ATOM   3831  CA  PHE B 285      77.121 137.744 118.804  1.00155.90      BPRO  
ATOM   3832  CB  PHE B 285      75.779 138.202 119.390  1.00169.45      BPRO  
ATOM   3833  CG  PHE B 285      75.192 137.258 120.406  1.00169.45      BPRO  
ATOM   3834  CD1 PHE B 285      75.742 137.153 121.682  1.00169.45      BPRO  
ATOM   3835  CE1 PHE B 285      75.189 136.292 122.631  1.00169.45      BPRO  
ATOM   3836  CZ  PHE B 285      74.077 135.521 122.304  1.00169.45      BPRO  
ATOM   3837  CD2 PHE B 285      74.080 136.481 120.092  1.00169.45      BPRO  
ATOM   3838  CE2 PHE B 285      73.520 135.617 121.033  1.00169.45      BPRO  
ATOM   3839  C   PHE B 285      77.646 138.846 117.889  1.00157.38      BPRO  
ATOM   3840  O   PHE B 285      78.520 139.623 118.269  1.00164.74      BPRO  
ATOM   3841  N   ASN B 286      77.096 138.901 116.681  1.00197.77      BPRO  
ATOM   3842  CA  ASN B 286      77.466 139.909 115.693  1.00197.77      BPRO  
ATOM   3843  CB  ASN B 286      78.448 139.332 114.667  1.00137.61      BPRO  
ATOM   3844  CG  ASN B 286      79.694 138.751 115.310  1.00137.61      BPRO  
ATOM   3845  OD1 ASN B 286      80.388 139.424 116.073  1.00137.61      BPRO  
ATOM   3846  ND2 ASN B 286      79.988 137.494 114.997  1.00137.61      BPRO  
ATOM   3847  C   ASN B 286      76.181 140.332 114.992  1.00197.77      BPRO  
ATOM   3848  O   ASN B 286      75.325 139.494 114.706  1.00197.77      BPRO  
ATOM   3849  N   TRP B 287      76.037 141.624 114.718  1.00172.24      BPRO  
ATOM   3850  CA  TRP B 287      74.834 142.113 114.054  1.00172.59      BPRO  
ATOM   3851  CB  TRP B 287      74.077 143.075 114.969  1.00114.60      BPRO  
ATOM   3852  CG  TRP B 287      73.648 142.460 116.263  1.00112.87      BPRO  
ATOM   3853  CD1 TRP B 287      74.324 142.492 117.446  1.00113.12      BPRO  
ATOM   3854  NE1 TRP B 287      73.612 141.827 118.418  1.00115.63      BPRO  
ATOM   3855  CE2 TRP B 287      72.453 141.345 117.869  1.00112.58      BPRO  
ATOM   3856  CD2 TRP B 287      72.441 141.724 116.508  1.00111.98      BPRO  
ATOM   3857  CE3 TRP B 287      71.352 141.348 115.711  1.00112.70      BPRO  
ATOM   3858  CZ3 TRP B 287      70.318 140.615 116.294  1.00111.96      BPRO  
ATOM   3859  CZ2 TRP B 287      71.415 140.609 118.454  1.00111.39      BPRO  
ATOM   3860  CH2 TRP B 287      70.359 140.255 117.652  1.00110.23      BPRO  
ATOM   3861  C   TRP B 287      75.113 142.795 112.720  1.00175.10      BPRO  
ATOM   3862  O   TRP B 287      75.932 143.710 112.636  1.00171.97      BPRO  
ATOM   3863  N   TYR B 288      74.416 142.342 111.682  1.00184.65      BPRO  
ATOM   3864  CA  TYR B 288      74.575 142.896 110.342  1.00183.67      BPRO  
ATOM   3865  CB  TYR B 288      75.132 141.834 109.382  1.00187.61      BPRO  
ATOM   3866  CG  TYR B 288      76.493 141.272 109.752  1.00187.61      BPRO  
ATOM   3867  CD1 TYR B 288      76.684 140.572 110.945  1.00187.61      BPRO  
ATOM   3868  CE1 TYR B 288      77.929 140.030 111.275  1.00187.61      BPRO  
ATOM   3869  CZ  TYR B 288      78.997 140.187 110.407  1.00187.61      BPRO  
ATOM   3870  OH  TYR B 288      80.221 139.647 110.732  1.00187.61      BPRO  
ATOM   3871  CD2 TYR B 288      77.585 141.419 108.895  1.00187.61      BPRO  
ATOM   3872  CE2 TYR B 288      78.835 140.880 109.216  1.00187.61      BPRO  
ATOM   3873  C   TYR B 288      73.243 143.404 109.792  1.00183.01      BPRO  
ATOM   3874  O   TYR B 288      72.290 142.637 109.645  1.00183.01      BPRO  
ATOM   3875  N   VAL B 289      73.180 144.699 109.497  1.00179.66      BPRO  
ATOM   3876  CA  VAL B 289      71.975 145.304 108.937  1.00179.66      BPRO  
ATOM   3877  CB  VAL B 289      71.707 146.693 109.547  1.00 74.64      BPRO  
ATOM   3878  CG1 VAL B 289      70.477 147.318 108.887  1.00 74.64      BPRO  
ATOM   3879  CG2 VAL B 289      71.523 146.571 111.063  1.00 74.64      BPRO  
ATOM   3880  C   VAL B 289      72.196 145.454 107.434  1.00179.66      BPRO  
ATOM   3881  O   VAL B 289      72.891 146.368 106.990  1.00179.66      BPRO  
ATOM   3882  N   ASP B 290      71.597 144.554 106.659  1.00198.77      BPRO  
ATOM   3883  CA  ASP B 290      71.755 144.554 105.207  1.00198.77      BPRO  
ATOM   3884  CB  ASP B 290      71.239 145.859 104.586  1.00158.66      BPRO  
ATOM   3885  CG  ASP B 290      69.737 145.851 104.372  1.00158.96      BPRO  
ATOM   3886  OD1 ASP B 290      69.217 144.843 103.847  1.00155.79      BPRO  
ATOM   3887  OD2 ASP B 290      69.079 146.855 104.716  1.00155.38      BPRO  
ATOM   3888  C   ASP B 290      73.232 144.376 104.873  1.00198.77      BPRO  
ATOM   3889  O   ASP B 290      73.721 144.881 103.862  1.00198.77      BPRO  
ATOM   3890  N   GLY B 291      73.935 143.649 105.736  1.00198.77      BPRO  
ATOM   3891  CA  GLY B 291      75.350 143.411 105.528  1.00198.77      BPRO  
ATOM   3892  C   GLY B 291      76.217 144.337 106.359  1.00198.77      BPRO  
ATOM   3893  O   GLY B 291      77.252 143.922 106.881  1.00198.77      BPRO  
ATOM   3894  N   VAL B 292      75.793 145.591 106.489  1.00163.73      BPRO  
ATOM   3895  CA  VAL B 292      76.537 146.584 107.257  1.00163.73      BPRO  
ATOM   3896  CB  VAL B 292      76.024 148.007 106.960  1.00103.36      BPRO  
ATOM   3897  CG1 VAL B 292      76.973 149.049 107.563  1.00107.34      BPRO  
ATOM   3898  CG2 VAL B 292      75.884 148.192 105.457  1.00104.02      BPRO  
ATOM   3899  C   VAL B 292      76.442 146.314 108.758  1.00163.73      BPRO  
ATOM   3900  O   VAL B 292      75.372 146.403 109.361  1.00163.73      BPRO  
ATOM   3901  N   GLU B 293      77.586 145.992 109.348  1.00187.17      BPRO  
ATOM   3902  CA  GLU B 293      77.685 145.679 110.766  1.00189.89      BPRO  
ATOM   3903  CB  GLU B 293      79.064 145.068 111.037  1.00180.75      BPRO  
ATOM   3904  CG  GLU B 293      79.305 144.600 112.459  1.00180.75      BPRO  
ATOM   3905  CD  GLU B 293      80.600 143.819 112.594  1.00180.75      BPRO  
ATOM   3906  OE1 GLU B 293      80.699 142.722 112.003  1.00180.75      BPRO  
ATOM   3907  OE2 GLU B 293      81.520 144.304 113.284  1.00180.75      BPRO  
ATOM   3908  C   GLU B 293      77.443 146.877 111.686  1.00191.76      BPRO  
ATOM   3909  O   GLU B 293      77.695 148.025 111.316  1.00193.99      BPRO  
ATOM   3910  N   VAL B 294      76.944 146.590 112.887  1.00121.16      BPRO  
ATOM   3911  CA  VAL B 294      76.655 147.604 113.899  1.00121.40      BPRO  
ATOM   3912  CB  VAL B 294      75.203 148.121 113.773  1.00188.96      BPRO  
ATOM   3913  CG1 VAL B 294      75.030 148.872 112.462  1.00188.96      BPRO  
ATOM   3914  CG2 VAL B 294      74.224 146.956 113.844  1.00188.96      BPRO  
ATOM   3915  C   VAL B 294      76.852 146.980 115.283  1.00118.33      BPRO  
ATOM   3916  O   VAL B 294      76.532 145.808 115.488  1.00122.22      BPRO  
ATOM   3917  N   HSD B 295      77.372 147.759 116.228  1.00172.17      BPRO  
ATOM   3918  CA  HSD B 295      77.630 147.245 117.573  1.00179.08      BPRO  
ATOM   3919  CB  HSD B 295      79.113 147.424 117.926  1.00144.44      BPRO  
ATOM   3920  ND1 HSD B 295      80.198 147.502 115.647  1.00144.44      BPRO  
ATOM   3921  CG  HSD B 295      80.052 146.904 116.883  1.00144.44      BPRO  
ATOM   3922  CE1 HSD B 295      81.072 146.820 114.930  1.00144.44      BPRO  
ATOM   3923  NE2 HSD B 295      81.500 145.801 115.653  1.00144.44      BPRO  
ATOM   3924  CD2 HSD B 295      80.879 145.832 116.879  1.00144.44      BPRO  
ATOM   3925  C   HSD B 295      76.778 147.879 118.670  1.00178.13      BPRO  
ATOM   3926  O   HSD B 295      77.026 147.659 119.856  1.00182.02      BPRO  
ATOM   3927  N   ASN B 296      75.776 148.658 118.281  1.00178.39      BPRO  
ATOM   3928  CA  ASN B 296      74.909 149.317 119.251  1.00178.39      BPRO  
ATOM   3929  CB  ASN B 296      74.046 150.366 118.546  1.00156.25      BPRO  
ATOM   3930  CG  ASN B 296      73.349 149.816 117.319  1.00160.96      BPRO  
ATOM   3931  OD1 ASN B 296      73.997 149.414 116.353  1.00163.02      BPRO  
ATOM   3932  ND2 ASN B 296      72.023 149.790 117.353  1.00161.90      BPRO  
ATOM   3933  C   ASN B 296      74.014 148.333 120.005  1.00178.39      BPRO  
ATOM   3934  O   ASN B 296      73.078 148.738 120.694  1.00178.39      BPRO  
ATOM   3935  N   ALA B 297      74.314 147.043 119.880  1.00157.02      BPRO  
ATOM   3936  CA  ALA B 297      73.528 146.005 120.541  1.00157.40      BPRO  
ATOM   3937  CB  ALA B 297      73.778 144.655 119.876  1.00 62.78      BPRO  
ATOM   3938  C   ALA B 297      73.828 145.906 122.030  1.00159.03      BPRO  
ATOM   3939  O   ALA B 297      74.807 146.468 122.518  1.00159.32      BPRO  
ATOM   3940  N   LYS B 298      72.968 145.184 122.742  1.00123.04      BPRO  
ATOM   3941  CA  LYS B 298      73.120 144.977 124.177  1.00119.81      BPRO  
ATOM   3942  CB  LYS B 298      72.137 145.850 124.959  1.00108.66      BPRO  
ATOM   3943  CG  LYS B 298      72.172 145.614 126.466  1.00108.66      BPRO  
ATOM   3944  CD  LYS B 298      71.068 146.383 127.184  1.00108.66      BPRO  
ATOM   3945  CE  LYS B 298      71.040 146.066 128.675  1.00108.66      BPRO  
ATOM   3946  NZ  LYS B 298      69.887 146.718 129.363  1.00108.66      BPRO  
ATOM   3947  C   LYS B 298      72.852 143.510 124.489  1.00121.99      BPRO  
ATOM   3948  O   LYS B 298      71.876 142.938 124.005  1.00126.15      BPRO  
ATOM   3949  N   THR B 299      73.717 142.906 125.298  1.00130.35      BPRO  
ATOM   3950  CA  THR B 299      73.568 141.502 125.660  1.00131.72      BPRO  
ATOM   3951  CB  THR B 299      74.856 140.710 125.384  1.00105.16      BPRO  
ATOM   3952  OG1 THR B 299      75.106 140.689 123.973  1.00102.96      BPRO  
ATOM   3953  CG2 THR B 299      74.728 139.276 125.905  1.00102.04      BPRO  
ATOM   3954  C   THR B 299      73.197 141.296 127.117  1.00133.75      BPRO  
ATOM   3955  O   THR B 299      73.928 141.699 128.022  1.00134.80      BPRO  
ATOM   3956  N   LYS B 300      72.055 140.657 127.332  1.00137.21      BPRO  
ATOM   3957  CA  LYS B 300      71.584 140.375 128.677  1.00133.84      BPRO  
ATOM   3958  CB  LYS B 300      70.113 139.946 128.645  1.00160.32      BPRO  
ATOM   3959  CG  LYS B 300      69.174 140.945 127.980  1.00160.32      BPRO  
ATOM   3960  CD  LYS B 300      69.152 142.274 128.721  1.00160.32      BPRO  
ATOM   3961  CE  LYS B 300      68.214 143.273 128.051  1.00160.32      BPRO  
ATOM   3962  NZ  LYS B 300      68.155 144.578 128.774  1.00160.32      BPRO  
ATOM   3963  C   LYS B 300      72.441 139.246 129.241  1.00139.09      BPRO  
ATOM   3964  O   LYS B 300      73.026 138.464 128.487  1.00137.22      BPRO  
ATOM   3965  N   PRO B 301      72.534 139.153 130.579  1.00198.77      BPRO  
ATOM   3966  CD  PRO B 301      71.872 139.990 131.596  1.00151.43      BPRO  
ATOM   3967  CA  PRO B 301      73.333 138.101 131.214  1.00198.77      BPRO  
ATOM   3968  CB  PRO B 301      73.210 138.424 132.703  1.00151.43      BPRO  
ATOM   3969  CG  PRO B 301      71.868 139.078 132.799  1.00151.43      BPRO  
ATOM   3970  C   PRO B 301      72.844 136.695 130.870  1.00198.77      BPRO  
ATOM   3971  O   PRO B 301      71.744 136.516 130.344  1.00198.77      BPRO  
ATOM   3972  N   ARG B 302      73.672 135.704 131.175  1.00123.37      BPRO  
ATOM   3973  CA  ARG B 302      73.351 134.311 130.891  1.00123.37      BPRO  
ATOM   3974  CB  ARG B 302      74.640 133.543 130.593  1.00145.48      BPRO  
ATOM   3975  CG  ARG B 302      75.589 134.278 129.655  1.00145.48      BPRO  
ATOM   3976  CD  ARG B 302      76.955 133.613 129.613  1.00145.48      BPRO  
ATOM   3977  NE  ARG B 302      77.919 134.382 128.830  1.00145.48      BPRO  
ATOM   3978  CZ  ARG B 302      79.204 134.065 128.708  1.00145.48      BPRO  
ATOM   3979  NH1 ARG B 302      79.684 132.991 129.320  1.00145.48      BPRO  
ATOM   3980  NH2 ARG B 302      80.010 134.821 127.974  1.00145.48      BPRO  
ATOM   3981  C   ARG B 302      72.628 133.655 132.063  1.00123.37      BPRO  
ATOM   3982  O   ARG B 302      72.837 134.024 133.219  1.00123.37      BPRO  
ATOM   3983  N   GLU B 303      71.774 132.684 131.755  1.00198.13      BPRO  
ATOM   3984  CA  GLU B 303      71.032 131.962 132.781  1.00198.13      BPRO  
ATOM   3985  CB  GLU B 303      69.562 132.388 132.781  1.00177.17      BPRO  
ATOM   3986  CG  GLU B 303      69.343 133.788 133.345  1.00177.17      BPRO  
ATOM   3987  CD  GLU B 303      67.877 134.147 133.495  1.00177.17      BPRO  
ATOM   3988  OE1 GLU B 303      67.135 133.363 134.124  1.00177.17      BPRO  
ATOM   3989  OE2 GLU B 303      67.468 135.216 132.993  1.00177.17      BPRO  
ATOM   3990  C   GLU B 303      71.154 130.458 132.566  1.00198.13      BPRO  
ATOM   3991  O   GLU B 303      71.503 130.005 131.476  1.00198.13      BPRO  
ATOM   3992  N   GLU B 304      70.865 129.689 133.610  1.00164.54      BPRO  
ATOM   3993  CA  GLU B 304      70.979 128.238 133.539  1.00164.06      BPRO  
ATOM   3994  CB  GLU B 304      71.520 127.706 134.864  1.00177.68      BPRO  
ATOM   3995  CG  GLU B 304      72.524 126.587 134.713  1.00177.68      BPRO  
ATOM   3996  CD  GLU B 304      73.730 126.783 135.607  1.00177.68      BPRO  
ATOM   3997  OE1 GLU B 304      74.637 125.928 135.576  1.00177.68      BPRO  
ATOM   3998  OE2 GLU B 304      73.772 127.796 136.339  1.00177.68      BPRO  
ATOM   3999  C   GLU B 304      69.668 127.540 133.200  1.00165.79      BPRO  
ATOM   4000  O   GLU B 304      68.590 127.985 133.597  1.00167.60      BPRO  
ATOM   4001  N   GLN B 305      69.778 126.436 132.466  1.00184.87      BPRO  
ATOM   4002  CA  GLN B 305      68.616 125.657 132.052  1.00184.87      BPRO  
ATOM   4003  CB  GLN B 305      68.701 125.336 130.557  1.00186.40      BPRO  
ATOM   4004  CG  GLN B 305      68.823 126.557 129.653  1.00186.40      BPRO  
ATOM   4005  CD  GLN B 305      67.583 127.425 129.668  1.00186.40      BPRO  
ATOM   4006  OE1 GLN B 305      66.505 126.993 129.259  1.00186.40      BPRO  
ATOM   4007  NE2 GLN B 305      67.728 128.658 130.142  1.00186.40      BPRO  
ATOM   4008  C   GLN B 305      68.492 124.360 132.848  1.00184.87      BPRO  
ATOM   4009  O   GLN B 305      69.432 123.936 133.523  1.00184.87      BPRO  
ATOM   4010  N   TYR B 306      67.323 123.734 132.745  1.00147.24      BPRO  
ATOM   4011  CA  TYR B 306      67.023 122.496 133.454  1.00149.16      BPRO  
ATOM   4012  CB  TYR B 306      65.622 122.002 133.081  1.00194.16      BPRO  
ATOM   4013  CG  TYR B 306      64.741 121.679 134.269  1.00194.16      BPRO  
ATOM   4014  CD1 TYR B 306      65.275 121.104 135.425  1.00194.16      BPRO  
ATOM   4015  CE1 TYR B 306      64.464 120.791 136.517  1.00194.16      BPRO  
ATOM   4016  CZ  TYR B 306      63.103 121.052 136.456  1.00194.16      BPRO  
ATOM   4017  OH  TYR B 306      62.303 120.747 137.534  1.00194.16      BPRO  
ATOM   4018  CD2 TYR B 306      63.370 121.933 134.233  1.00194.16      BPRO  
ATOM   4019  CE2 TYR B 306      62.549 121.621 135.317  1.00194.16      BPRO  
ATOM   4020  C   TYR B 306      68.023 121.375 133.195  1.00148.38      BPRO  
ATOM   4021  O   TYR B 306      68.602 120.822 134.131  1.00149.16      BPRO  
ATOM   4022  N   ASN B 307      68.224 121.043 131.924  1.00144.86      BPRO  
ATOM   4023  CA  ASN B 307      69.133 119.964 131.552  1.00144.86      BPRO  
ATOM   4024  CB  ASN B 307      68.586 119.239 130.334  1.00184.33      BPRO  
ATOM   4025  CG  ASN B 307      68.257 120.182 129.211  1.00184.33      BPRO  
ATOM   4026  OD1 ASN B 307      68.618 121.360 129.244  1.00184.33      BPRO  
ATOM   4027  ND2 ASN B 307      67.571 119.671 128.200  1.00184.33      BPRO  
ATOM   4028  C   ASN B 307      70.587 120.346 131.285  1.00144.86      BPRO  
ATOM   4029  O   ASN B 307      71.227 119.791 130.386  1.00144.12      BPRO  
ATOM   4030  N   SER B 308      71.106 121.290 132.062  1.00198.77      BPRO  
ATOM   4031  CA  SER B 308      72.497 121.703 131.929  1.00198.77      BPRO  
ATOM   4032  CB  SER B 308      73.401 120.465 132.028  1.00175.31      BPRO  
ATOM   4033  OG  SER B 308      74.769 120.793 131.869  1.00176.46      BPRO  
ATOM   4034  C   SER B 308      72.836 122.484 130.660  1.00198.77      BPRO  
ATOM   4035  O   SER B 308      73.797 122.159 129.966  1.00198.77      BPRO  
ATOM   4036  N   THR B 309      72.047 123.506 130.353  1.00161.15      BPRO  
ATOM   4037  CA  THR B 309      72.311 124.336 129.182  1.00159.42      BPRO  
ATOM   4038  CB  THR B 309      71.364 124.000 128.005  1.00157.25      BPRO  
ATOM   4039  OG1 THR B 309      70.019 123.879 128.479  1.00159.13      BPRO  
ATOM   4040  CG2 THR B 309      71.784 122.702 127.341  1.00159.86      BPRO  
ATOM   4041  C   THR B 309      72.150 125.799 129.572  1.00160.85      BPRO  
ATOM   4042  O   THR B 309      71.574 126.108 130.615  1.00161.66      BPRO  
ATOM   4043  N   TYR B 310      72.673 126.696 128.745  1.00198.77      BPRO  
ATOM   4044  CA  TYR B 310      72.586 128.123 129.026  1.00198.77      BPRO  
ATOM   4045  CB  TYR B 310      73.975 128.761 128.945  1.00198.77      BPRO  
ATOM   4046  CG  TYR B 310      74.844 128.514 130.158  1.00198.77      BPRO  
ATOM   4047  CD1 TYR B 310      74.447 128.954 131.422  1.00198.77      BPRO  
ATOM   4048  CE1 TYR B 310      75.254 128.757 132.542  1.00198.77      BPRO  
ATOM   4049  CZ  TYR B 310      76.473 128.114 132.402  1.00198.77      BPRO  
ATOM   4050  OH  TYR B 310      77.276 127.928 133.504  1.00198.77      BPRO  
ATOM   4051  CD2 TYR B 310      76.074 127.867 130.042  1.00198.77      BPRO  
ATOM   4052  CE2 TYR B 310      76.889 127.665 131.156  1.00198.77      BPRO  
ATOM   4053  C   TYR B 310      71.638 128.856 128.087  1.00198.77      BPRO  
ATOM   4054  O   TYR B 310      71.316 128.367 127.004  1.00198.77      BPRO  
ATOM   4055  N   ARG B 311      71.193 130.033 128.514  1.00192.74      BPRO  
ATOM   4056  CA  ARG B 311      70.291 130.851 127.715  1.00192.74      BPRO  
ATOM   4057  CB  ARG B 311      68.900 130.903 128.356  1.00166.38      BPRO  
ATOM   4058  CG  ARG B 311      67.868 131.676 127.536  1.00166.38      BPRO  
ATOM   4059  CD  ARG B 311      66.549 131.845 128.288  1.00166.38      BPRO  
ATOM   4060  NE  ARG B 311      65.575 132.623 127.523  1.00166.38      BPRO  
ATOM   4061  CZ  ARG B 311      64.386 133.006 127.984  1.00166.38      BPRO  
ATOM   4062  NH1 ARG B 311      64.013 132.686 129.216  1.00166.38      BPRO  
ATOM   4063  NH2 ARG B 311      63.569 133.713 127.215  1.00166.38      BPRO  
ATOM   4064  C   ARG B 311      70.850 132.264 127.591  1.00191.35      BPRO  
ATOM   4065  O   ARG B 311      70.575 133.128 128.425  1.00192.74      BPRO  
ATOM   4066  N   VAL B 312      71.647 132.490 126.553  1.00198.77      BPRO  
ATOM   4067  CA  VAL B 312      72.239 133.801 126.314  1.00198.77      BPRO  
ATOM   4068  CB  VAL B 312      73.673 133.677 125.753  1.00148.18      BPRO  
ATOM   4069  CG1 VAL B 312      74.306 135.060 125.632  1.00144.97      BPRO  
ATOM   4070  CG2 VAL B 312      74.507 132.775 126.652  1.00143.82      BPRO  
ATOM   4071  C   VAL B 312      71.377 134.537 125.298  1.00198.77      BPRO  
ATOM   4072  O   VAL B 312      70.892 133.935 124.341  1.00198.77      BPRO  
ATOM   4073  N   VAL B 313      71.184 135.836 125.501  1.00108.19      BPRO  
ATOM   4074  CA  VAL B 313      70.361 136.612 124.582  1.00107.95      BPRO  
ATOM   4075  CB  VAL B 313      68.934 136.782 125.139  1.00123.18      BPRO  
ATOM   4076  CG1 VAL B 313      68.070 137.513 124.129  1.00118.98      BPRO  
ATOM   4077  CG2 VAL B 313      68.341 135.423 125.480  1.00120.45      BPRO  
ATOM   4078  C   VAL B 313      70.920 137.998 124.263  1.00103.82      BPRO  
ATOM   4079  O   VAL B 313      71.389 138.711 125.148  1.00107.37      BPRO  
ATOM   4080  N   SER B 314      70.863 138.371 122.990  1.00154.72      BPRO  
ATOM   4081  CA  SER B 314      71.341 139.675 122.554  1.00157.05      BPRO  
ATOM   4082  CB  SER B 314      72.473 139.530 121.545  1.00 98.47      BPRO  
ATOM   4083  OG  SER B 314      72.869 140.800 121.056  1.00 98.85      BPRO  
ATOM   4084  C   SER B 314      70.187 140.406 121.896  1.00160.57      BPRO  
ATOM   4085  O   SER B 314      69.705 139.989 120.844  1.00157.57      BPRO  
ATOM   4086  N   VAL B 315      69.754 141.500 122.514  1.00179.67      BPRO  
ATOM   4087  CA  VAL B 315      68.642 142.283 121.991  1.00180.86      BPRO  
ATOM   4088  CB  VAL B 315      67.649 142.634 123.124  1.00 94.20      BPRO  
ATOM   4089  CG1 VAL B 315      67.089 141.359 123.730  1.00 94.20      BPRO  
ATOM   4090  CG2 VAL B 315      68.345 143.440 124.204  1.00 94.20      BPRO  
ATOM   4091  C   VAL B 315      69.097 143.562 121.285  1.00179.95      BPRO  
ATOM   4092  O   VAL B 315      69.585 144.501 121.915  1.00179.23      BPRO  
ATOM   4093  N   LEU B 316      68.936 143.582 119.966  1.00112.31      BPRO  
ATOM   4094  CA  LEU B 316      69.318 144.733 119.156  1.00114.35      BPRO  
ATOM   4095  CB  LEU B 316      69.951 144.274 117.834  1.00101.53      BPRO  
ATOM   4096  CG  LEU B 316      70.209 145.353 116.767  1.00 99.79      BPRO  
ATOM   4097  CD1 LEU B 316      71.225 146.359 117.281  1.00104.32      BPRO  
ATOM   4098  CD2 LEU B 316      70.709 144.713 115.482  1.00100.43      BPRO  
ATOM   4099  C   LEU B 316      68.118 145.622 118.850  1.00116.69      BPRO  
ATOM   4100  O   LEU B 316      67.460 145.450 117.823  1.00116.35      BPRO  
ATOM   4101  N   THR B 317      67.832 146.572 119.735  1.00156.38      BPRO  
ATOM   4102  CA  THR B 317      66.712 147.477 119.515  1.00155.85      BPRO  
ATOM   4103  CB  THR B 317      66.610 148.533 120.638  1.00 85.63      BPRO  
ATOM   4104  OG1 THR B 317      67.764 149.381 120.604  1.00 94.88      BPRO  
ATOM   4105  CG2 THR B 317      66.504 147.847 122.013  1.00 79.83      BPRO  
ATOM   4106  C   THR B 317      66.931 148.176 118.171  1.00156.09      BPRO  
ATOM   4107  O   THR B 317      67.777 149.060 118.046  1.00156.89      BPRO  
ATOM   4108  N   VAL B 318      66.166 147.762 117.168  1.00115.22      BPRO  
ATOM   4109  CA  VAL B 318      66.281 148.320 115.826  1.00115.35      BPRO  
ATOM   4110  CB  VAL B 318      65.865 147.272 114.785  1.00 97.13      BPRO  
ATOM   4111  CG1 VAL B 318      66.599 145.964 115.051  1.00100.03      BPRO  
ATOM   4112  CG2 VAL B 318      64.372 147.046 114.850  1.00 94.51      BPRO  
ATOM   4113  C   VAL B 318      65.418 149.571 115.658  1.00116.28      BPRO  
ATOM   4114  O   VAL B 318      64.839 150.064 116.627  1.00116.94      BPRO  
ATOM   4115  N   LEU B 319      65.332 150.083 114.430  1.00124.12      BPRO  
ATOM   4116  CA  LEU B 319      64.534 151.279 114.161  1.00123.09      BPRO  
ATOM   4117  CB  LEU B 319      65.390 152.365 113.512  1.00100.93      BPRO  
ATOM   4118  CG  LEU B 319      66.416 153.051 114.411  1.00101.40      BPRO  
ATOM   4119  CD1 LEU B 319      66.925 154.296 113.700  1.00101.29      BPRO  
ATOM   4120  CD2 LEU B 319      65.786 153.429 115.754  1.00102.93      BPRO  
ATOM   4121  C   LEU B 319      63.294 151.056 113.305  1.00124.26      BPRO  
ATOM   4122  O   LEU B 319      63.247 150.153 112.468  1.00125.02      BPRO  
ATOM   4123  N   HSD B 320      62.300 151.914 113.525  1.00100.45      BPRO  
ATOM   4124  CA  HSD B 320      61.022 151.879 112.818  1.00 99.44      BPRO  
ATOM   4125  CB  HSD B 320      60.142 153.019 113.318  1.00 89.14      BPRO  
ATOM   4126  ND1 HSD B 320      59.150 152.160 115.471  1.00 94.61      BPRO  
ATOM   4127  CG  HSD B 320      59.975 153.039 114.803  1.00 91.49      BPRO  
ATOM   4128  CE1 HSD B 320      59.217 152.395 116.769  1.00 89.70      BPRO  
ATOM   4129  NE2 HSD B 320      60.058 153.393 116.968  1.00 94.92      BPRO  
ATOM   4130  CD2 HSD B 320      60.545 153.814 115.753  1.00 89.02      BPRO  
ATOM   4131  C   HSD B 320      61.181 151.989 111.307  1.00101.57      BPRO  
ATOM   4132  O   HSD B 320      60.624 151.188 110.556  1.00 99.10      BPRO  
ATOM   4133  N   GLN B 321      61.937 152.994 110.873  1.00103.21      BPRO  
ATOM   4134  CA  GLN B 321      62.198 153.242 109.457  1.00108.46      BPRO  
ATOM   4135  CB  GLN B 321      63.147 154.432 109.295  1.00133.90      BPRO  
ATOM   4136  CG  GLN B 321      62.818 155.652 110.147  1.00142.10      BPRO  
ATOM   4137  CD  GLN B 321      63.020 155.422 111.638  1.00137.50      BPRO  
ATOM   4138  OE1 GLN B 321      62.145 154.896 112.330  1.00132.37      BPRO  
ATOM   4139  NE2 GLN B 321      64.185 155.814 112.139  1.00135.65      BPRO  
ATOM   4140  C   GLN B 321      62.840 152.015 108.823  1.00106.44      BPRO  
ATOM   4141  O   GLN B 321      62.376 151.517 107.794  1.00104.86      BPRO  
ATOM   4142  N   ASP B 322      63.920 151.543 109.445  1.00198.77      BPRO  
ATOM   4143  CA  ASP B 322      64.656 150.376 108.967  1.00198.42      BPRO  
ATOM   4144  CB  ASP B 322      65.771 150.002 109.949  1.00117.36      BPRO  
ATOM   4145  CG  ASP B 322      66.848 151.061 110.045  1.00117.81      BPRO  
ATOM   4146  OD1 ASP B 322      67.542 151.297 109.034  1.00115.38      BPRO  
ATOM   4147  OD2 ASP B 322      67.000 151.657 111.133  1.00117.04      BPRO  
ATOM   4148  C   ASP B 322      63.729 149.187 108.800  1.00197.61      BPRO  
ATOM   4149  O   ASP B 322      63.541 148.683 107.694  1.00196.60      BPRO  
ATOM   4150  N   TRP B 323      63.145 148.744 109.908  1.00124.79      BPRO  
ATOM   4151  CA  TRP B 323      62.246 147.604 109.878  1.00125.30      BPRO  
ATOM   4152  CB  TRP B 323      61.626 147.371 111.259  1.00114.75      BPRO  
ATOM   4153  CG  TRP B 323      60.752 146.157 111.297  1.00113.92      BPRO  
ATOM   4154  CD1 TRP B 323      59.407 146.107 111.074  1.00114.72      BPRO  
ATOM   4155  NE1 TRP B 323      58.965 144.806 111.113  1.00113.87      BPRO  
ATOM   4156  CE2 TRP B 323      60.031 143.982 111.368  1.00111.60      BPRO  
ATOM   4157  CD2 TRP B 323      61.176 144.802 111.492  1.00115.42      BPRO  
ATOM   4158  CE3 TRP B 323      62.412 144.198 111.756  1.00118.47      BPRO  
ATOM   4159  CZ3 TRP B 323      62.466 142.814 111.885  1.00116.04      BPRO  
ATOM   4160  CZ2 TRP B 323      60.084 142.593 111.499  1.00115.79      BPRO  
ATOM   4161  CH2 TRP B 323      61.306 142.028 111.756  1.00115.93      BPRO  
ATOM   4162  C   TRP B 323      61.144 147.761 108.838  1.00121.57      BPRO  
ATOM   4163  O   TRP B 323      61.020 146.940 107.930  1.00122.80      BPRO  
ATOM   4164  N   LEU B 324      60.354 148.821 108.962  1.00106.65      BPRO  
ATOM   4165  CA  LEU B 324      59.251 149.054 108.037  1.00107.19      BPRO  
ATOM   4166  CB  LEU B 324      58.491 150.318 108.438  1.00108.52      BPRO  
ATOM   4167  CG  LEU B 324      57.844 150.335 109.824  1.00106.06      BPRO  
ATOM   4168  CD1 LEU B 324      56.925 151.546 109.909  1.00107.47      BPRO  
ATOM   4169  CD2 LEU B 324      57.052 149.057 110.065  1.00105.16      BPRO  
ATOM   4170  C   LEU B 324      59.649 149.137 106.563  1.00111.13      BPRO  
ATOM   4171  O   LEU B 324      58.836 148.849 105.680  1.00110.96      BPRO  
ATOM   4172  N   ASN B 325      60.890 149.532 106.293  1.00163.19      BPRO  
ATOM   4173  CA  ASN B 325      61.363 149.631 104.915  1.00161.80      BPRO  
ATOM   4174  CB  ASN B 325      62.574 150.556 104.820  1.00 96.07      BPRO  
ATOM   4175  CG  ASN B 325      62.214 151.932 104.313  1.00 95.44      BPRO  
ATOM   4176  OD1 ASN B 325      61.479 152.074 103.334  1.00 99.59      BPRO  
ATOM   4177  ND2 ASN B 325      62.741 152.959 104.968  1.00 97.46      BPRO  
ATOM   4178  C   ASN B 325      61.734 148.275 104.334  1.00160.95      BPRO  
ATOM   4179  O   ASN B 325      61.852 148.125 103.117  1.00163.60      BPRO  
ATOM   4180  N   GLY B 326      61.923 147.291 105.208  1.00135.95      BPRO  
ATOM   4181  CA  GLY B 326      62.280 145.958 104.758  1.00134.96      BPRO  
ATOM   4182  C   GLY B 326      63.743 145.671 105.011  1.00139.51      BPRO  
ATOM   4183  O   GLY B 326      64.320 144.768 104.407  1.00139.45      BPRO  
ATOM   4184  N   LYS B 327      64.342 146.449 105.907  1.00173.74      BPRO  
ATOM   4185  CA  LYS B 327      65.748 146.284 106.248  1.00172.11      BPRO  
ATOM   4186  CB  LYS B 327      66.145 147.276 107.345  1.00116.71      BPRO  
ATOM   4187  CG  LYS B 327      67.406 148.081 107.047  1.00116.71      BPRO  
ATOM   4188  CD  LYS B 327      67.211 149.002 105.851  1.00116.71      BPRO  
ATOM   4189  CE  LYS B 327      68.441 149.864 105.614  1.00116.71      BPRO  
ATOM   4190  NZ  LYS B 327      68.236 150.817 104.491  1.00116.71      BPRO  
ATOM   4191  C   LYS B 327      65.977 144.856 106.727  1.00176.38      BPRO  
ATOM   4192  O   LYS B 327      65.262 144.359 107.598  1.00174.29      BPRO  
ATOM   4193  N   GLU B 328      66.977 144.199 106.151  1.00141.80      BPRO  
ATOM   4194  CA  GLU B 328      67.294 142.825 106.505  1.00144.12      BPRO  
ATOM   4195  CB  GLU B 328      67.821 142.095 105.270  1.00105.67      BPRO  
ATOM   4196  CG  GLU B 328      67.678 140.590 105.324  1.00115.72      BPRO  
ATOM   4197  CD  GLU B 328      67.739 139.961 103.945  1.00123.27      BPRO  
ATOM   4198  OE1 GLU B 328      68.787 140.082 103.273  1.00123.03      BPRO  
ATOM   4199  OE2 GLU B 328      66.732 139.348 103.532  1.00127.48      BPRO  
ATOM   4200  C   GLU B 328      68.323 142.781 107.630  1.00144.15      BPRO  
ATOM   4201  O   GLU B 328      69.409 143.346 107.511  1.00140.26      BPRO  
ATOM   4202  N   TYR B 329      67.972 142.113 108.725  1.00181.00      BPRO  
ATOM   4203  CA  TYR B 329      68.863 142.001 109.875  1.00180.37      BPRO  
ATOM   4204  CB  TYR B 329      68.114 142.350 111.160  1.00102.64      BPRO  
ATOM   4205  CG  TYR B 329      67.614 143.770 111.203  1.00102.64      BPRO  
ATOM   4206  CD1 TYR B 329      66.644 144.220 110.307  1.00102.64      BPRO  
ATOM   4207  CE1 TYR B 329      66.181 145.535 110.343  1.00102.64      BPRO  
ATOM   4208  CZ  TYR B 329      66.696 146.409 111.287  1.00102.64      BPRO  
ATOM   4209  OH  TYR B 329      66.266 147.715 111.338  1.00102.64      BPRO  
ATOM   4210  CD2 TYR B 329      68.113 144.667 112.139  1.00102.64      BPRO  
ATOM   4211  CE2 TYR B 329      67.661 145.979 112.184  1.00102.64      BPRO  
ATOM   4212  C   TYR B 329      69.438 140.601 109.997  1.00181.16      BPRO  
ATOM   4213  O   TYR B 329      68.803 139.626 109.603  1.00180.71      BPRO  
ATOM   4214  N   LYS B 330      70.643 140.506 110.549  1.00169.21      BPRO  
ATOM   4215  CA  LYS B 330      71.294 139.214 110.719  1.00170.30      BPRO  
ATOM   4216  CB  LYS B 330      72.266 138.951 109.561  1.00141.01      BPRO  
ATOM   4217  CG  LYS B 330      71.621 138.982 108.183  1.00141.01      BPRO  
ATOM   4218  CD  LYS B 330      72.572 138.487 107.103  1.00141.01      BPRO  
ATOM   4219  CE  LYS B 330      71.898 138.482 105.737  1.00141.01      BPRO  
ATOM   4220  NZ  LYS B 330      72.759 137.883 104.679  1.00141.01      BPRO  
ATOM   4221  C   LYS B 330      72.041 139.117 112.045  1.00167.37      BPRO  
ATOM   4222  O   LYS B 330      72.757 140.039 112.438  1.00168.49      BPRO  
ATOM   4223  N   CYS B 331      71.855 137.995 112.734  1.00188.09      BPRO  
ATOM   4224  CA  CYS B 331      72.523 137.749 114.006  1.00188.09      BPRO  
ATOM   4225  CB  CYS B 331      71.504 137.466 115.116  1.00158.13      BPRO  
ATOM   4226  SG  CYS B 331      72.269 137.017 116.711  1.00157.20      BPRO  
ATOM   4227  C   CYS B 331      73.452 136.554 113.844  1.00188.09      BPRO  
ATOM   4228  O   CYS B 331      73.000 135.415 113.730  1.00188.09      BPRO  
ATOM   4229  N   LYS B 332      74.752 136.824 113.821  1.00188.17      BPRO  
ATOM   4230  CA  LYS B 332      75.753 135.777 113.671  1.00185.77      BPRO  
ATOM   4231  CB  LYS B 332      76.862 136.251 112.730  1.00112.38      BPRO  
ATOM   4232  CG  LYS B 332      78.000 135.270 112.547  1.00112.73      BPRO  
ATOM   4233  CD  LYS B 332      79.104 135.894 111.716  1.00110.94      BPRO  
ATOM   4234  CE  LYS B 332      80.295 134.962 111.595  1.00115.20      BPRO  
ATOM   4235  NZ  LYS B 332      81.405 135.591 110.827  1.00111.91      BPRO  
ATOM   4236  C   LYS B 332      76.339 135.425 115.031  1.00182.54      BPRO  
ATOM   4237  O   LYS B 332      76.842 136.294 115.744  1.00186.37      BPRO  
ATOM   4238  N   VAL B 333      76.265 134.149 115.390  1.00185.85      BPRO  
ATOM   4239  CA  VAL B 333      76.788 133.687 116.667  1.00189.69      BPRO  
ATOM   4240  CB  VAL B 333      75.669 133.141 117.568  1.00139.73      BPRO  
ATOM   4241  CG1 VAL B 333      76.234 132.777 118.929  1.00140.45      BPRO  
ATOM   4242  CG2 VAL B 333      74.567 134.168 117.705  1.00139.08      BPRO  
ATOM   4243  C   VAL B 333      77.811 132.581 116.462  1.00192.70      BPRO  
ATOM   4244  O   VAL B 333      77.644 131.722 115.596  1.00190.14      BPRO  
ATOM   4245  N   SER B 334      78.871 132.608 117.263  1.00196.49      BPRO  
ATOM   4246  CA  SER B 334      79.920 131.602 117.177  1.00196.49      BPRO  
ATOM   4247  CB  SER B 334      81.138 132.155 116.422  1.00 92.20      BPRO  
ATOM   4248  OG  SER B 334      80.856 132.352 115.043  1.00 91.50      BPRO  
ATOM   4249  C   SER B 334      80.338 131.130 118.568  1.00196.49      BPRO  
ATOM   4250  O   SER B 334      80.521 131.934 119.485  1.00196.49      BPRO  
ATOM   4251  N   ASN B 335      80.469 129.815 118.712  1.00175.21      BPRO  
ATOM   4252  CA  ASN B 335      80.866 129.204 119.973  1.00172.43      BPRO  
ATOM   4253  CB  ASN B 335      79.667 128.518 120.633  1.00160.03      BPRO  
ATOM   4254  CG  ASN B 335      79.928 128.148 122.080  1.00160.03      BPRO  
ATOM   4255  OD1 ASN B 335      79.089 127.531 122.734  1.00160.03      BPRO  
ATOM   4256  ND2 ASN B 335      81.095 128.529 122.589  1.00160.03      BPRO  
ATOM   4257  C   ASN B 335      81.951 128.179 119.674  1.00175.21      BPRO  
ATOM   4258  O   ASN B 335      81.906 127.496 118.649  1.00175.21      BPRO  
ATOM   4259  N   LYS B 336      82.926 128.077 120.568  1.00164.96      BPRO  
ATOM   4260  CA  LYS B 336      84.027 127.146 120.383  1.00164.96      BPRO  
ATOM   4261  CB  LYS B 336      84.999 127.240 121.562  1.00138.08      BPRO  
ATOM   4262  CG  LYS B 336      86.351 126.598 121.297  1.00138.08      BPRO  
ATOM   4263  CD  LYS B 336      87.327 126.861 122.434  1.00138.08      BPRO  
ATOM   4264  CE  LYS B 336      88.710 126.310 122.116  1.00138.08      BPRO  
ATOM   4265  NZ  LYS B 336      89.678 126.561 123.223  1.00138.08      BPRO  
ATOM   4266  C   LYS B 336      83.516 125.718 120.236  1.00164.96      BPRO  
ATOM   4267  O   LYS B 336      84.074 124.928 119.475  1.00164.96      BPRO  
ATOM   4268  N   ALA B 337      82.449 125.394 120.959  1.00165.26      BPRO  
ATOM   4269  CA  ALA B 337      81.865 124.055 120.910  1.00163.80      BPRO  
ATOM   4270  CB  ALA B 337      81.002 123.821 122.148  1.00 73.44      BPRO  
ATOM   4271  C   ALA B 337      81.031 123.870 119.644  1.00163.78      BPRO  
ATOM   4272  O   ALA B 337      80.466 122.799 119.402  1.00170.27      BPRO  
ATOM   4273  N   LEU B 338      80.964 124.923 118.838  1.00145.27      BPRO  
ATOM   4274  CA  LEU B 338      80.201 124.896 117.599  1.00142.66      BPRO  
ATOM   4275  CB  LEU B 338      79.352 126.170 117.486  1.00184.82      BPRO  
ATOM   4276  CG  LEU B 338      77.869 126.045 117.104  1.00184.82      BPRO  
ATOM   4277  CD1 LEU B 338      77.185 127.388 117.299  1.00184.82      BPRO  
ATOM   4278  CD2 LEU B 338      77.722 125.575 115.667  1.00184.82      BPRO  
ATOM   4279  C   LEU B 338      81.156 124.792 116.413  1.00146.22      BPRO  
ATOM   4280  O   LEU B 338      82.168 125.495 116.356  1.00146.57      BPRO  
ATOM   4281  N   PRO B 339      80.848 123.902 115.454  1.00150.48      BPRO  
ATOM   4282  CD  PRO B 339      79.690 122.990 115.438  1.00165.60      BPRO  
ATOM   4283  CA  PRO B 339      81.676 123.698 114.261  1.00151.01      BPRO  
ATOM   4284  CB  PRO B 339      81.034 122.477 113.607  1.00165.60      BPRO  
ATOM   4285  CG  PRO B 339      79.596 122.622 113.975  1.00165.60      BPRO  
ATOM   4286  C   PRO B 339      81.720 124.904 113.324  1.00152.47      BPRO  
ATOM   4287  O   PRO B 339      82.790 125.299 112.862  1.00149.04      BPRO  
ATOM   4288  N   ALA B 340      80.556 125.482 113.046  1.00198.77      BPRO  
ATOM   4289  CA  ALA B 340      80.467 126.639 112.160  1.00198.77      BPRO  
ATOM   4290  CB  ALA B 340      79.809 126.234 110.843  1.00187.13      BPRO  
ATOM   4291  C   ALA B 340      79.679 127.778 112.809  1.00198.77      BPRO  
ATOM   4292  O   ALA B 340      78.825 127.543 113.664  1.00198.77      BPRO  
ATOM   4293  N   PRO B 341      79.962 129.032 112.410  1.00198.77      BPRO  
ATOM   4294  CD  PRO B 341      80.970 129.440 111.414  1.00134.97      BPRO  
ATOM   4295  CA  PRO B 341      79.277 130.209 112.956  1.00198.77      BPRO  
ATOM   4296  CB  PRO B 341      80.115 131.366 112.425  1.00134.97      BPRO  
ATOM   4297  CG  PRO B 341      80.548 130.859 111.089  1.00134.97      BPRO  
ATOM   4298  C   PRO B 341      77.822 130.301 112.505  1.00198.77      BPRO  
ATOM   4299  O   PRO B 341      77.543 130.602 111.343  1.00198.77      BPRO  
ATOM   4300  N   ILE B 342      76.900 130.040 113.428  1.00147.45      BPRO  
ATOM   4301  CA  ILE B 342      75.474 130.100 113.123  1.00144.28      BPRO  
ATOM   4302  CB  ILE B 342      74.628 129.414 114.232  1.00 99.87      BPRO  
ATOM   4303  CG2 ILE B 342      73.138 129.655 113.985  1.00103.94      BPRO  
ATOM   4304  CG1 ILE B 342      74.938 127.912 114.260  1.00 98.88      BPRO  
ATOM   4305  CD  ILE B 342      74.630 127.093 112.976  1.00 90.00      BPRO  
ATOM   4306  C   ILE B 342      75.020 131.549 112.969  1.00145.28      BPRO  
ATOM   4307  O   ILE B 342      75.258 132.386 113.841  1.00145.64      BPRO  
ATOM   4308  N   GLU B 343      74.377 131.837 111.843  1.00196.24      BPRO  
ATOM   4309  CA  GLU B 343      73.881 133.177 111.561  1.00196.24      BPRO  
ATOM   4310  CB  GLU B 343      74.829 133.906 110.604  1.00144.04      BPRO  
ATOM   4311  CG  GLU B 343      74.923 133.274 109.226  1.00144.04      BPRO  
ATOM   4312  CD  GLU B 343      75.677 134.139 108.240  1.00144.04      BPRO  
ATOM   4313  OE1 GLU B 343      75.288 135.313 108.063  1.00144.04      BPRO  
ATOM   4314  OE2 GLU B 343      76.655 133.646 107.638  1.00144.04      BPRO  
ATOM   4315  C   GLU B 343      72.485 133.109 110.947  1.00196.24      BPRO  
ATOM   4316  O   GLU B 343      72.235 132.328 110.026  1.00196.24      BPRO  
ATOM   4317  N   LYS B 344      71.576 133.924 111.468  1.00139.34      BPRO  
ATOM   4318  CA  LYS B 344      70.209 133.962 110.965  1.00139.34      BPRO  
ATOM   4319  CB  LYS B 344      69.246 133.375 111.999  1.00114.57      BPRO  
ATOM   4320  CG  LYS B 344      69.376 131.876 112.184  1.00113.99      BPRO  
ATOM   4321  CD  LYS B 344      68.247 131.355 113.044  1.00116.13      BPRO  
ATOM   4322  CE  LYS B 344      68.192 129.843 113.015  1.00118.15      BPRO  
ATOM   4323  NZ  LYS B 344      67.009 129.327 113.755  1.00129.41      BPRO  
ATOM   4324  C   LYS B 344      69.789 135.387 110.609  1.00139.34      BPRO  
ATOM   4325  O   LYS B 344      70.317 136.355 111.155  1.00139.34      BPRO  
ATOM   4326  N   THR B 345      68.836 135.506 109.690  1.00166.89      BPRO  
ATOM   4327  CA  THR B 345      68.356 136.810 109.245  1.00167.48      BPRO  
ATOM   4328  CB  THR B 345      68.528 136.966 107.721  1.00153.77      BPRO  
ATOM   4329  OG1 THR B 345      67.510 136.218 107.046  1.00153.77      BPRO  
ATOM   4330  CG2 THR B 345      69.885 136.437 107.284  1.00153.77      BPRO  
ATOM   4331  C   THR B 345      66.885 137.037 109.590  1.00166.54      BPRO  
ATOM   4332  O   THR B 345      66.101 136.089 109.680  1.00167.05      BPRO  
ATOM   4333  N   ILE B 346      66.517 138.300 109.772  1.00149.03      BPRO  
ATOM   4334  CA  ILE B 346      65.147 138.646 110.107  1.00151.68      BPRO  
ATOM   4335  CB  ILE B 346      64.946 138.698 111.623  1.00108.55      BPRO  
ATOM   4336  CG2 ILE B 346      65.661 139.913 112.204  1.00108.55      BPRO  
ATOM   4337  CG1 ILE B 346      63.457 138.768 111.931  1.00108.55      BPRO  
ATOM   4338  CD  ILE B 346      62.702 137.451 111.761  1.00 90.00      BPRO  
ATOM   4339  C   ILE B 346      64.769 139.997 109.515  1.00151.62      BPRO  
ATOM   4340  O   ILE B 346      65.599 140.900 109.433  1.00151.64      BPRO  
ATOM   4341  N   SER B 347      63.515 140.128 109.099  1.00155.66      BPRO  
ATOM   4342  CA  SER B 347      63.030 141.371 108.517  1.00153.74      BPRO  
ATOM   4343  CB  SER B 347      63.609 141.558 107.114  1.00154.22      BPRO  
ATOM   4344  OG  SER B 347      63.155 140.541 106.239  1.00154.22      BPRO  
ATOM   4345  C   SER B 347      61.510 141.352 108.443  1.00155.79      BPRO  
ATOM   4346  O   SER B 347      60.889 140.296 108.544  1.00153.30      BPRO  
ATOM   4347  N   LYS B 348      60.919 142.529 108.267  1.00117.34      BPRO  
ATOM   4348  CA  LYS B 348      59.470 142.664 108.173  1.00116.58      BPRO  
ATOM   4349  CB  LYS B 348      59.096 144.126 107.919  1.00127.69      BPRO  
ATOM   4350  CG  LYS B 348      57.647 144.330 107.516  1.00127.69      BPRO  
ATOM   4351  CD  LYS B 348      57.439 145.701 106.913  1.00127.69      BPRO  
ATOM   4352  CE  LYS B 348      56.071 145.811 106.275  1.00127.69      BPRO  
ATOM   4353  NZ  LYS B 348      55.906 147.129 105.612  1.00127.69      BPRO  
ATOM   4354  C   LYS B 348      58.864 141.796 107.071  1.00118.48      BPRO  
ATOM   4355  O   LYS B 348      59.424 141.664 105.981  1.00116.80      BPRO  
ATOM   4356  N   ALA B 349      57.709 141.211 107.369  1.00150.65      BPRO  
ATOM   4357  CA  ALA B 349      57.009 140.375 106.409  1.00151.18      BPRO  
ATOM   4358  CB  ALA B 349      55.846 139.662 107.086  1.00109.61      BPRO  
ATOM   4359  C   ALA B 349      56.500 141.277 105.290  1.00150.27      BPRO  
ATOM   4360  O   ALA B 349      55.616 142.107 105.504  1.00149.05      BPRO  
ATOM   4361  N   LYS B 350      57.071 141.116 104.102  1.00104.00      BPRO  
ATOM   4362  CA  LYS B 350      56.690 141.915 102.940  1.00103.56      BPRO  
ATOM   4363  CB  LYS B 350      57.802 141.853 101.897  1.00 93.91      BPRO  
ATOM   4364  CG  LYS B 350      59.163 142.278 102.428  1.00102.44      BPRO  
ATOM   4365  CD  LYS B 350      59.393 143.793 102.341  1.00109.41      BPRO  
ATOM   4366  CE  LYS B 350      58.450 144.602 103.229  1.00112.97      BPRO  
ATOM   4367  NZ  LYS B 350      58.645 146.075 103.060  1.00108.46      BPRO  
ATOM   4368  C   LYS B 350      55.376 141.456 102.312  1.00104.58      BPRO  
ATOM   4369  O   LYS B 350      54.874 140.375 102.619  1.00104.34      BPRO  
ATOM   4370  N   GLY B 351      54.825 142.286 101.429  1.00 90.28      BPRO  
ATOM   4371  CA  GLY B 351      53.578 141.944 100.762  1.00 89.57      BPRO  
ATOM   4372  C   GLY B 351      52.677 143.133 100.479  1.00 89.45      BPRO  
ATOM   4373  O   GLY B 351      52.713 144.124 101.208  1.00 94.46      BPRO  
ATOM   4374  N   GLN B 352      51.878 143.032  99.414  1.00 62.27      BPRO  
ATOM   4375  CA  GLN B 352      50.935 144.081  99.017  1.00 65.44      BPRO  
ATOM   4376  CB  GLN B 352      50.189 143.664  97.747  1.00100.01      BPRO  
ATOM   4377  CG  GLN B 352      51.100 143.448  96.553  1.00100.01      BPRO  
ATOM   4378  CD  GLN B 352      51.690 144.742  96.032  1.00100.01      BPRO  
ATOM   4379  OE1 GLN B 352      51.009 145.518  95.364  1.00100.01      BPRO  
ATOM   4380  NE2 GLN B 352      52.961 144.989  96.346  1.00100.01      BPRO  
ATOM   4381  C   GLN B 352      49.935 144.316 100.152  1.00 59.49      BPRO  
ATOM   4382  O   GLN B 352      49.034 143.500 100.375  1.00 58.75      BPRO  
ATOM   4383  N   PRO B 353      50.082 145.445 100.876  1.00 51.39      BPRO  
ATOM   4384  CD  PRO B 353      51.079 146.500 100.648  1.00 38.98      BPRO  
ATOM   4385  CA  PRO B 353      49.237 145.839 101.998  1.00 51.78      BPRO  
ATOM   4386  CB  PRO B 353      49.816 147.199 102.403  1.00 38.98      BPRO  
ATOM   4387  CG  PRO B 353      51.181 147.101 102.041  1.00 38.98      BPRO  
ATOM   4388  C   PRO B 353      47.771 145.950 101.634  1.00 54.19      BPRO  
ATOM   4389  O   PRO B 353      47.423 146.366 100.534  1.00 50.79      BPRO  
ATOM   4390  N   ARG B 354      46.915 145.552 102.566  1.00 48.48      BPRO  
ATOM   4391  CA  ARG B 354      45.479 145.653 102.372  1.00 47.37      BPRO  
ATOM   4392  CB  ARG B 354      44.867 144.287 102.105  1.00 71.12      BPRO  
ATOM   4393  CG  ARG B 354      44.865 143.994 100.626  1.00 71.12      BPRO  
ATOM   4394  CD  ARG B 354      43.922 142.887 100.252  1.00 71.12      BPRO  
ATOM   4395  NE  ARG B 354      44.560 141.582 100.354  1.00 71.12      BPRO  
ATOM   4396  CZ  ARG B 354      43.943 140.440 100.081  1.00 71.12      BPRO  
ATOM   4397  NH1 ARG B 354      42.672 140.461  99.691  1.00 71.12      BPRO  
ATOM   4398  NH2 ARG B 354      44.596 139.290 100.203  1.00 71.12      BPRO  
ATOM   4399  C   ARG B 354      44.888 146.295 103.608  1.00 46.41      BPRO  
ATOM   4400  O   ARG B 354      45.173 145.867 104.722  1.00 46.14      BPRO  
ATOM   4401  N   GLU B 355      44.080 147.335 103.405  1.00 50.79      BPRO  
ATOM   4402  CA  GLU B 355      43.464 148.085 104.506  1.00 54.12      BPRO  
ATOM   4403  CB  GLU B 355      42.862 149.391 103.974  1.00 92.48      BPRO  
ATOM   4404  CG  GLU B 355      42.334 150.319 105.052  1.00 92.48      BPRO  
ATOM   4405  CD  GLU B 355      41.684 151.557 104.477  1.00 92.48      BPRO  
ATOM   4406  OE1 GLU B 355      42.362 152.268 103.706  1.00 92.48      BPRO  
ATOM   4407  OE2 GLU B 355      40.504 151.821 104.794  1.00 92.48      BPRO  
ATOM   4408  C   GLU B 355      42.406 147.331 105.306  1.00 52.67      BPRO  
ATOM   4409  O   GLU B 355      41.426 146.824 104.749  1.00 52.42      BPRO  
ATOM   4410  N   PRO B 356      42.600 147.242 106.632  1.00 40.30      BPRO  
ATOM   4411  CD  PRO B 356      43.843 147.524 107.367  1.00 27.91      BPRO  
ATOM   4412  CA  PRO B 356      41.649 146.547 107.492  1.00 37.04      BPRO  
ATOM   4413  CB  PRO B 356      42.446 146.301 108.773  1.00 27.91      BPRO  
ATOM   4414  CG  PRO B 356      43.409 147.386 108.807  1.00 27.91      BPRO  
ATOM   4415  C   PRO B 356      40.367 147.318 107.760  1.00 38.76      BPRO  
ATOM   4416  O   PRO B 356      40.366 148.545 107.894  1.00 38.91      BPRO  
ATOM   4417  N   GLN B 357      39.265 146.576 107.806  1.00 41.34      BPRO  
ATOM   4418  CA  GLN B 357      37.962 147.138 108.115  1.00 40.06      BPRO  
ATOM   4419  CB  GLN B 357      36.903 146.573 107.165  1.00 46.08      BPRO  
ATOM   4420  CG  GLN B 357      37.243 146.685 105.670  1.00 54.24      BPRO  
ATOM   4421  CD  GLN B 357      36.347 145.797 104.778  1.00 65.35      BPRO  
ATOM   4422  OE1 GLN B 357      36.754 145.377 103.686  1.00 66.96      BPRO  
ATOM   4423  NE2 GLN B 357      35.125 145.517 105.242  1.00 62.74      BPRO  
ATOM   4424  C   GLN B 357      37.684 146.738 109.584  1.00 39.25      BPRO  
ATOM   4425  O   GLN B 357      37.825 145.574 109.974  1.00 41.34      BPRO  
ATOM   4426  N   VAL B 358      37.328 147.714 110.406  1.00 30.80      BPRO  
ATOM   4427  CA  VAL B 358      37.049 147.474 111.815  1.00 29.41      BPRO  
ATOM   4428  CB  VAL B 358      37.772 148.512 112.657  1.00 28.94      BPRO  
ATOM   4429  CG1 VAL B 358      37.629 148.213 114.138  1.00 30.63      BPRO  
ATOM   4430  CG2 VAL B 358      39.202 148.558 112.227  1.00 31.18      BPRO  
ATOM   4431  C   VAL B 358      35.554 147.587 112.079  1.00 31.91      BPRO  
ATOM   4432  O   VAL B 358      34.924 148.528 111.615  1.00 33.10      BPRO  
ATOM   4433  N   TYR B 359      34.994 146.631 112.816  1.00 45.89      BPRO  
ATOM   4434  CA  TYR B 359      33.570 146.633 113.148  1.00 45.82      BPRO  
ATOM   4435  CB  TYR B 359      32.806 145.678 112.236  1.00 51.08      BPRO  
ATOM   4436  CG  TYR B 359      32.875 146.035 110.777  1.00 49.87      BPRO  
ATOM   4437  CD1 TYR B 359      32.430 147.272 110.320  1.00 53.41      BPRO  
ATOM   4438  CE1 TYR B 359      32.492 147.599 108.978  1.00 51.65      BPRO  
ATOM   4439  CZ  TYR B 359      33.002 146.690 108.078  1.00 52.06      BPRO  
ATOM   4440  OH  TYR B 359      33.075 147.009 106.744  1.00 51.44      BPRO  
ATOM   4441  CD2 TYR B 359      33.384 145.138 109.846  1.00 49.39      BPRO  
ATOM   4442  CE2 TYR B 359      33.448 145.458 108.504  1.00 50.20      BPRO  
ATOM   4443  C   TYR B 359      33.340 146.211 114.600  1.00 47.91      BPRO  
ATOM   4444  O   TYR B 359      33.858 145.186 115.031  1.00 47.48      BPRO  
ATOM   4445  N   THR B 360      32.592 147.002 115.366  1.00 30.87      BPRO  
ATOM   4446  CA  THR B 360      32.297 146.609 116.736  1.00 33.03      BPRO  
ATOM   4447  CB  THR B 360      32.314 147.788 117.729  1.00 26.08      BPRO  
ATOM   4448  OG1 THR B 360      31.376 148.796 117.312  1.00 26.46      BPRO  
ATOM   4449  CG2 THR B 360      33.725 148.352 117.842  1.00 23.64      BPRO  
ATOM   4450  C   THR B 360      30.913 145.986 116.737  1.00 32.25      BPRO  
ATOM   4451  O   THR B 360      30.042 146.398 115.967  1.00 32.64      BPRO  
ATOM   4452  N   LEU B 361      30.723 144.975 117.579  1.00 47.67      BPRO  
ATOM   4453  CA  LEU B 361      29.448 144.276 117.681  1.00 48.64      BPRO  
ATOM   4454  CB  LEU B 361      29.567 142.874 117.084  1.00 43.80      BPRO  
ATOM   4455  CG  LEU B 361      30.250 142.733 115.720  1.00 42.99      BPRO  
ATOM   4456  CD1 LEU B 361      30.389 141.260 115.392  1.00 40.44      BPRO  
ATOM   4457  CD2 LEU B 361      29.451 143.434 114.640  1.00 43.14      BPRO  
ATOM   4458  C   LEU B 361      29.069 144.170 119.155  1.00 49.43      BPRO  
ATOM   4459  O   LEU B 361      29.855 143.728 119.980  1.00 48.04      BPRO  
ATOM   4460  N   PRO B 362      27.850 144.583 119.503  1.00 39.52      BPRO  
ATOM   4461  CD  PRO B 362      26.789 145.114 118.622  1.00 23.39      BPRO  
ATOM   4462  CA  PRO B 362      27.404 144.517 120.899  1.00 41.06      BPRO  
ATOM   4463  CB  PRO B 362      26.180 145.406 120.891  1.00 23.39      BPRO  
ATOM   4464  CG  PRO B 362      25.593 145.103 119.531  1.00 23.39      BPRO  
ATOM   4465  C   PRO B 362      27.059 143.095 121.312  1.00 42.60      BPRO  
ATOM   4466  O   PRO B 362      26.980 142.207 120.462  1.00 42.23      BPRO  
ATOM   4467  N   PRO B 363      26.823 142.864 122.619  1.00 38.44      BPRO  
ATOM   4468  CD  PRO B 363      26.889 143.834 123.720  1.00 45.19      BPRO  
ATOM   4469  CA  PRO B 363      26.478 141.540 123.143  1.00 37.24      BPRO  
ATOM   4470  CB  PRO B 363      26.266 141.797 124.630  1.00 44.03      BPRO  
ATOM   4471  CG  PRO B 363      27.119 142.941 124.909  1.00 42.57      BPRO  
ATOM   4472  C   PRO B 363      25.217 140.988 122.500  1.00 39.62      BPRO  
ATOM   4473  O   PRO B 363      24.358 141.741 122.061  1.00 40.27      BPRO  
ATOM   4474  N   SER B 364      25.106 139.672 122.430  1.00 40.29      BPRO  
ATOM   4475  CA  SER B 364      23.910 139.065 121.874  1.00 40.80      BPRO  
ATOM   4476  CB  SER B 364      24.172 137.593 121.557  1.00 50.38      BPRO  
ATOM   4477  OG  SER B 364      22.968 136.880 121.328  1.00 52.29      BPRO  
ATOM   4478  C   SER B 364      22.873 139.189 122.979  1.00 42.17      BPRO  
ATOM   4479  O   SER B 364      23.226 139.172 124.154  1.00 45.14      BPRO  
ATOM   4480  N   ARG B 365      21.603 139.323 122.612  1.00 51.32      BPRO  
ATOM   4481  CA  ARG B 365      20.533 139.437 123.600  1.00 52.19      BPRO  
ATOM   4482  CB  ARG B 365      19.179 139.364 122.899  1.00131.33      BPRO  
ATOM   4483  CG  ARG B 365      19.036 140.384 121.780  1.00131.33      BPRO  
ATOM   4484  CD  ARG B 365      17.781 140.155 120.955  1.00131.33      BPRO  
ATOM   4485  NE  ARG B 365      17.730 141.034 119.788  1.00131.33      BPRO  
ATOM   4486  CZ  ARG B 365      16.795 140.972 118.845  1.00131.33      BPRO  
ATOM   4487  NH1 ARG B 365      15.827 140.070 118.930  1.00131.33      BPRO  
ATOM   4488  NH2 ARG B 365      16.826 141.813 117.820  1.00131.33      BPRO  
ATOM   4489  C   ARG B 365      20.654 138.322 124.645  1.00 55.45      BPRO  
ATOM   4490  O   ARG B 365      20.653 138.585 125.848  1.00 57.66      BPRO  
ATOM   4491  N   ASP B 366      20.787 137.084 124.183  1.00 43.99      BPRO  
ATOM   4492  CA  ASP B 366      20.894 135.952 125.091  1.00 47.26      BPRO  
ATOM   4493  CB  ASP B 366      21.075 134.647 124.328  1.00 51.76      BPRO  
ATOM   4494  CG  ASP B 366      20.017 134.434 123.282  1.00 57.04      BPRO  
ATOM   4495  OD1 ASP B 366      18.945 135.066 123.376  1.00 57.76      BPRO  
ATOM   4496  OD2 ASP B 366      20.251 133.622 122.362  1.00 61.23      BPRO  
ATOM   4497  C   ASP B 366      22.009 136.086 126.122  1.00 45.69      BPRO  
ATOM   4498  O   ASP B 366      21.843 135.679 127.262  1.00 43.11      BPRO  
ATOM   4499  N   GLU B 367      23.147 136.647 125.752  1.00 47.48      BPRO  
ATOM   4500  CA  GLU B 367      24.206 136.770 126.738  1.00 47.33      BPRO  
ATOM   4501  CB  GLU B 367      25.519 137.122 126.054  1.00 46.07      BPRO  
ATOM   4502  CG  GLU B 367      26.617 137.453 127.015  1.00 46.72      BPRO  
ATOM   4503  CD  GLU B 367      27.934 137.632 126.323  1.00 47.68      BPRO  
ATOM   4504  OE1 GLU B 367      27.995 138.444 125.377  1.00 48.35      BPRO  
ATOM   4505  OE2 GLU B 367      28.909 136.959 126.723  1.00 45.74      BPRO  
ATOM   4506  C   GLU B 367      23.883 137.812 127.812  1.00 52.62      BPRO  
ATOM   4507  O   GLU B 367      24.506 137.826 128.874  1.00 48.77      BPRO  
ATOM   4508  N   LEU B 368      22.900 138.670 127.542  1.00 57.74      BPRO  
ATOM   4509  CA  LEU B 368      22.541 139.721 128.491  1.00 59.72      BPRO  
ATOM   4510  CB  LEU B 368      21.532 140.703 127.888  1.00 46.22      BPRO  
ATOM   4511  CG  LEU B 368      22.069 141.658 126.817  1.00 47.68      BPRO  
ATOM   4512  CD1 LEU B 368      20.937 142.477 126.251  1.00 45.38      BPRO  
ATOM   4513  CD2 LEU B 368      23.139 142.547 127.416  1.00 47.18      BPRO  
ATOM   4514  C   LEU B 368      21.996 139.210 129.801  1.00 62.78      BPRO  
ATOM   4515  O   LEU B 368      21.830 139.975 130.739  1.00 62.75      BPRO  
ATOM   4516  N   THR B 369      21.716 137.921 129.882  1.00 59.83      BPRO  
ATOM   4517  CA  THR B 369      21.199 137.381 131.122  1.00 65.43      BPRO  
ATOM   4518  CB  THR B 369      20.398 136.122 130.865  1.00 44.76      BPRO  
ATOM   4519  OG1 THR B 369      21.285 135.052 130.538  1.00 46.85      BPRO  
ATOM   4520  CG2 THR B 369      19.456 136.354 129.701  1.00 47.32      BPRO  
ATOM   4521  C   THR B 369      22.346 137.076 132.077  1.00 67.11      BPRO  
ATOM   4522  O   THR B 369      22.131 136.870 133.268  1.00 66.62      BPRO  
ATOM   4523  N   LYS B 370      23.569 137.050 131.558  1.00 50.18      BPRO  
ATOM   4524  CA  LYS B 370      24.744 136.796 132.389  1.00 42.63      BPRO  
ATOM   4525  CB  LYS B 370      25.892 136.276 131.518  1.00 65.65      BPRO  
ATOM   4526  CG  LYS B 370      25.568 135.005 130.756  1.00 65.65      BPRO  
ATOM   4527  CD  LYS B 370      25.089 133.936 131.712  1.00 65.65      BPRO  
ATOM   4528  CE  LYS B 370      24.899 132.600 131.020  1.00 65.65      BPRO  
ATOM   4529  NZ  LYS B 370      26.206 131.956 130.714  1.00 65.65      BPRO  
ATOM   4530  C   LYS B 370      25.209 138.051 133.166  1.00 43.51      BPRO  
ATOM   4531  O   LYS B 370      24.702 139.155 132.957  1.00 45.91      BPRO  
ATOM   4532  N   ASN B 371      26.172 137.870 134.064  1.00 49.65      BPRO  
ATOM   4533  CA  ASN B 371      26.707 138.971 134.864  1.00 58.86      BPRO  
ATOM   4534  CB  ASN B 371      27.241 138.434 136.188  1.00 72.92      BPRO  
ATOM   4535  CG  ASN B 371      26.139 137.953 137.102  1.00 72.92      BPRO  
ATOM   4536  OD1 ASN B 371      26.372 137.124 137.978  1.00 72.92      BPRO  
ATOM   4537  ND2 ASN B 371      24.932 138.483 136.914  1.00 72.92      BPRO  
ATOM   4538  C   ASN B 371      27.821 139.715 134.129  1.00 53.23      BPRO  
ATOM   4539  O   ASN B 371      28.184 140.842 134.483  1.00 48.98      BPRO  
ATOM   4540  N   GLN B 372      28.358 139.068 133.100  1.00 54.74      BPRO  
ATOM   4541  CA  GLN B 372      29.417 139.638 132.287  1.00 52.51      BPRO  
ATOM   4542  CB  GLN B 372      30.714 138.903 132.545  1.00 60.29      BPRO  
ATOM   4543  CG  GLN B 372      31.177 138.997 133.962  1.00 66.08      BPRO  
ATOM   4544  CD  GLN B 372      32.553 138.420 134.110  1.00 63.90      BPRO  
ATOM   4545  OE1 GLN B 372      32.741 137.213 133.973  1.00 67.33      BPRO  
ATOM   4546  NE2 GLN B 372      33.540 139.280 134.368  1.00 67.75      BPRO  
ATOM   4547  C   GLN B 372      29.017 139.467 130.839  1.00 51.66      BPRO  
ATOM   4548  O   GLN B 372      28.414 138.462 130.484  1.00 50.01      BPRO  
ATOM   4549  N   VAL B 373      29.346 140.441 130.002  1.00 38.87      BPRO  
ATOM   4550  CA  VAL B 373      28.986 140.340 128.594  1.00 39.47      BPRO  
ATOM   4551  CB  VAL B 373      27.901 141.425 128.201  1.00 36.09      BPRO  
ATOM   4552  CG1 VAL B 373      26.638 141.224 129.024  1.00 37.25      BPRO  
ATOM   4553  CG2 VAL B 373      28.421 142.840 128.437  1.00 37.71      BPRO  
ATOM   4554  C   VAL B 373      30.208 140.459 127.670  1.00 39.17      BPRO  
ATOM   4555  O   VAL B 373      31.280 140.908 128.078  1.00 41.18      BPRO  
ATOM   4556  N   SER B 374      30.043 140.044 126.425  1.00 39.20      BPRO  
ATOM   4557  CA  SER B 374      31.132 140.114 125.477  1.00 38.25      BPRO  
ATOM   4558  CB  SER B 374      31.256 138.786 124.714  1.00 43.16      BPRO  
ATOM   4559  OG  SER B 374      31.359 137.678 125.587  1.00 44.13      BPRO  
ATOM   4560  C   SER B 374      30.959 141.248 124.465  1.00 38.20      BPRO  
ATOM   4561  O   SER B 374      29.925 141.359 123.800  1.00 37.18      BPRO  
ATOM   4562  N   LEU B 375      31.971 142.103 124.357  1.00 34.03      BPRO  
ATOM   4563  CA  LEU B 375      31.927 143.176 123.378  1.00 36.17      BPRO  
ATOM   4564  CB  LEU B 375      32.416 144.499 123.976  1.00 31.34      BPRO  
ATOM   4565  CG  LEU B 375      31.759 144.973 125.277  1.00 31.38      BPRO  
ATOM   4566  CD1 LEU B 375      31.924 146.482 125.384  1.00 33.79      BPRO  
ATOM   4567  CD2 LEU B 375      30.294 144.604 125.308  1.00 33.87      BPRO  
ATOM   4568  C   LEU B 375      32.894 142.669 122.328  1.00 36.57      BPRO  
ATOM   4569  O   LEU B 375      34.042 142.366 122.638  1.00 33.65      BPRO  
ATOM   4570  N   THR B 376      32.427 142.560 121.093  1.00 38.65      BPRO  
ATOM   4571  CA  THR B 376      33.241 142.032 120.012  1.00 38.48      BPRO  
ATOM   4572  CB  THR B 376      32.452 140.961 119.252  1.00 41.21      BPRO  
ATOM   4573  OG1 THR B 376      32.294 139.833 120.107  1.00 41.72      BPRO  
ATOM   4574  CG2 THR B 376      33.156 140.531 117.968  1.00 40.93      BPRO  
ATOM   4575  C   THR B 376      33.743 143.036 119.013  1.00 38.11      BPRO  
ATOM   4576  O   THR B 376      33.019 143.931 118.592  1.00 37.89      BPRO  
ATOM   4577  N   CYS B 377      34.995 142.868 118.622  1.00 37.12      BPRO  
ATOM   4578  CA  CYS B 377      35.594 143.731 117.622  1.00 37.61      BPRO  
ATOM   4579  CB  CYS B 377      36.792 144.483 118.195  1.00 34.01      BPRO  
ATOM   4580  SG  CYS B 377      37.368 145.773 117.055  1.00 37.18      BPRO  
ATOM   4581  C   CYS B 377      36.054 142.858 116.460  1.00 37.81      BPRO  
ATOM   4582  O   CYS B 377      36.909 141.994 116.632  1.00 38.10      BPRO  
ATOM   4583  N   LEU B 378      35.475 143.077 115.287  1.00 37.69      BPRO  
ATOM   4584  CA  LEU B 378      35.833 142.315 114.097  1.00 36.10      BPRO  
ATOM   4585  CB  LEU B 378      34.587 141.952 113.298  1.00 34.93      BPRO  
ATOM   4586  CG  LEU B 378      34.912 141.503 111.870  1.00 34.95      BPRO  
ATOM   4587  CD1 LEU B 378      35.976 140.367 111.874  1.00 34.37      BPRO  
ATOM   4588  CD2 LEU B 378      33.619 141.054 111.188  1.00 39.32      BPRO  
ATOM   4589  C   LEU B 378      36.753 143.158 113.226  1.00 38.53      BPRO  
ATOM   4590  O   LEU B 378      36.433 144.294 112.925  1.00 36.79      BPRO  
ATOM   4591  N   VAL B 379      37.894 142.608 112.831  1.00 35.26      BPRO  
ATOM   4592  CA  VAL B 379      38.838 143.320 111.980  1.00 36.40      BPRO  
ATOM   4593  CB  VAL B 379      40.167 143.544 112.707  1.00 32.42      BPRO  
ATOM   4594  CG1 VAL B 379      41.080 144.453 111.869  1.00 33.79      BPRO  
ATOM   4595  CG2 VAL B 379      39.898 144.138 114.087  1.00 32.14      BPRO  
ATOM   4596  C   VAL B 379      39.070 142.423 110.770  1.00 38.46      BPRO  
ATOM   4597  O   VAL B 379      39.574 141.318 110.913  1.00 36.23      BPRO  
ATOM   4598  N   LYS B 380      38.703 142.872 109.580  1.00 51.02      BPRO  
ATOM   4599  CA  LYS B 380      38.881 142.016 108.421  1.00 51.11      BPRO  
ATOM   4600  CB  LYS B 380      37.547 141.359 108.056  1.00 33.19      BPRO  
ATOM   4601  CG  LYS B 380      36.424 142.350 107.800  1.00 34.49      BPRO  
ATOM   4602  CD  LYS B 380      35.260 141.703 107.067  1.00 33.18      BPRO  
ATOM   4603  CE  LYS B 380      35.613 141.436 105.608  1.00 35.26      BPRO  
ATOM   4604  NZ  LYS B 380      34.461 140.945 104.815  1.00 37.88      BPRO  
ATOM   4605  C   LYS B 380      39.434 142.751 107.208  1.00 51.44      BPRO  
ATOM   4606  O   LYS B 380      39.438 143.978 107.172  1.00 50.82      BPRO  
ATOM   4607  N   GLY B 381      39.904 141.980 106.231  1.00 41.04      BPRO  
ATOM   4608  CA  GLY B 381      40.445 142.541 105.010  1.00 40.32      BPRO  
ATOM   4609  C   GLY B 381      41.886 143.023 105.050  1.00 41.34      BPRO  
ATOM   4610  O   GLY B 381      42.380 143.540 104.058  1.00 41.70      BPRO  
ATOM   4611  N   PHE B 382      42.577 142.853 106.169  1.00 46.57      BPRO  
ATOM   4612  CA  PHE B 382      43.950 143.322 106.255  1.00 44.94      BPRO  
ATOM   4613  CB  PHE B 382      44.268 143.741 107.684  1.00 36.72      BPRO  
ATOM   4614  CG  PHE B 382      44.208 142.620 108.682  1.00 36.02      BPRO  
ATOM   4615  CD1 PHE B 382      42.992 142.220 109.232  1.00 35.23      BPRO  
ATOM   4616  CE1 PHE B 382      42.955 141.239 110.223  1.00 35.68      BPRO  
ATOM   4617  CZ  PHE B 382      44.143 140.644 110.667  1.00 34.32      BPRO  
ATOM   4618  CD2 PHE B 382      45.382 142.012 109.126  1.00 34.30      BPRO  
ATOM   4619  CE2 PHE B 382      45.355 141.033 110.113  1.00 36.77      BPRO  
ATOM   4620  C   PHE B 382      45.040 142.366 105.766  1.00 48.13      BPRO  
ATOM   4621  O   PHE B 382      44.847 141.148 105.679  1.00 45.88      BPRO  
ATOM   4622  N   TYR B 383      46.191 142.964 105.461  1.00 44.32      BPRO  
ATOM   4623  CA  TYR B 383      47.387 142.283 104.969  1.00 44.91      BPRO  
ATOM   4624  CB  TYR B 383      47.187 141.802 103.531  1.00 63.13      BPRO  
ATOM   4625  CG  TYR B 383      48.270 140.846 103.077  1.00 63.13      BPRO  
ATOM   4626  CD1 TYR B 383      48.320 139.544 103.566  1.00 63.13      BPRO  
ATOM   4627  CE1 TYR B 383      49.345 138.677 103.213  1.00 63.13      BPRO  
ATOM   4628  CZ  TYR B 383      50.341 139.108 102.358  1.00 63.13      BPRO  
ATOM   4629  OH  TYR B 383      51.361 138.244 102.022  1.00 63.13      BPRO  
ATOM   4630  CD2 TYR B 383      49.281 141.259 102.210  1.00 63.13      BPRO  
ATOM   4631  CE2 TYR B 383      50.316 140.400 101.849  1.00 63.13      BPRO  
ATOM   4632  C   TYR B 383      48.527 143.303 105.003  1.00 45.09      BPRO  
ATOM   4633  O   TYR B 383      48.359 144.454 104.576  1.00 46.34      BPRO  
ATOM   4634  N   PRO B 384      49.706 142.902 105.505  1.00 47.25      BPRO  
ATOM   4635  CD  PRO B 384      50.902 143.769 105.500  1.00 45.06      BPRO  
ATOM   4636  CA  PRO B 384      50.033 141.579 106.040  1.00 49.34      BPRO  
ATOM   4637  CB  PRO B 384      51.561 141.609 106.100  1.00 45.04      BPRO  
ATOM   4638  CG  PRO B 384      51.840 143.036 106.436  1.00 45.84      BPRO  
ATOM   4639  C   PRO B 384      49.379 141.352 107.405  1.00 43.82      BPRO  
ATOM   4640  O   PRO B 384      48.623 142.200 107.872  1.00 46.63      BPRO  
ATOM   4641  N   SER B 385      49.689 140.219 108.031  1.00 48.05      BPRO  
ATOM   4642  CA  SER B 385      49.104 139.836 109.309  1.00 51.61      BPRO  
ATOM   4643  CB  SER B 385      49.332 138.335 109.588  1.00 39.48      BPRO  
ATOM   4644  OG  SER B 385      50.690 138.020 109.887  1.00 44.09      BPRO  
ATOM   4645  C   SER B 385      49.562 140.623 110.508  1.00 49.55      BPRO  
ATOM   4646  O   SER B 385      48.927 140.554 111.552  1.00 51.18      BPRO  
ATOM   4647  N   ASP B 386      50.663 141.356 110.390  1.00 48.34      BPRO  
ATOM   4648  CA  ASP B 386      51.138 142.127 111.538  1.00 47.03      BPRO  
ATOM   4649  CB  ASP B 386      52.475 142.795 111.242  1.00 48.20      BPRO  
ATOM   4650  CG  ASP B 386      53.548 141.805 110.880  1.00 56.65      BPRO  
ATOM   4651  OD1 ASP B 386      53.813 140.892 111.689  1.00 57.20      BPRO  
ATOM   4652  OD2 ASP B 386      54.128 141.942 109.784  1.00 57.97      BPRO  
ATOM   4653  C   ASP B 386      50.101 143.188 111.847  1.00 48.50      BPRO  
ATOM   4654  O   ASP B 386      49.785 144.019 111.001  1.00 48.29      BPRO  
ATOM   4655  N   ILE B 387      49.575 143.155 113.066  1.00 38.37      BPRO  
ATOM   4656  CA  ILE B 387      48.555 144.099 113.488  1.00 37.60      BPRO  
ATOM   4657  CB  ILE B 387      47.169 143.636 112.959  1.00 35.21      BPRO  
ATOM   4658  CG2 ILE B 387      46.723 142.357 113.681  1.00 35.43      BPRO  
ATOM   4659  CG1 ILE B 387      46.151 144.777 113.055  1.00 36.56      BPRO  
ATOM   4660  CD  ILE B 387      45.302 144.869 114.338  1.00 90.00      BPRO  
ATOM   4661  C   ILE B 387      48.526 144.194 114.998  1.00 37.51      BPRO  
ATOM   4662  O   ILE B 387      49.149 143.394 115.692  1.00 36.53      BPRO  
ATOM   4663  N   ALA B 388      47.816 145.188 115.504  1.00 55.36      BPRO  
ATOM   4664  CA  ALA B 388      47.681 145.372 116.940  1.00 55.08      BPRO  
ATOM   4665  CB  ALA B 388      48.669 146.400 117.431  1.00 42.52      BPRO  
ATOM   4666  C   ALA B 388      46.257 145.829 117.215  1.00 55.33      BPRO  
ATOM   4667  O   ALA B 388      45.741 146.716 116.543  1.00 56.41      BPRO  
ATOM   4668  N   VAL B 389      45.622 145.214 118.196  1.00 32.97      BPRO  
ATOM   4669  CA  VAL B 389      44.254 145.550 118.557  1.00 34.90      BPRO  
ATOM   4670  CB  VAL B 389      43.306 144.372 118.275  1.00 32.46      BPRO  
ATOM   4671  CG1 VAL B 389      41.918 144.650 118.832  1.00 31.19      BPRO  
ATOM   4672  CG2 VAL B 389      43.256 144.106 116.793  1.00 31.66      BPRO  
ATOM   4673  C   VAL B 389      44.218 145.850 120.036  1.00 35.48      BPRO  
ATOM   4674  O   VAL B 389      44.722 145.069 120.836  1.00 36.20      BPRO  
ATOM   4675  N   GLU B 390      43.627 146.974 120.414  1.00 42.21      BPRO  
ATOM   4676  CA  GLU B 390      43.546 147.315 121.823  1.00 43.46      BPRO  
ATOM   4677  CB  GLU B 390      44.578 148.381 122.128  1.00 68.86      BPRO  
ATOM   4678  CG  GLU B 390      44.830 148.573 123.582  1.00 68.86      BPRO  
ATOM   4679  CD  GLU B 390      45.921 149.570 123.825  1.00 68.86      BPRO  
ATOM   4680  OE1 GLU B 390      47.027 149.421 123.236  1.00 68.86      BPRO  
ATOM   4681  OE2 GLU B 390      45.657 150.499 124.608  1.00 68.86      BPRO  
ATOM   4682  C   GLU B 390      42.138 147.816 122.154  1.00 42.05      BPRO  
ATOM   4683  O   GLU B 390      41.423 148.238 121.253  1.00 41.79      BPRO  
ATOM   4684  N   TRP B 391      41.735 147.741 123.424  1.00 36.10      BPRO  
ATOM   4685  CA  TRP B 391      40.406 148.225 123.864  1.00 37.22      BPRO  
ATOM   4686  CB  TRP B 391      39.529 147.112 124.463  1.00 36.71      BPRO  
ATOM   4687  CG  TRP B 391      38.892 146.169 123.481  1.00 35.78      BPRO  
ATOM   4688  CD1 TRP B 391      39.414 144.999 123.015  1.00 35.39      BPRO  
ATOM   4689  NE1 TRP B 391      38.513 144.377 122.180  1.00 35.30      BPRO  
ATOM   4690  CE2 TRP B 391      37.386 145.146 122.088  1.00 34.85      BPRO  
ATOM   4691  CD2 TRP B 391      37.589 146.288 122.893  1.00 37.11      BPRO  
ATOM   4692  CE3 TRP B 391      36.571 147.247 122.973  1.00 35.39      BPRO  
ATOM   4693  CZ3 TRP B 391      35.394 147.042 122.255  1.00 37.70      BPRO  
ATOM   4694  CZ2 TRP B 391      36.203 144.935 121.368  1.00 33.15      BPRO  
ATOM   4695  CH2 TRP B 391      35.221 145.891 121.464  1.00 33.64      BPRO  
ATOM   4696  C   TRP B 391      40.562 149.273 124.943  1.00 41.43      BPRO  
ATOM   4697  O   TRP B 391      41.423 149.154 125.815  1.00 43.06      BPRO  
ATOM   4698  N   GLU B 392      39.711 150.289 124.900  1.00 48.70      BPRO  
ATOM   4699  CA  GLU B 392      39.760 151.336 125.903  1.00 50.80      BPRO  
ATOM   4700  CB  GLU B 392      40.693 152.462 125.448  1.00 46.00      BPRO  
ATOM   4701  CG  GLU B 392      40.144 153.258 124.285  1.00 52.96      BPRO  
ATOM   4702  CD  GLU B 392      41.058 154.379 123.813  1.00 54.94      BPRO  
ATOM   4703  OE1 GLU B 392      42.233 154.118 123.453  1.00 59.08      BPRO  
ATOM   4704  OE2 GLU B 392      40.577 155.533 123.785  1.00 52.60      BPRO  
ATOM   4705  C   GLU B 392      38.379 151.911 126.193  1.00 49.91      BPRO  
ATOM   4706  O   GLU B 392      37.413 151.691 125.455  1.00 45.66      BPRO  
ATOM   4707  N   SER B 393      38.294 152.637 127.299  1.00 37.93      BPRO  
ATOM   4708  CA  SER B 393      37.068 153.293 127.695  1.00 38.27      BPRO  
ATOM   4709  CB  SER B 393      36.156 152.344 128.461  1.00 42.26      BPRO  
ATOM   4710  OG  SER B 393      34.917 152.975 128.723  1.00 45.64      BPRO  
ATOM   4711  C   SER B 393      37.475 154.460 128.572  1.00 40.95      BPRO  
ATOM   4712  O   SER B 393      38.477 154.388 129.277  1.00 38.01      BPRO  
ATOM   4713  N   ASN B 394      36.706 155.541 128.495  1.00 35.67      BPRO  
ATOM   4714  CA  ASN B 394      36.964 156.747 129.270  1.00 39.83      BPRO  
ATOM   4715  CB  ASN B 394      36.307 156.626 130.649  1.00 44.31      BPRO  
ATOM   4716  CG  ASN B 394      34.798 156.415 130.558  1.00 48.95      BPRO  
ATOM   4717  OD1 ASN B 394      34.151 156.896 129.624  1.00 53.05      BPRO  
ATOM   4718  ND2 ASN B 394      34.232 155.707 131.534  1.00 50.63      BPRO  
ATOM   4719  C   ASN B 394      38.445 157.068 129.412  1.00 38.07      BPRO  
ATOM   4720  O   ASN B 394      38.945 157.240 130.523  1.00 45.64      BPRO  
ATOM   4721  N   GLY B 395      39.137 157.147 128.274  1.00 35.47      BPRO  
ATOM   4722  CA  GLY B 395      40.560 157.456 128.262  1.00 33.31      BPRO  
ATOM   4723  C   GLY B 395      41.494 156.406 128.848  1.00 32.80      BPRO  
ATOM   4724  O   GLY B 395      42.710 156.531 128.732  1.00 34.64      BPRO  
ATOM   4725  N   GLN B 396      40.943 155.370 129.477  1.00 50.05      BPRO  
ATOM   4726  CA  GLN B 396      41.763 154.326 130.084  1.00 50.63      BPRO  
ATOM   4727  CB  GLN B 396      41.311 154.109 131.522  1.00 43.97      BPRO  
ATOM   4728  CG  GLN B 396      41.500 155.327 132.410  1.00 52.19      BPRO  
ATOM   4729  CD  GLN B 396      42.952 155.715 132.526  1.00 61.41      BPRO  
ATOM   4730  OE1 GLN B 396      43.786 154.925 132.970  1.00 66.08      BPRO  
ATOM   4731  NE2 GLN B 396      43.268 156.935 132.123  1.00 64.67      BPRO  
ATOM   4732  C   GLN B 396      41.709 153.006 129.306  1.00 49.95      BPRO  
ATOM   4733  O   GLN B 396      40.753 152.752 128.576  1.00 48.72      BPRO  
ATOM   4734  N   PRO B 397      42.744 152.150 129.447  1.00 45.88      BPRO  
ATOM   4735  CD  PRO B 397      44.017 152.437 130.143  1.00 43.78      BPRO  
ATOM   4736  CA  PRO B 397      42.804 150.856 128.746  1.00 48.21      BPRO  
ATOM   4737  CB  PRO B 397      44.291 150.558 128.690  1.00 38.36      BPRO  
ATOM   4738  CG  PRO B 397      44.792 151.135 129.990  1.00 43.51      BPRO  
ATOM   4739  C   PRO B 397      42.069 149.768 129.467  1.00 50.27      BPRO  
ATOM   4740  O   PRO B 397      42.213 149.620 130.673  1.00 50.91      BPRO  
ATOM   4741  N   GLU B 398      41.281 148.997 128.740  1.00 45.12      BPRO  
ATOM   4742  CA  GLU B 398      40.570 147.920 129.388  1.00 43.14      BPRO  
ATOM   4743  CB  GLU B 398      39.435 147.393 128.514  1.00 35.39      BPRO  
ATOM   4744  CG  GLU B 398      38.260 148.330 128.362  1.00 38.27      BPRO  
ATOM   4745  CD  GLU B 398      37.504 148.580 129.656  1.00 36.81      BPRO  
ATOM   4746  OE1 GLU B 398      36.938 147.620 130.224  1.00 37.77      BPRO  
ATOM   4747  OE2 GLU B 398      37.467 149.747 130.112  1.00 39.55      BPRO  
ATOM   4748  C   GLU B 398      41.608 146.836 129.626  1.00 41.05      BPRO  
ATOM   4749  O   GLU B 398      42.663 146.832 128.993  1.00 42.65      BPRO  
ATOM   4750  N   ASN B 399      41.307 145.932 130.547  1.00 49.26      BPRO  
ATOM   4751  CA  ASN B 399      42.217 144.852 130.876  1.00 51.85      BPRO  
ATOM   4752  CB  ASN B 399      42.272 144.616 132.387  1.00 44.77      BPRO  
ATOM   4753  CG  ASN B 399      43.115 145.624 133.113  1.00 44.77      BPRO  
ATOM   4754  OD1 ASN B 399      44.275 145.845 132.763  1.00 44.77      BPRO  
ATOM   4755  ND2 ASN B 399      42.549 146.225 134.146  1.00 44.77      BPRO  
ATOM   4756  C   ASN B 399      41.789 143.550 130.267  1.00 53.40      BPRO  
ATOM   4757  O   ASN B 399      42.492 142.955 129.465  1.00 53.13      BPRO  
ATOM   4758  N   ASN B 400      40.596 143.135 130.655  1.00 45.03      BPRO  
ATOM   4759  CA  ASN B 400      40.045 141.853 130.285  1.00 45.28      BPRO  
ATOM   4760  CB  ASN B 400      38.873 141.570 131.195  1.00 30.26      BPRO  
ATOM   4761  CG  ASN B 400      38.651 140.101 131.405  1.00 30.89      BPRO  
ATOM   4762  OD1 ASN B 400      37.679 139.702 132.041  1.00 35.35      BPRO  
ATOM   4763  ND2 ASN B 400      39.561 139.276 130.878  1.00 33.20      BPRO  
ATOM   4764  C   ASN B 400      39.623 141.535 128.883  1.00 42.10      BPRO  
ATOM   4765  O   ASN B 400      38.427 141.420 128.632  1.00 38.34      BPRO  
ATOM   4766  N   TYR B 401      40.572 141.348 127.969  1.00 44.43      BPRO  
ATOM   4767  CA  TYR B 401      40.208 141.001 126.600  1.00 40.87      BPRO  
ATOM   4768  CB  TYR B 401      39.985 142.263 125.747  1.00 26.58      BPRO  
ATOM   4769  CG  TYR B 401      41.178 143.173 125.492  1.00 26.79      BPRO  
ATOM   4770  CD1 TYR B 401      42.100 142.888 124.487  1.00 31.95      BPRO  
ATOM   4771  CE1 TYR B 401      43.186 143.724 124.240  1.00 30.82      BPRO  
ATOM   4772  CZ  TYR B 401      43.368 144.862 125.009  1.00 31.54      BPRO  
ATOM   4773  OH  TYR B 401      44.486 145.645 124.802  1.00 34.35      BPRO  
ATOM   4774  CD2 TYR B 401      41.370 144.326 126.251  1.00 28.11      BPRO  
ATOM   4775  CE2 TYR B 401      42.457 145.174 126.019  1.00 30.07      BPRO  
ATOM   4776  C   TYR B 401      41.227 140.069 125.969  1.00 40.19      BPRO  
ATOM   4777  O   TYR B 401      42.375 140.035 126.396  1.00 39.15      BPRO  
ATOM   4778  N   LYS B 402      40.790 139.300 124.971  1.00 38.81      BPRO  
ATOM   4779  CA  LYS B 402      41.633 138.333 124.278  1.00 38.56      BPRO  
ATOM   4780  CB  LYS B 402      41.357 136.926 124.826  1.00 43.54      BPRO  
ATOM   4781  CG  LYS B 402      42.594 136.132 125.262  1.00 44.97      BPRO  
ATOM   4782  CD  LYS B 402      43.498 135.730 124.078  1.00 49.91      BPRO  
ATOM   4783  CE  LYS B 402      44.923 135.257 124.505  1.00 51.13      BPRO  
ATOM   4784  NZ  LYS B 402      44.985 133.938 125.219  1.00 56.01      BPRO  
ATOM   4785  C   LYS B 402      41.352 138.377 122.769  1.00 37.95      BPRO  
ATOM   4786  O   LYS B 402      40.201 138.343 122.331  1.00 37.28      BPRO  
ATOM   4787  N   THR B 403      42.406 138.450 121.969  1.00 37.15      BPRO  
ATOM   4788  CA  THR B 403      42.241 138.527 120.534  1.00 37.55      BPRO  
ATOM   4789  CB  THR B 403      43.083 139.678 119.970  1.00 43.30      BPRO  
ATOM   4790  OG1 THR B 403      42.721 140.885 120.640  1.00 42.78      BPRO  
ATOM   4791  CG2 THR B 403      42.846 139.861 118.493  1.00 39.39      BPRO  
ATOM   4792  C   THR B 403      42.652 137.240 119.854  1.00 39.10      BPRO  
ATOM   4793  O   THR B 403      43.700 136.683 120.138  1.00 36.16      BPRO  
ATOM   4794  N   THR B 404      41.823 136.752 118.953  1.00 39.46      BPRO  
ATOM   4795  CA  THR B 404      42.180 135.543 118.252  1.00 38.78      BPRO  
ATOM   4796  CB  THR B 404      41.079 135.089 117.268  1.00 32.67      BPRO  
ATOM   4797  OG1 THR B 404      41.085 135.969 116.139  1.00 31.48      BPRO  
ATOM   4798  CG2 THR B 404      39.695 135.100 117.934  1.00 32.63      BPRO  
ATOM   4799  C   THR B 404      43.396 135.888 117.401  1.00 38.35      BPRO  
ATOM   4800  O   THR B 404      43.750 137.045 117.221  1.00 39.47      BPRO  
ATOM   4801  N   PRO B 405      44.060 134.865 116.877  1.00 43.55      BPRO  
ATOM   4802  CD  PRO B 405      44.083 133.498 117.419  1.00 39.45      BPRO  
ATOM   4803  CA  PRO B 405      45.226 135.105 116.032  1.00 45.37      BPRO  
ATOM   4804  CB  PRO B 405      45.906 133.749 116.025  1.00 36.31      BPRO  
ATOM   4805  CG  PRO B 405      45.533 133.196 117.376  1.00 40.87      BPRO  
ATOM   4806  C   PRO B 405      44.676 135.451 114.662  1.00 45.66      BPRO  
ATOM   4807  O   PRO B 405      43.516 135.175 114.373  1.00 45.29      BPRO  
ATOM   4808  N   PRO B 406      45.485 136.070 113.805  1.00 45.94      BPRO  
ATOM   4809  CD  PRO B 406      46.766 136.747 114.080  1.00 36.36      BPRO  
ATOM   4810  CA  PRO B 406      44.970 136.400 112.472  1.00 43.55      BPRO  
ATOM   4811  CB  PRO B 406      46.159 137.088 111.811  1.00 34.88      BPRO  
ATOM   4812  CG  PRO B 406      46.840 137.777 112.986  1.00 38.75      BPRO  
ATOM   4813  C   PRO B 406      44.545 135.122 111.736  1.00 45.66      BPRO  
ATOM   4814  O   PRO B 406      45.196 134.083 111.849  1.00 44.49      BPRO  
ATOM   4815  N   VAL B 407      43.456 135.189 110.985  1.00 41.72      BPRO  
ATOM   4816  CA  VAL B 407      42.969 134.016 110.269  1.00 40.79      BPRO  
ATOM   4817  CB  VAL B 407      41.557 133.585 110.770  1.00 41.67      BPRO  
ATOM   4818  CG1 VAL B 407      41.050 132.417 109.941  1.00 43.90      BPRO  
ATOM   4819  CG2 VAL B 407      41.596 133.209 112.248  1.00 41.96      BPRO  
ATOM   4820  C   VAL B 407      42.860 134.353 108.802  1.00 40.24      BPRO  
ATOM   4821  O   VAL B 407      42.257 135.359 108.442  1.00 41.20      BPRO  
ATOM   4822  N   LEU B 408      43.435 133.509 107.957  1.00 40.01      BPRO  
ATOM   4823  CA  LEU B 408      43.413 133.704 106.507  1.00 38.96      BPRO  
ATOM   4824  CB  LEU B 408      44.287 132.650 105.840  1.00 48.33      BPRO  
ATOM   4825  CG  LEU B 408      44.869 132.930 104.464  1.00 51.02      BPRO  
ATOM   4826  CD1 LEU B 408      45.683 134.226 104.485  1.00 48.93      BPRO  
ATOM   4827  CD2 LEU B 408      45.745 131.751 104.079  1.00 53.22      BPRO  
ATOM   4828  C   LEU B 408      41.992 133.590 105.984  1.00 36.79      BPRO  
ATOM   4829  O   LEU B 408      41.317 132.596 106.224  1.00 39.68      BPRO  
ATOM   4830  N   ASP B 409      41.546 134.594 105.239  1.00 41.01      BPRO  
ATOM   4831  CA  ASP B 409      40.186 134.606 104.718  1.00 40.20      BPRO  
ATOM   4832  CB  ASP B 409      39.633 136.028 104.782  1.00 43.12      BPRO  
ATOM   4833  CG  ASP B 409      38.149 136.080 105.145  1.00 43.12      BPRO  
ATOM   4834  OD1 ASP B 409      37.423 135.091 104.919  1.00 43.12      BPRO  
ATOM   4835  OD2 ASP B 409      37.721 137.143 105.645  1.00 43.12      BPRO  
ATOM   4836  C   ASP B 409      40.096 134.101 103.283  1.00 39.59      BPRO  
ATOM   4837  O   ASP B 409      41.104 133.890 102.621  1.00 42.38      BPRO  
ATOM   4838  N   SER B 410      38.866 133.947 102.809  1.00 50.78      BPRO  
ATOM   4839  CA  SER B 410      38.605 133.465 101.467  1.00 53.91      BPRO  
ATOM   4840  CB  SER B 410      37.128 133.616 101.124  1.00 65.58      BPRO  
ATOM   4841  OG  SER B 410      36.321 132.824 101.972  1.00 65.58      BPRO  
ATOM   4842  C   SER B 410      39.405 134.120 100.364  1.00 52.76      BPRO  
ATOM   4843  O   SER B 410      39.717 133.465  99.370  1.00 53.16      BPRO  
ATOM   4844  N   ASP B 411      39.734 135.401 100.532  1.00 46.76      BPRO  
ATOM   4845  CA  ASP B 411      40.450 136.166  99.506  1.00 45.56      BPRO  
ATOM   4846  CB  ASP B 411      39.709 137.473  99.219  1.00 42.19      BPRO  
ATOM   4847  CG  ASP B 411      39.741 138.442 100.389  1.00 43.18      BPRO  
ATOM   4848  OD1 ASP B 411      40.474 138.198 101.366  1.00 42.80      BPRO  
ATOM   4849  OD2 ASP B 411      39.036 139.463 100.326  1.00 46.06      BPRO  
ATOM   4850  C   ASP B 411      41.915 136.496  99.749  1.00 45.25      BPRO  
ATOM   4851  O   ASP B 411      42.484 137.336  99.053  1.00 46.26      BPRO  
ATOM   4852  N   GLY B 412      42.529 135.864 100.732  1.00 44.71      BPRO  
ATOM   4853  CA  GLY B 412      43.928 136.135 100.962  1.00 47.12      BPRO  
ATOM   4854  C   GLY B 412      44.199 137.187 102.006  1.00 45.64      BPRO  
ATOM   4855  O   GLY B 412      45.349 137.405 102.385  1.00 48.05      BPRO  
ATOM   4856  N   SER B 413      43.172 137.874 102.474  1.00 36.77      BPRO  
ATOM   4857  CA  SER B 413      43.426 138.862 103.509  1.00 37.99      BPRO  
ATOM   4858  CB  SER B 413      42.444 140.017 103.383  1.00 32.78      BPRO  
ATOM   4859  OG  SER B 413      41.129 139.532 103.547  1.00 30.12      BPRO  
ATOM   4860  C   SER B 413      43.236 138.148 104.850  1.00 38.49      BPRO  
ATOM   4861  O   SER B 413      42.827 136.993 104.875  1.00 38.89      BPRO  
ATOM   4862  N   PHE B 414      43.553 138.805 105.958  1.00 42.76      BPRO  
ATOM   4863  CA  PHE B 414      43.349 138.170 107.258  1.00 42.31      BPRO  
ATOM   4864  CB  PHE B 414      44.600 138.228 108.130  1.00 52.05      BPRO  
ATOM   4865  CG  PHE B 414      45.763 137.474 107.581  1.00 54.83      BPRO  
ATOM   4866  CD1 PHE B 414      46.517 137.986 106.523  1.00 52.18      BPRO  
ATOM   4867  CE1 PHE B 414      47.613 137.282 106.031  1.00 56.52      BPRO  
ATOM   4868  CZ  PHE B 414      47.960 136.058 106.598  1.00 52.47      BPRO  
ATOM   4869  CD2 PHE B 414      46.126 136.249 108.131  1.00 54.32      BPRO  
ATOM   4870  CE2 PHE B 414      47.214 135.543 107.648  1.00 53.18      BPRO  
ATOM   4871  C   PHE B 414      42.234 138.883 108.004  1.00 42.98      BPRO  
ATOM   4872  O   PHE B 414      41.904 140.025 107.696  1.00 43.73      BPRO  
ATOM   4873  N   PHE B 415      41.648 138.196 108.977  1.00 41.32      BPRO  
ATOM   4874  CA  PHE B 415      40.613 138.792 109.803  1.00 40.73      BPRO  
ATOM   4875  CB  PHE B 415      39.201 138.427 109.340  1.00 38.66      BPRO  
ATOM   4876  CG  PHE B 415      38.787 137.018 109.653  1.00 38.48      BPRO  
ATOM   4877  CD1 PHE B 415      38.885 136.017 108.691  1.00 40.69      BPRO  
ATOM   4878  CE1 PHE B 415      38.476 134.721 108.968  1.00 38.63      BPRO  
ATOM   4879  CZ  PHE B 415      37.967 134.415 110.210  1.00 42.70      BPRO  
ATOM   4880  CD2 PHE B 415      38.277 136.692 110.896  1.00 40.59      BPRO  
ATOM   4881  CE2 PHE B 415      37.869 135.404 111.175  1.00 40.19      BPRO  
ATOM   4882  C   PHE B 415      40.839 138.234 111.169  1.00 41.43      BPRO  
ATOM   4883  O   PHE B 415      41.460 137.188 111.297  1.00 41.24      BPRO  
ATOM   4884  N   LEU B 416      40.387 138.932 112.200  1.00 40.40      BPRO  
ATOM   4885  CA  LEU B 416      40.522 138.398 113.546  1.00 41.51      BPRO  
ATOM   4886  CB  LEU B 416      41.873 138.752 114.170  1.00 31.42      BPRO  
ATOM   4887  CG  LEU B 416      42.306 140.212 114.334  1.00 31.99      BPRO  
ATOM   4888  CD1 LEU B 416      41.291 140.952 115.207  1.00 32.05      BPRO  
ATOM   4889  CD2 LEU B 416      43.717 140.281 114.959  1.00 32.53      BPRO  
ATOM   4890  C   LEU B 416      39.379 138.924 114.376  1.00 42.58      BPRO  
ATOM   4891  O   LEU B 416      38.585 139.702 113.884  1.00 40.87      BPRO  
ATOM   4892  N   TYR B 417      39.265 138.474 115.616  1.00 39.70      BPRO  
ATOM   4893  CA  TYR B 417      38.208 138.958 116.495  1.00 38.88      BPRO  
ATOM   4894  CB  TYR B 417      37.072 137.944 116.677  1.00 29.80      BPRO  
ATOM   4895  CG  TYR B 417      36.074 137.817 115.543  1.00 29.46      BPRO  
ATOM   4896  CD1 TYR B 417      36.301 136.951 114.482  1.00 33.59      BPRO  
ATOM   4897  CE1 TYR B 417      35.363 136.790 113.470  1.00 33.09      BPRO  
ATOM   4898  CZ  TYR B 417      34.181 137.511 113.511  1.00 30.59      BPRO  
ATOM   4899  OH  TYR B 417      33.256 137.365 112.500  1.00 31.44      BPRO  
ATOM   4900  CD2 TYR B 417      34.874 138.533 115.563  1.00 29.40      BPRO  
ATOM   4901  CE2 TYR B 417      33.927 138.384 114.551  1.00 29.08      BPRO  
ATOM   4902  C   TYR B 417      38.821 139.202 117.853  1.00 42.15      BPRO  
ATOM   4903  O   TYR B 417      39.664 138.433 118.304  1.00 40.60      BPRO  
ATOM   4904  N   SER B 418      38.404 140.280 118.502  1.00 40.87      BPRO  
ATOM   4905  CA  SER B 418      38.895 140.579 119.829  1.00 39.33      BPRO  
ATOM   4906  CB  SER B 418      39.578 141.940 119.852  1.00 40.83      BPRO  
ATOM   4907  OG  SER B 418      40.202 142.150 121.106  1.00 42.50      BPRO  
ATOM   4908  C   SER B 418      37.683 140.553 120.766  1.00 39.57      BPRO  
ATOM   4909  O   SER B 418      36.632 141.107 120.455  1.00 40.99      BPRO  
ATOM   4910  N   LYS B 419      37.811 139.901 121.910  1.00 42.29      BPRO  
ATOM   4911  CA  LYS B 419      36.675 139.829 122.807  1.00 41.57      BPRO  
ATOM   4912  CB  LYS B 419      36.292 138.365 123.033  1.00 30.44      BPRO  
ATOM   4913  CG  LYS B 419      35.042 138.082 123.865  1.00 27.91      BPRO  
ATOM   4914  CD  LYS B 419      34.689 136.588 123.727  1.00 27.83      BPRO  
ATOM   4915  CE  LYS B 419      34.805 135.825 125.030  1.00 29.12      BPRO  
ATOM   4916  NZ  LYS B 419      36.182 135.796 125.553  1.00 31.08      BPRO  
ATOM   4917  C   LYS B 419      36.968 140.501 124.118  1.00 42.68      BPRO  
ATOM   4918  O   LYS B 419      37.862 140.093 124.851  1.00 42.84      BPRO  
ATOM   4919  N   LEU B 420      36.218 141.560 124.396  1.00 32.64      BPRO  
ATOM   4920  CA  LEU B 420      36.357 142.295 125.637  1.00 35.37      BPRO  
ATOM   4921  CB  LEU B 420      36.264 143.805 125.371  1.00 41.11      BPRO  
ATOM   4922  CG  LEU B 420      36.162 144.700 126.621  1.00 43.63      BPRO  
ATOM   4923  CD1 LEU B 420      37.456 144.596 127.396  1.00 41.93      BPRO  
ATOM   4924  CD2 LEU B 420      35.881 146.159 126.256  1.00 40.74      BPRO  
ATOM   4925  C   LEU B 420      35.217 141.824 126.551  1.00 37.69      BPRO  
ATOM   4926  O   LEU B 420      34.047 141.796 126.156  1.00 38.00      BPRO  
ATOM   4927  N   THR B 421      35.570 141.414 127.762  1.00 48.71      BPRO  
ATOM   4928  CA  THR B 421      34.576 140.960 128.715  1.00 50.10      BPRO  
ATOM   4929  CB  THR B 421      35.012 139.645 129.390  1.00 39.58      BPRO  
ATOM   4930  OG1 THR B 421      34.979 138.578 128.427  1.00 38.63      BPRO  
ATOM   4931  CG2 THR B 421      34.091 139.297 130.528  1.00 40.36      BPRO  
ATOM   4932  C   THR B 421      34.441 142.040 129.763  1.00 49.17      BPRO  
ATOM   4933  O   THR B 421      35.443 142.491 130.305  1.00 49.76      BPRO  
ATOM   4934  N   VAL B 422      33.213 142.478 130.029  1.00 35.00      BPRO  
ATOM   4935  CA  VAL B 422      32.957 143.519 131.033  1.00 39.70      BPRO  
ATOM   4936  CB  VAL B 422      32.757 144.909 130.379  1.00 40.43      BPRO  
ATOM   4937  CG1 VAL B 422      33.830 145.176 129.345  1.00 41.31      BPRO  
ATOM   4938  CG2 VAL B 422      31.400 144.989 129.736  1.00 38.50      BPRO  
ATOM   4939  C   VAL B 422      31.697 143.175 131.819  1.00 44.80      BPRO  
ATOM   4940  O   VAL B 422      30.818 142.453 131.328  1.00 40.61      BPRO  
ATOM   4941  N   ASP B 423      31.598 143.681 133.040  1.00 49.49      BPRO  
ATOM   4942  CA  ASP B 423      30.416 143.395 133.840  1.00 43.37      BPRO  
ATOM   4943  CB  ASP B 423      30.534 143.997 135.242  1.00 70.59      BPRO  
ATOM   4944  CG  ASP B 423      31.753 143.511 135.991  1.00 78.84      BPRO  
ATOM   4945  OD1 ASP B 423      32.047 142.295 135.954  1.00 83.24      BPRO  
ATOM   4946  OD2 ASP B 423      32.411 144.355 136.635  1.00 83.14      BPRO  
ATOM   4947  C   ASP B 423      29.199 143.982 133.138  1.00 42.62      BPRO  
ATOM   4948  O   ASP B 423      29.254 145.097 132.610  1.00 43.92      BPRO  
ATOM   4949  N   LYS B 424      28.103 143.236 133.123  1.00 36.18      BPRO  
ATOM   4950  CA  LYS B 424      26.876 143.714 132.483  1.00 37.16      BPRO  
ATOM   4951  CB  LYS B 424      25.717 142.761 132.778  1.00 55.60      BPRO  
ATOM   4952  CG  LYS B 424      24.415 143.213 132.159  1.00 53.84      BPRO  
ATOM   4953  CD  LYS B 424      23.388 142.102 132.108  1.00 58.14      BPRO  
ATOM   4954  CE  LYS B 424      23.078 141.543 133.481  1.00 57.45      BPRO  
ATOM   4955  NZ  LYS B 424      22.126 140.409 133.369  1.00 60.83      BPRO  
ATOM   4956  C   LYS B 424      26.520 145.142 132.922  1.00 43.90      BPRO  
ATOM   4957  O   LYS B 424      26.095 145.960 132.115  1.00 42.43      BPRO  
ATOM   4958  N   SER B 425      26.711 145.446 134.200  1.00 45.33      BPRO  
ATOM   4959  CA  SER B 425      26.410 146.781 134.700  1.00 46.76      BPRO  
ATOM   4960  CB  SER B 425      26.809 146.880 136.168  1.00 65.75      BPRO  
ATOM   4961  OG  SER B 425      28.175 146.563 136.337  1.00 75.91      BPRO  
ATOM   4962  C   SER B 425      27.086 147.899 133.896  1.00 44.33      BPRO  
ATOM   4963  O   SER B 425      26.418 148.836 133.465  1.00 44.00      BPRO  
ATOM   4964  N   ARG B 426      28.402 147.811 133.692  1.00 42.66      BPRO  
ATOM   4965  CA  ARG B 426      29.115 148.845 132.937  1.00 42.65      BPRO  
ATOM   4966  CB  ARG B 426      30.588 148.498 132.778  1.00 33.52      BPRO  
ATOM   4967  CG  ARG B 426      31.342 148.406 134.079  1.00 37.78      BPRO  
ATOM   4968  CD  ARG B 426      32.776 147.968 133.837  1.00 38.22      BPRO  
ATOM   4969  NE  ARG B 426      33.593 148.959 133.128  1.00 43.23      BPRO  
ATOM   4970  CZ  ARG B 426      34.607 148.652 132.318  1.00 36.72      BPRO  
ATOM   4971  NH1 ARG B 426      34.948 147.387 132.089  1.00 41.50      BPRO  
ATOM   4972  NH2 ARG B 426      35.285 149.620 131.731  1.00 35.60      BPRO  
ATOM   4973  C   ARG B 426      28.511 149.028 131.562  1.00 42.37      BPRO  
ATOM   4974  O   ARG B 426      28.397 150.149 131.077  1.00 46.14      BPRO  
ATOM   4975  N   TRP B 427      28.120 147.922 130.931  1.00 40.70      BPRO  
ATOM   4976  CA  TRP B 427      27.526 147.995 129.606  1.00 39.48      BPRO  
ATOM   4977  CB  TRP B 427      27.282 146.609 129.018  1.00 38.54      BPRO  
ATOM   4978  CG  TRP B 427      26.626 146.655 127.655  1.00 35.87      BPRO  
ATOM   4979  CD1 TRP B 427      25.387 146.196 127.333  1.00 34.63      BPRO  
ATOM   4980  NE1 TRP B 427      25.130 146.401 126.001  1.00 34.27      BPRO  
ATOM   4981  CE2 TRP B 427      26.211 147.006 125.424  1.00 32.91      BPRO  
ATOM   4982  CD2 TRP B 427      27.183 147.188 126.437  1.00 36.50      BPRO  
ATOM   4983  CE3 TRP B 427      28.403 147.802 126.103  1.00 38.33      BPRO  
ATOM   4984  CZ3 TRP B 427      28.608 148.207 124.779  1.00 35.22      BPRO  
ATOM   4985  CZ2 TRP B 427      26.420 147.413 124.097  1.00 36.08      BPRO  
ATOM   4986  CH2 TRP B 427      27.618 148.007 123.797  1.00 36.82      BPRO  
ATOM   4987  C   TRP B 427      26.218 148.740 129.650  1.00 42.36      BPRO  
ATOM   4988  O   TRP B 427      25.957 149.587 128.798  1.00 38.75      BPRO  
ATOM   4989  N   GLN B 428      25.394 148.427 130.645  1.00 47.63      BPRO  
ATOM   4990  CA  GLN B 428      24.085 149.066 130.787  1.00 52.22      BPRO  
ATOM   4991  CB  GLN B 428      23.193 148.199 131.657  1.00 65.83      BPRO  
ATOM   4992  CG  GLN B 428      23.332 146.760 131.251  1.00 65.06      BPRO  
ATOM   4993  CD  GLN B 428      22.036 145.999 131.246  1.00 68.85      BPRO  
ATOM   4994  OE1 GLN B 428      21.510 145.631 132.303  1.00 65.53      BPRO  
ATOM   4995  NE2 GLN B 428      21.504 145.752 130.047  1.00 66.81      BPRO  
ATOM   4996  C   GLN B 428      24.130 150.506 131.298  1.00 54.09      BPRO  
ATOM   4997  O   GLN B 428      23.198 151.275 131.060  1.00 54.62      BPRO  
ATOM   4998  N   GLN B 429      25.216 150.868 131.979  1.00 42.64      BPRO  
ATOM   4999  CA  GLN B 429      25.378 152.221 132.484  1.00 47.97      BPRO  
ATOM   5000  CB  GLN B 429      26.497 152.276 133.520  1.00 81.40      BPRO  
ATOM   5001  CG  GLN B 429      26.084 151.766 134.888  1.00 85.28      BPRO  
ATOM   5002  CD  GLN B 429      27.246 151.725 135.856  1.00 92.48      BPRO  
ATOM   5003  OE1 GLN B 429      28.050 152.655 135.905  1.00 96.98      BPRO  
ATOM   5004  NE2 GLN B 429      27.341 150.650 136.637  1.00 95.23      BPRO  
ATOM   5005  C   GLN B 429      25.700 153.146 131.318  1.00 53.03      BPRO  
ATOM   5006  O   GLN B 429      25.953 154.328 131.509  1.00 54.06      BPRO  
ATOM   5007  N   GLY B 430      25.696 152.601 130.107  1.00 40.38      BPRO  
ATOM   5008  CA  GLY B 430      25.969 153.414 128.939  1.00 35.85      BPRO  
ATOM   5009  C   GLY B 430      27.411 153.804 128.638  1.00 29.88      BPRO  
ATOM   5010  O   GLY B 430      27.650 154.621 127.747  1.00 29.11      BPRO  
ATOM   5011  N   ASN B 431      28.381 153.251 129.359  1.00 43.31      BPRO  
ATOM   5012  CA  ASN B 431      29.771 153.584 129.072  1.00 45.40      BPRO  
ATOM   5013  CB  ASN B 431      30.715 152.774 129.942  1.00 54.17      BPRO  
ATOM   5014  CG  ASN B 431      30.533 153.067 131.389  1.00 58.41      BPRO  
ATOM   5015  OD1 ASN B 431      29.656 152.514 132.039  1.00 53.61      BPRO  
ATOM   5016  ND2 ASN B 431      31.347 153.971 131.910  1.00 62.82      BPRO  
ATOM   5017  C   ASN B 431      30.107 153.325 127.609  1.00 42.13      BPRO  
ATOM   5018  O   ASN B 431      29.537 152.436 126.968  1.00 40.40      BPRO  
ATOM   5019  N   VAL B 432      31.031 154.103 127.072  1.00 47.24      BPRO  
ATOM   5020  CA  VAL B 432      31.415 153.912 125.691  1.00 46.20      BPRO  
ATOM   5021  CB  VAL B 432      31.408 155.245 124.926  1.00 27.98      BPRO  
ATOM   5022  CG1 VAL B 432      32.051 155.072 123.543  1.00 24.65      BPRO  
ATOM   5023  CG2 VAL B 432      29.976 155.720 124.785  1.00 27.82      BPRO  
ATOM   5024  C   VAL B 432      32.772 153.240 125.577  1.00 39.24      BPRO  
ATOM   5025  O   VAL B 432      33.774 153.695 126.136  1.00 41.88      BPRO  
ATOM   5026  N   PHE B 433      32.783 152.132 124.850  1.00 46.79      BPRO  
ATOM   5027  CA  PHE B 433      33.988 151.346 124.652  1.00 48.52      BPRO  
ATOM   5028  CB  PHE B 433      33.703 149.862 124.959  1.00 35.84      BPRO  
ATOM   5029  CG  PHE B 433      33.247 149.609 126.376  1.00 34.83      BPRO  
ATOM   5030  CD1 PHE B 433      31.917 149.721 126.719  1.00 39.43      BPRO  
ATOM   5031  CE1 PHE B 433      31.503 149.500 128.019  1.00 37.61      BPRO  
ATOM   5032  CZ  PHE B 433      32.433 149.156 129.009  1.00 36.65      BPRO  
ATOM   5033  CD2 PHE B 433      34.171 149.266 127.378  1.00 32.87      BPRO  
ATOM   5034  CE2 PHE B 433      33.764 149.041 128.692  1.00 33.30      BPRO  
ATOM   5035  C   PHE B 433      34.425 151.510 123.213  1.00 48.24      BPRO  
ATOM   5036  O   PHE B 433      33.593 151.667 122.323  1.00 52.64      BPRO  
ATOM   5037  N   SER B 434      35.731 151.502 122.991  1.00 34.91      BPRO  
ATOM   5038  CA  SER B 434      36.264 151.636 121.650  1.00 34.91      BPRO  
ATOM   5039  CB  SER B 434      36.639 153.095 121.370  1.00 40.64      BPRO  
ATOM   5040  OG  SER B 434      37.343 153.632 122.464  1.00 49.17      BPRO  
ATOM   5041  C   SER B 434      37.446 150.710 121.394  1.00 31.34      BPRO  
ATOM   5042  O   SER B 434      38.335 150.506 122.240  1.00 31.11      BPRO  
ATOM   5043  N   CYS B 435      37.414 150.133 120.203  1.00 49.15      BPRO  
ATOM   5044  CA  CYS B 435      38.402 149.194 119.722  1.00 53.09      BPRO  
ATOM   5045  CB  CYS B 435      37.667 148.096 118.959  1.00 40.71      BPRO  
ATOM   5046  SG  CYS B 435      38.699 146.837 118.153  1.00 37.37      BPRO  
ATOM   5047  C   CYS B 435      39.409 149.917 118.819  1.00 48.02      BPRO  
ATOM   5048  O   CYS B 435      39.049 150.433 117.762  1.00 48.61      BPRO  
ATOM   5049  N   SER B 436      40.667 149.960 119.253  1.00 38.18      BPRO  
ATOM   5050  CA  SER B 436      41.724 150.618 118.494  1.00 40.49      BPRO  
ATOM   5051  CB  SER B 436      42.654 151.370 119.435  1.00 38.47      BPRO  
ATOM   5052  OG  SER B 436      41.979 151.681 120.629  1.00 48.20      BPRO  
ATOM   5053  C   SER B 436      42.541 149.602 117.715  1.00 40.55      BPRO  
ATOM   5054  O   SER B 436      43.016 148.613 118.269  1.00 37.16      BPRO  
ATOM   5055  N   VAL B 437      42.718 149.853 116.432  1.00 34.85      BPRO  
ATOM   5056  CA  VAL B 437      43.499 148.943 115.621  1.00 34.86      BPRO  
ATOM   5057  CB  VAL B 437      42.610 148.300 114.534  1.00 25.72      BPRO  
ATOM   5058  CG1 VAL B 437      43.412 147.368 113.675  1.00 24.13      BPRO  
ATOM   5059  CG2 VAL B 437      41.506 147.531 115.179  1.00 26.22      BPRO  
ATOM   5060  C   VAL B 437      44.704 149.661 114.985  1.00 38.11      BPRO  
ATOM   5061  O   VAL B 437      44.560 150.690 114.335  1.00 36.39      BPRO  
ATOM   5062  N   MET B 438      45.895 149.111 115.182  1.00 44.78      BPRO  
ATOM   5063  CA  MET B 438      47.113 149.701 114.632  1.00 46.84      BPRO
[truncated: 442,405 more chars]
